# Supplementary material for: Microbiota–sphingolipid pathway in generalized epilepsy: evidence from Mendelian randomization and clinical metabolomics
Source: Front Microbiol. 2025 Nov 28;16:1662050. doi: 10.3389/fmicb.2025.1662050 (PMC12698543; doi:10.3389/fmicb.2025.1662050)
Supplement: Supplementary file 1 [file Table_1.xlsx]

## Sheet: GM–Metabolites in EP
Causal Effects of Gut Microbiota on Metabolites Associated with Epilepsy
Exposure	Outcome	Method	Number of SNPs	Effect Size (Beta)	Standard Error (SE)	P-value	95% Confidence Interval (Lower, Upper)	Odds Ratio (OR)	95% Confidence Interval of OR (Lower, Upper)	Heterogeneity Q (MR Egger)	Degrees of Freedom (MR Egger)	P-value (MR Egger)	Heterogeneity Q (IVW)	Degrees of Freedom (IVW)	P-value (IVW)	Egger Intercept	Standard Error of Egger Intercept	P-value of Egger Intercept
Class Betaproteobacteria	1,5-anhydroglucitol (1,5-ag) levels	Inverse variance weighted	12	-0.197443	0.0927088	0.0331954	(-0.379152282, -0.015733783)	0.820827	(0.684441377, 0.984389346)	11.9213	10	0.29036	12.4915	11	0.327855	0.015164	0.0219259	0.504926
Class Betaproteobacteria	O-cresol sulfate levels	Inverse variance weighted	12	0.280104	0.0934096	0.00271163	(0.097021453, 0.463186943)	1.32327	(1.101884012, 1.589130392)	8.57229	10	0.573117	8.6964	11	0.649893	0.00759466	0.0215577	0.731928
Class Betaproteobacteria	Gamma-glutamyl-alpha-lysine levels	Inverse variance weighted	12	0.173431	0.0883612	0.0496748	(0.000243291, 0.346619252)	1.18938	(1.000243321, 1.414278139)	8.87458	10	0.544046	9.207	11	0.602791	-0.0117586	0.0203944	0.576983
Class Clostridia	Glycocholate glucuronide (1) levels	Inverse variance weighted	13	0.230871	0.10656	0.030266	(0.022014273, 0.439727517)	1.2597	(1.022258375, 1.55228419)	3.0029	11	0.990687	5.23426	12	0.949693	-0.0265393	0.0177666	0.163354
Class Clostridia	N-palmitoyl-heptadecasphingosine (d17:1/16:0) levels	Inverse variance weighted	13	0.221105	0.0811362	0.00642814	(0.062077577, 0.38013154)	1.24745	(1.064044887, 1.462476951)	4.08982	11	0.967215	4.26639	12	0.978135	0.00568464	0.0135282	0.682426
Class Clostridia	Branched-chain, straight-chain, or cyclopropyl 12:1 fatty acid levels	Inverse variance weighted	13	0.159216	0.0790991	0.0441286	(0.004181761, 0.314250208)	1.17259	(1.004190517, 1.369232286)	10.784	11	0.461532	13.7396	12	0.317647	-0.0211581	0.0123071	0.113559
Family Streptococcaceae	Alpha-ketoglutaramate levels	Inverse variance weighted	14	0.168404	0.0762368	0.0271773	(0.018980084, 0.317828271)	1.18341	(1.019161351, 1.374140261)	9.89941	12	0.624785	9.93025	13	0.699628	-0.00408257	0.0232488	0.863534
Genus Bifidobacterium	1,5-anhydroglucitol (1,5-ag) levels	Inverse variance weighted	13	-0.34467	0.129651	0.00785019	(-0.598786509, -0.090554318)	0.708454	(0.549478018, 0.913424717)	32.6136	11	0.0006076	46.1201	12	6.62e-06	0.0486258	0.0227823	0.0561519
Genus Bifidobacterium	5-hydroxymethyl-2-furoylcarnitine levels	Inverse variance weighted	13	0.195101	0.0855486	0.0225729	(0.02742576, 0.362776379)	1.21543	(1.027805308, 1.43731441)	7.83994	11	0.727566	7.96364	12	0.787965	0.00600438	0.0170718	0.731697
Genus Marvinbryantia	Alpha-ketoglutaramate levels	Inverse variance weighted	10	-0.17536	0.0760777	0.0211656	(-0.32447272, -0.026248102)	0.839155	(0.722908428, 0.974093385)	4.71491	8	0.787567	4.80994	9	0.850551	0.00792741	0.0257157	0.76575
Genus Marvinbryantia	Androsterone glucuronide levels	Inverse variance weighted	10	-0.141512	0.0684317	0.0386463	(-0.275638126, -0.007386046)	0.868045	(0.759087575, 0.992641163)	4.48256	8	0.811175	4.70371	9	0.859334	0.0108745	0.0231241	0.650718
Genus Marvinbryantia	N-delta-acetylornithine levels	Inverse variance weighted	10	-0.159716	0.0786676	0.0423293	(-0.313904626, -0.005527785)	0.852386	(0.730588704, 0.994487465)	3.38109	8	0.90822	3.38109	9	0.947254	3.06e-06	0.0265986	0.999911
Genus Ruminococcaceae UCG009	Androsterone glucuronide levels	Inverse variance weighted	12	0.113546	0.0520862	0.0292609	(0.011456587, 0.215634667)	1.12024	(1.011522465, 1.240649047)	10.4697	10	0.400298	10.4713	11	0.488555	0.000883	0.0222191	0.96908
Genus Streptococcus	Histidine levels	Inverse variance weighted	14	0.15364	0.0768206	0.0455017	(0.0030718, 0.304208637)	1.16607	(1.003076522, 1.355551845)	7.00347	12	0.857384	7.10613	13	0.8966	-0.00692028	0.021599	0.754176
Order Burkholderiales	Gamma-glutamyltryptophan levels	Inverse variance weighted	11	0.253028	0.109023	0.0202945	(0.039342046, 0.466713635)	1.28792	(1.040126194, 1.594744658)	11.3508	9	0.252424	13.7379	10	0.185288	-0.0319422	0.0232183	0.20217
Order Burkholderiales	7-methylguanine levels	Inverse variance weighted	11	0.250464	0.118851	0.0350842	(0.017516803, 0.483411488)	1.28462	(1.017671122, 1.621597036)	17.9483	9	0.0357781	17.9815	10	0.0552767	-0.00358772	0.0278089	0.900184
Order Burkholderiales	O-cresol sulfate levels	Inverse variance weighted	11	0.334337	0.0968477	0.000556061	(0.144514997, 0.524158121)	1.39701	(1.155479024, 1.689036285)	7.63772	9	0.571026	8.02118	10	0.626768	0.0133258	0.0215195	0.551106
Order Burkholderiales	Dimethylarginine (sdma + adma) levels	Inverse variance weighted	11	0.225645	0.0927814	0.0150154	(0.043793516, 0.407496476)	1.25313	(1.044766605, 1.503050149)	10.4605	9	0.314508	11.2094	10	0.341442	-0.0168454	0.020986	0.44283
Order Burkholderiales	N-acetyltaurine levels	Inverse variance weighted	11	0.279022	0.101553	0.00600398	(0.079979109, 0.478065109)	1.32184	(1.083264437, 1.612950498)	14.118	9	0.118189	14.2651	10	0.16124	0.00724421	0.0236587	0.76642
Order Burkholderiales	Gamma-glutamyl-alpha-lysine levels	Inverse variance weighted	11	0.2333	0.0994209	0.0189459	(0.038435436, 0.428165546)	1.26276	(1.039183632, 1.53444008)	11.5169	9	0.241931	11.7726	10	0.300561	-0.0102963	0.0230333	0.665426
Order Burkholderiales	Adenosine 3',5'-cyclic monophosphate (camp) levels	Inverse variance weighted	11	0.204981	0.0993268	0.0390462	(0.010300126, 0.399661214)	1.2275	(1.010353355, 1.491319374)	6.0137	9	0.738546	10.046	10	0.43647	-0.0442512	0.0220369	0.0755654
Order Burkholderiales	N-acetylarginine levels	Inverse variance weighted	11	0.232498	0.09059	0.0102735	(0.054941473, 0.410054395)	1.26175	(1.056478781, 1.50689975)	8.66124	9	0.469114	9.26664	10	0.506999	-0.0156579	0.0201239	0.456491
Family Clostridiales_noname	1,5-anhydroglucitol (1,5-ag) levels	Inverse variance weighted	8	0.163124	0.0535287	0.00230817	(0.058208025, 0.268040463)	1.17718	(1.059935465, 1.307400041)	1.35391	6	0.968602	1.51897	7	0.981646	-0.0101049	0.0248723	0.698636
Family Clostridiales_noname	2-hydroxyoctanoate levels	Inverse variance weighted	8	0.16875	0.0546407	0.00201259	(0.061654726, 0.275846077)	1.18382	(1.063595049, 1.317645033)	5.83565	6	0.441851	6.0312	7	0.536111	-0.0112275	0.0253892	0.673828
Family Clostridiales_noname	2-oxoarginine levels	Inverse variance weighted	8	0.168099	0.0539526	0.00183516	(0.062352409, 0.273846577)	1.18305	(1.064337361, 1.315013033)	6.97006	6	0.323625	7.13596	7	0.414862	-0.0101126	0.0267593	0.718505
Family Clostridiales_noname	Carnitine C4 levels	Inverse variance weighted	8	0.130498	0.0541422	0.0159403	(0.024379102, 0.236616511)	1.1394	(1.024678702, 1.266955161)	1.81432	6	0.935959	2.35091	7	0.937899	0.0184277	0.0251565	0.491462
Family Clostridiales_noname	Androsterone glucuronide levels	Inverse variance weighted	8	0.100612	0.0467737	0.0314726	(0.008935907, 0.192288895)	1.10585	(1.008975951, 1.212020613)	6.11985	6	0.4099	6.16724	7	0.520363	-0.00473091	0.0219471	0.836472
Table columns are defined as follows:
Exposure: significant gut microbiota before
Outcome: The epilepsy phenotype such as EP: overall epilepsy, GP: generalized epilepsy, FP: focal epilepsy.
Method: MR method used for causal inference use Inverse-Variance Weighted [IVW].
Number of SNPs: Number of single nucleotide polymorphisms used in the MR analysis.
Effect Size (Beta): Estimated causal effect of the exposure on the outcome.
Standard Error (SE): Standard error of the estimated effect size.
P-value: Statistical of the mediation effect.
95% Confidence Interval (Lower, Upper): Confidence interval for the beta estimate.
Odds Ratio (OR): Effect size converted to odds ratio scale.
95% Confidence Interval of OR (Lower, Upper): Confidence interval for the odds ratio.
Heterogeneity Q (MR Egger): Cochran’s Q statistic for heterogeneity in MR-Egger analysis.
Degrees of Freedom (MR Egger): Degrees of freedom for MR-Egger heterogeneity test.
P-value (MR Egger): P-value for heterogeneity under MR-Egger.
Heterogeneity Q (IVW): Cochran’s Q statistic for heterogeneity in IVW analysis.
Degrees of Freedom (IVW): Degrees of freedom for IVW heterogeneity test.
P-value (IVW): P-value for heterogeneity under the IVW method.
Egger Intercept: MR-Egger intercept used to assess horizontal pleiotropy.
Standard Error of Egger Intercept: Standard error for the Egger intercept.

## Sheet: GM–Metabolites in GP
Causal Effects of Gut Microbiota on Metabolites Associated with Generalized Epilepsy
Exposure	Outcome	Method	Number of SNPs	Effect Size (Beta)	Standard Error (SE)	P-value	95% Confidence Interval (Lower, Upper)	Odds Ratio (OR)	95% Confidence Interval of OR (Lower, Upper)	Heterogeneity Q (MR Egger)	Degrees of Freedom (MR Egger)	P-value (MR Egger)	Heterogeneity Q (IVW)	Degrees of Freedom (IVW)	P-value (IVW)	Egger Intercept	Standard Error of Egger Intercept	P-value of Egger Intercept
Class Gammaproteobacteria	2-methylserine levels	Inverse variance weighted	6	0.23875	0.117727	0.0425605	(0.008005129, 0.469493973)	1.26966	(1.008037256, 1.599184757)	1.98816	4	0.737937	3.69376	5	0.594293	-0.0361044	0.0276453	0.261598
Class Gammaproteobacteria	Glutamine conjugate of C7H12O2 levels	Inverse variance weighted	6	-0.262768	0.112301	0.0192915	(-0.482878026, -0.04265762)	0.76892	(0.617005078, 0.958239416)	1.68112	4	0.794144	1.88329	5	0.865047	0.0118667	0.026392	0.676264
Class Gammaproteobacteria	Glutamine conjugate of C6H10O2 (2) levels	Inverse variance weighted	6	-0.272868	0.110152	0.0132422	(-0.488766522, -0.056969481)	0.761193	(0.613382522, 0.944622898)	1.49156	4	0.828135	1.83685	5	0.871228	-0.0151777	0.0258296	0.588365
Class Gammaproteobacteria	4-allylcatechol sulfate levels	Inverse variance weighted	6	0.254656	0.115839	0.0279238	(0.027610857, 0.481701314)	1.29002	(1.027995569, 1.618826193)	1.19961	4	0.878162	1.1999	5	0.944887	0.000462	0.0271712	0.987262
Genus Oxalobacter	5alpha-androstan-3beta,17beta-diol monosulfate (2) levels	Inverse variance weighted	11	0.157179	0.0466086	0.000745375	(0.065826357, 0.248532192)	1.17021	(1.068041243, 1.282142097)	9.53837	9	0.389131	9.83621	10	0.454979	-0.0175062	0.0330227	0.608853
Genus Oxalobacter	3-hydroxyhexanoate levels	Inverse variance weighted	11	-0.0930538	0.0464185	0.0449983	(-0.184034148, -0.002073511)	0.911144	(0.831907396, 0.997928637)	8.29336	9	0.504874	10.6048	10	0.389124	0.0472173	0.031057	0.162747
Genus Oxalobacter	Cerotoylcarnitine (C26) levels	Inverse variance weighted	11	0.117242	0.0451294	0.00937929	(0.028788539, 0.205695861)	1.12439	(1.029206934, 1.228379549)	3.281	9	0.952105	3.80882	10	0.95556	-0.0225818	0.0310826	0.485991
Genus Oxalobacter	N-palmitoyl-sphingosine (d18:1 to 16:0) to N-stearoyl-sphingosine (d18:1 to 18:0) ratio	Inverse variance weighted	11	0.108532	0.0466696	0.0200429	(0.017059755, 0.200004719)	1.11464	(1.017206104, 1.221408522)	8.38918	9	0.495451	8.57191	10	0.573154	-0.0137372	0.0321362	0.679084
Order Mollicutes RF9	Sphingomyelin (d18:1/22:1, d18:2/22:0, d16:1/24:1) levels	Inverse variance weighted	13	-0.179065	0.0593064	0.00253345	(-0.295305594, -0.062824322)	0.836052	(0.744304098, 0.93910844)	6.94148	11	0.803802	6.95183	12	0.86078	0.00146352	0.0143843	0.920791
Class Bacteroidia	Orotate levels	Inverse variance weighted	13	0.153186	0.0596874	0.0102741	(0.03619832, 0.270172812)	1.16554	(1.036861457, 1.310190848)	14.7779	11	0.19289	15.1259	12	0.234621	0.0123535	0.0242722	0.620836
Genus Barnesiella	Hydroxyasparagine levels	Inverse variance weighted	12	0.149697	0.0479836	0.00181007	(0.055648836, 0.243744664)	1.16148	(1.057226359, 1.276018476)	4.7828	10	0.905207	7.4542	11	0.7612	-0.0318649	0.0194959	0.133213
Genus Paraprevotella	Sphingomyelin (d18:1/22:1, d18:2/22:0, d16:1/24:2) levels	Inverse variance weighted	9	0.129948	0.0521747	0.0127519	(0.02768518, 0.232210093)	1.13877	(1.028071976, 1.261384709)	4.74944	7	0.690509	10.925	8	0.205985	-0.0621995	0.0250293	0.041898
Genus Paraprevotella	Hydroxyasparagine levels	Inverse variance weighted	9	-0.119902	0.0417699	0.00409778	(-0.201770848, -0.038032936)	0.887007	(0.817282189, 0.962681234)	7.58428	7	0.370674	7.74626	8	0.45864	0.00942529	0.0243762	0.710494
Genus Paraprevotella	Phenylalanine levels	Inverse variance weighted	9	-0.097425	0.0487289	0.0455731	(-0.192933668, -0.001916326)	0.90717	(0.824536665, 0.998085509)	4.49105	7	0.721794	4.71427	8	0.787633	0.0129052	0.0273149	0.650973
Genus Paraprevotella	Androsterone glucuronide levels	Inverse variance weighted	9	-0.0915808	0.0418832	0.0287735	(-0.17367195, -0.009489722)	0.912488	(0.840572602, 0.990555164)	3.7175	7	0.81168	3.89337	8	0.866614	-0.00985947	0.0235106	0.687522

## Sheet: GM–Metabolites in FP
Causal Effects of Gut Microbiota on Metabolites Associated with Focal Epilepsy
Exposure	Outcome	Method	Number of SNPs	Effect Size (Beta)	Standard Error (SE)	P-value	95% Confidence Interval (Lower, Upper)	Odds Ratio (OR)	95% Confidence Interval of OR (Lower, Upper)	Heterogeneity Q (MR Egger)	Degrees of Freedom (MR Egger)	P-value (MR Egger)	Heterogeneity Q (IVW)	Degrees of Freedom (IVW)	P-value (IVW)	Egger Intercept	Standard Error of Egger Intercept	P-value of Egger Intercept
Genus Bifidobacterium	1,5-anhydroglucitol (1,5-ag) levels	Inverse variance weighted	13	-0.34467	0.129651	0.00785019	(-0.598786509, -0.090554318)	0.708454	(0.549478018, 0.913424717)	32.6136	11	0.0006076	46.1201	12	6.62e-06	0.0486258	0.0227823	0.0561519
Genus Bilophila	N-acetylglucosamine/n-acetylgalactosamine levels	Inverse variance weighted	12	0.232379	0.0754439	0.0020689	(0.084509146, 0.380249241)	1.2616	(1.088182796, 1.462649096)	4.59732	10	0.916406	4.72578	11	0.943716	0.0090656	0.0252938	0.727486
Genus Bilophila	Taurine levels	Inverse variance weighted	12	0.207444	0.0940089	0.0273393	(0.023186296, 0.391701197)	1.23053	(1.023457187, 1.479495567)	15.3503	10	0.119803	16.7029	11	0.116975	-0.0297378	0.0316796	0.370002
Genus Erysipelatoclostridium	N-palmitoyl-heptadecasphingosine (d17:1/16:0) levels	Inverse variance weighted	15	-0.142076	0.0618639	0.0216419	(-0.26332951, -0.020823098)	0.867555	(0.768488631, 0.979392206)	8.21377	13	0.8294	8.51511	14	0.860804	-0.0106328	0.0193696	0.59235
Genus Flavonifractor	Gamma-glutamyltryptophan levels	Inverse variance weighted	5	-0.222096	0.106152	0.0364168	(-0.430154438, -0.014037847)	0.800838	(0.650408639, 0.986060224)	3.25734	3	0.353625	3.2855	4	0.511234	-0.00593198	0.0368367	0.8823
Family Porphyromonadaceae	Dimethylarginine (sdma + adma) levels	Inverse variance weighted	17	0.134581	0.0504219	0.00760549	(0.035754174, 0.233408114)	1.14406	(1.036401041, 1.26289678)	17.5252	15	0.28845	17.5568	16	0.35048	-0.00349119	0.0212147	0.871484
Family Porphyromonadaceae	3-Hydroxybutyrate levels	Inverse variance weighted	17	0.103264	0.0497299	0.0378473	(0.00579378, 0.20073496)	1.10878	(1.005810597, 1.222300771)	15.4466	15	0.419753	15.5588	16	0.484151	-0.00679216	0.0205717	0.745838
Genus Parasutterella	Dimethylarginine (sdma + adma) levels	Inverse variance weighted	12	0.0905512	0.0402813	0.024578	(0.011599849, 0.169502649)	1.09478	(1.011667389, 1.184715486)	5.61665	10	0.846377	5.61923	11	0.897525	0.00121894	0.0239876	0.960473
Order Actinomycetales	Eicosenoate (20:1) levels	Inverse variance weighted	3	-0.125438	0.0624949	0.0447321	(-0.247927721, -0.002947566)	0.882111	(0.780416349, 0.997056774)	0.0504231	1	0.822329	0.0524673	2	0.974107	-0.00321474	0.0711009	0.971236
Order Actinomycetales	N-acetylglucosamine/n-acetylgalactosamine levels	Inverse variance weighted	3	-0.122747	0.0613681	0.0454817	(-0.243028056, -0.0024653)	0.884488	(0.78424951, 0.997537737)	0.0664646	1	0.796556	0.0667449	2	0.967178	-0.00116837	0.0697788	0.989341
Species Bacteroides_caccae	1,5-anhydroglucitol (1,5-ag) levels	Inverse variance weighted	9	-0.124264	0.0581814	0.0326957	(-0.238299313, -0.010228306)	0.883147	(0.787966807, 0.989823825)	7.58943	7	0.370185	7.68957	8	0.464366	-0.00764655	0.0251601	0.770027
