# Supplementary material for: Microbiota–sphingolipid pathway in generalized epilepsy: evidence from Mendelian randomization and clinical metabolomics
Source: Front Microbiol. 2025 Nov 28;16:1662050. doi: 10.3389/fmicb.2025.1662050 (PMC12698543; doi:10.3389/fmicb.2025.1662050)
Supplement: Supplementary file 2 [file Table_2.xlsx]

## Sheet: Metabolites–Epilepsy in EP
Causal Effects of Metabolites on Epilepsy Risk
Exposure	Outcome	Method	Number of SNPs	Effect Size (Beta)	Standard Error (SE)	P-value	Lower of 95% Confidence Interval	Upper of 95% Confidence Interval	Odds Ratio (OR)	Lower of 95% Confidence Interval(OR)	Upper of 95% Confidence Interval (OR)	P-value of Egger Intercept	RSSobs	MR_presso_pval
1,5-anhydroglucitol (1,5-ag) levels	Epilepsy	Inverse variance weighted	30	-0.0513165	0.0249733	0.0398931	-0.100264	-0.00236882	0.949978	0.904598	0.997634	0.982473	28.6377	0.595
2-hydroxyoctanoate levels	Epilepsy	Inverse variance weighted	21	-0.0585497	0.0255909	0.0221427	-0.108708	-0.00839153	0.943131	0.896992	0.991644	0.396063	16.1981	0.814
2-oxoarginine levels	Epilepsy	Inverse variance weighted	19	-0.0949121	0.042209	0.0245364	-0.177642	-0.0121825	0.909453	0.837242	0.987891	0.343359	14.0906	0.829
5-hydroxymethyl-2-furoylcarnitine levels	Epilepsy	Inverse variance weighted	24	0.0756868	0.0312169	0.0153277	0.0145016	0.136872	1.07862	1.01461	1.14668	0.713482	28.5331	0.317
7-methylguanine levels	Epilepsy	Inverse variance weighted	22	-0.0742524	0.0371657	0.0457306	-0.147097	-0.00140753	0.928437	0.86321	0.998593	0.498156	17.6864	0.771
Adenosine 3',5'-cyclic monophosphate (camp) levels	Epilepsy	Inverse variance weighted	28	0.0776414	0.0373415	0.0375966	0.00445207	0.150831	1.08074	1.00446	1.1628	0.510106	45.7187	0.034
Alpha-ketoglutaramate levels	Epilepsy	Inverse variance weighted	18	0.0759509	0.0385104	0.048585	0.00047	0.151431	1.07891	1.00047	1.1635	0.809753	26.4014	0.16
Androsterone glucuronide levels	Epilepsy	Inverse variance weighted	26	0.0466013	0.0256516	0.0692628	-0.00367583	0.0968785	1.0477	0.996331	1.10173	0.49823	15.9797	0.92
Branched-chain, straight-chain, or cyclopropyl 12:1 fatty acid levels	Epilepsy	Inverse variance weighted	27	-0.00959175	0.0156134	0.538999	-0.0401941	0.0210106	0.990454	0.960603	1.02123	0.66842	22.5663	0.815
Carnitine C4 levels	Epilepsy	Inverse variance weighted	43	0.0481725	0.0195932	0.0139467	0.00976981	0.0865751	1.04935	1.00982	1.09043	0.361391	32.0374	0.838
Dimethylarginine (sdma + adma) levels	Epilepsy	Inverse variance weighted	21	-0.0874346	0.0401464	0.029414	-0.166122	-0.0087476	0.916279	0.846943	0.991291	0.0925413	17.6527	0.723
Gamma-glutamyl-alpha-lysine levels	Epilepsy	Inverse variance weighted	30	-0.0538857	0.0241169	0.0254597	-0.101155	-0.0066166	0.94754	0.903793	0.993405	0.542248	16.9027	0.98
Gamma-glutamyltryptophan levels	Epilepsy	Inverse variance weighted	23	0.0705832	0.0351922	0.0448935	0.00160657	0.13956	1.07313	1.00161	1.14977	0.54158	27.8029	0.245
Glycocholate glucuronide (1) levels	Epilepsy	Inverse variance weighted	21	-0.0612145	0.0295969	0.0386143	-0.119224	-0.00320458	0.940621	0.887609	0.996801	0.624333	26.2676	0.256
Histidine levels	Epilepsy	Inverse variance weighted	22	-0.0750763	0.0296373	0.0113037	-0.133166	-0.0169871	0.927673	0.87532	0.983156	0.464748	28.2745	0.281
N-acetylarginine levels	Epilepsy	Inverse variance weighted	28	0.033183	0.014317	0.0204643	0.00512156	0.0612444	1.03374	1.00513	1.06316	0.495103	29.638	0.368
N-acetyltaurine levels	Epilepsy	Inverse variance weighted	20	-0.0885517	0.0388609	0.0226858	-0.164719	-0.0123844	0.915256	0.848132	0.987692	0.0238819	20.3415	0.509
N-delta-acetylornithine levels	Epilepsy	Inverse variance weighted	27	-0.040363	0.0150219	0.007211	-0.069806	-0.01092	0.960441	0.932575	0.989139	0.58869	12.8767	0.97
N-palmitoyl-heptadecasphingosine (d17:1/16:0) levels	Epilepsy	Inverse variance weighted	26	-0.102269	0.0351622	0.00363172	-0.171187	-0.0333512	0.902787	0.842664	0.967199	0.189086	38.6937	0.095
O-cresol sulfate levels	Epilepsy	Inverse variance weighted	20	0.0836225	0.0309096	0.00682248	0.0230396	0.144205	1.08722	1.02331	1.15512	0.420769	19.3434	0.603
Table columns are defined as follows:
Exposure: Different metabolites as the exposure variable.
Outcome: The epilepsy phenotype examined as the outcome variable (Epilepsy, Generalized Epilepsy, or Focal Epilepsy).
Method: MR method used for causal inference use Inverse-Variance Weighted [IVW].
Number of SNPs: Number of single nucleotide polymorphisms used in the MR analysis.
Effect Size (Beta): Estimated causal effect of the exposure on the outcome.
Standard Error (SE):Standard error of the effect estimate
P-value: Significance level of the MR estimate.
Lower / Upper of 95% CI: Confidence interval for the beta estimate.
Odds Ratio (OR): Exponentiated effect size for binary outcomes.
Lower / Upper of 95% CI (OR): Confidence interval of the odds ratio.
P-value of Egger Intercept: P-value for the intercept test.
RSSobs:Observed residual sum of squares in MR-PRESSO global test
MR_presso_pval:P-value from MR-PRESSO global test to detect horizontal pleiotropy.

## Sheet: Potential mediators-GP MRresult
Causal Effects of Metabolites on Generalized Epilepsy Risk
Exposure	Outcome	Method	Number of SNPs	Effect Size (Beta)	Standard Error (SE)	P-value	Lower of 95% Confidence Interval	Upper of 95% Confidence Interval	Odds Ratio (OR)	Lower of 95% Confidence Interval(OR)	Upper of 95% Confidence Interval (OR)	P-value of Egger Intercept	RSSobs	MR_presso_pval
2-methylserine levels	Generalized Epilepsy	Inverse variance weighted	25	-0.0790203	0.0380545	0.0378472	-0.153607	-0.00443355	0.924021	0.857609	0.995576	0.619071	23.7574	0.685
3-hydroxyhexanoate levels	Generalized Epilepsy	Inverse variance weighted	17	0.241693	0.150627	0.108586	-0.0535353	0.536921	1.2734	0.947872	1.71073	0.374793	22.9493	0.206
4-allylcatechol sulfate levels	Generalized Epilepsy	Inverse variance weighted	23	-0.224491	0.107296	0.0364157	-0.434791	-0.0141904	0.798923	0.6474	0.98591	0.383307	16.0694	0.885
5alpha-androstan-3beta,17beta-diol monosulfate (2) levels	Generalized Epilepsy	Inverse variance weighted	31	0.0464493	0.054301	0.392328	-0.0599807	0.152879	1.04754	0.941783	1.16518	0.0205084	44.251	0.391
Androsterone glucuronide levels	Generalized Epilepsy	Inverse variance weighted	26	0.161455	0.0754217	0.0322989	0.0136281	0.309281	1.17522	1.01372	1.36245	0.323508	26.7631	0.408
Ascorbic acid 3-sulfate levels	Generalized Epilepsy	Inverse variance weighted	20	0.148707	0.0751516	0.047843	0.00140984	0.296004	1.16033	1.00141	1.34448	0.856084	16.2396	0.776
Cerotoylcarnitine (C26) levels	Generalized Epilepsy	Inverse variance weighted	27	-0.167401	0.0840619	0.0464362	-0.332163	-0.00264011	0.84586	0.717371	0.997363	0.24503	20.4191	0.854
Glutamine conjugate of C6H10O2 (2) levels	Generalized Epilepsy	Inverse variance weighted	14	0.554628	0.151427	0.00025	0.257831	0.851424	1.74129	1.29412	2.34298	0.726533	5.78574	0.989
Glutamine conjugate of C7H12O2 levels	Generalized Epilepsy	Inverse variance weighted	28	0.283211	0.106519	0.00784234	0.0744337	0.491989	1.32739	1.07727	1.63557	0.752015	16.7658	0.97
Hydroxyasparagine levels	Generalized Epilepsy	Inverse variance weighted	21	0.274789	0.166277	0.0984135	-0.0511145	0.600692	1.31625	0.95017	1.82338	0.355183	26.7252	0.236
N-palmitoyl-sphingosine (d18:1 to 16:0) to N-stearoyl-sphingosine (d18:1 to 18:0) ratio	Generalized Epilepsy	Inverse variance weighted	20	0.286592	0.0926582	0.0019814	0.104982	0.468202	1.33188	1.11069	1.59712	0.557461	15.0205	0.837
Orotate levels	Generalized Epilepsy	Inverse variance weighted	34	0.0987416	0.0465489	0.0339014	0.00750569	0.189977	1.10378	1.00753	1.20922	0.566609	29.4701	0.71
Phenylalanine levels	Generalized Epilepsy	Inverse variance weighted	18	0.258085	0.125371	0.0395363	0.0123568	0.503813	1.29445	1.01243	1.65502	0.464194	23.8305	0.238
Sphingomyelin (d18:1/22:1, d18:2/22:0, d16:1/24:1) levels	Generalized Epilepsy	Inverse variance weighted	20	-0.317799	0.113936	0.00528252	-0.541114	-0.0944849	0.727749	0.5821	0.909841	0.408983	16.3425	0.762
Succinylcarnitine levels	Generalized Epilepsy	Inverse variance weighted	28	-0.185729	0.0882474	0.0353222	-0.358694	-0.0127646	0.830498	0.698588	0.987317	0.0421798	26.9287	0.608
Tetradecadienoate (14:2) levels	Generalized Epilepsy	Inverse variance weighted	15	0.0789003	0.131183	0.547538	-0.178218	0.336018	1.0821	0.83676	1.39936	0.591417	16.7728	0.4
Valine levels	Generalized Epilepsy	Inverse variance weighted	22	0.307519	0.133548	0.021296	0.0457661	0.569273	1.36005	1.04683	1.76698	0.959595	15.1679	0.881

## Sheet: Metabolites–Epilepsy in FP
Causal Effects of Metabolites on Focal Epilepsy Risk
Exposure	Outcome	Method	Number of SNPs	Effect Size (Beta)	Standard Error (SE)	P-value	Lower of 95% Confidence Interval	Upper of 95% Confidence Interval	Odds Ratio (OR)	Lower of 95% Confidence Interval(OR)	Upper of 95% Confidence Interval (OR)	P-value of Egger Intercept	RSSobs	MR_presso_pval
3-Hydroxybutyrate levels	Focal Epilepsy	Inverse variance weighted	16	0.235031	0.0640336	0.000242	0.109526	0.360537	1.26495	1.11575	1.4341	0.157319	14.3696	0.674
Taurine levels	Focal Epilepsy	Inverse variance weighted	14	0.181755	0.0662442	0.00607494	0.0519162	0.311594	1.19932	1.05329	1.3656	0.677243	15.0958	0.467
Eicosenoate (20:1) levels	Focal Epilepsy	Inverse variance weighted	21	0.159512	0.0588083	0.00667977	0.0442475	0.274776	1.17294	1.04524	1.31624	0.563199	27.9416	0.202
N-palmitoyl-heptadecasphingosine (d17:1/16:0) levels	Focal Epilepsy	Inverse variance weighted	26	-0.132316	0.0516017	0.010342	-0.233455	-0.0311766	0.876064	0.791793	0.969304	0.370726	50.7883	0.005
Dimethylarginine (sdma + adma) levels	Focal Epilepsy	Inverse variance weighted	21	-0.121726	0.0519264	0.0190676	-0.223502	-0.0199505	0.885391	0.799713	0.980247	0.364662	12.1296	0.949
Gamma-glutamyltryptophan levels	Focal Epilepsy	Inverse variance weighted	23	0.097227	0.04229	0.0215018	0.0143386	0.180115	1.10211	1.01444	1.19736	0.460954	23.2123	0.536
1,5-anhydroglucitol (1,5-ag) levels	Focal Epilepsy	Inverse variance weighted	30	-0.0658416	0.0322894	0.0414392	-0.129129	-0.00255436	0.936279	0.878861	0.997449	0.838046	29.3077	0.576
N-acetylglucosamine/n-acetylgalactosamine levels	Focal Epilepsy	Inverse variance weighted	17	0.0815369	0.0415329	0.0496246	0.000132	0.162941	1.08495	1.00013	1.17697	0.668962	12.5043	0.797
