# Supplementary material for: Microbiota–sphingolipid pathway in generalized epilepsy: evidence from Mendelian randomization and clinical metabolomics
Source: Front Microbiol. 2025 Nov 28;16:1662050. doi: 10.3389/fmicb.2025.1662050 (PMC12698543; doi:10.3389/fmicb.2025.1662050)
Supplement: Supplementary file 3 [file Table_3.xlsx]

## Sheet: Mediated Effect-EP
Mediated Effects of Metabolites in the Causal Pathways from Gut Microbiota to Epilepsy
Gut Microbiota	Potential Mediators	Outcome	Mediated effect	Mediated proportion	Pvalue
class Betaproteobacteria	1,5-anhydroglucitol (1,5-ag) levels	Epilepsy	0.0101(-0.0269, 0.0472)	4.83%(-12.9%, 22.5%)	0.592149
class Betaproteobacteria	O-cresol sulfate levels	Epilepsy	0.0234(-0.0301, 0.0769)	11.2%(-14.4%, 36.7%)	0.390996
class Betaproteobacteria	Gamma-glutamyl-alpha-lysine levels	Epilepsy	-0.00935(-0.0408, 0.0221)	-4.46%(-19.5%, 10.5%)	0.560316
class Clostridia	Branched-chain, straight-chain, or cyclopropyl 12:1 fatty acid levels	Epilepsy	-0.00153(-0.0263, 0.0232)	0.943%(16.2%, -14.3%)	0.903657
class Clostridia	N-palmitoyl-heptadecasphingosine (d17:1/16:0) levels	Epilepsy	-0.0226(-0.0614, 0.0161)	14%(37.9%, -9.96%)	0.252618
class Clostridia	Glycocholate glucuronide (1) levels	Epilepsy	-0.0141(-0.064, 0.0358)	8.73%(39.5%, -22.1%)	0.578706
family Clostridiales_noname	1,5-anhydroglucitol (1,5-ag) levels	Epilepsy	-0.00837(-0.0263, 0.00957)	6.54%(20.6%, -7.48%)	0.360459
family Clostridiales_noname	2-hydroxyoctanoate levels	Epilepsy	-0.00988(-0.029, 0.00925)	7.72%(22.7%, -7.23%)	0.311376
family Clostridiales_noname	2-oxoarginine levels	Epilepsy	-0.016(-0.0364, 0.00446)	12.5%(28.4%, -3.48%)	0.125555
family Clostridiales_noname	Carnitine C4 levels	Epilepsy	0.00629(-0.00848, 0.021)	-4.91%(6.62%, -16.4%)	0.403895
family Clostridiales_noname	Androsterone glucuronide levels	Epilepsy	0.00469(-0.00548, 0.0149)	-3.66%(4.28%, -11.6%)	0.36597
family Streptococcaceae	Alpha-ketoglutaramate levels	Epilepsy	0.0128(-0.0148, 0.0404)	7.65%(-8.86%, 24.1%)	0.363794
genus Bifidobacterium	5-hydroxymethyl-2-furoylcarnitine levels	Epilepsy	0.0148(-0.0203, 0.0499)	8.46%(-11.6%, 28.6%)	0.409468
genus Bifidobacterium	1,5-anhydroglucitol (1,5-ag) levels	Epilepsy	0.0177(-0.0709, 0.106)	10.1%(-40.6%, 60.9%)	0.695435
genus Marvinbryantia	Alpha-ketoglutaramate levels	Epilepsy	-0.0133(-0.0418, 0.0152)	-6.81%(-21.4%, 7.76%)	0.359615
genus Marvinbryantia	Androsterone glucuronide levels	Epilepsy	-0.00659(-0.0266, 0.0134)	-3.37%(-13.6%, 6.85%)	0.517748
genus Marvinbryantia	N-delta-acetylornithine levels	Epilepsy	0.00645(-0.019, 0.0318)	3.3%(-9.7%, 16.3%)	0.618876
genus Streptococcus	Histidine levels	Epilepsy	-0.0115(-0.0373, 0.0142)	-7.58%(-24.5%, 9.34%)	0.379907
order Burkholderiales	Gamma-glutamyltryptophan levels	Epilepsy	0.0179(-0.0383, 0.074)	8.69%(-18.6%, 36%)	0.532887
order Burkholderiales	7-methylguanine levels	Epilepsy	-0.0186(-0.0795, 0.0423)	-9.05%(-38.6%, 20.6%)	0.549182
order Burkholderiales	O-cresol sulfate levels	Epilepsy	0.028(-0.0375, 0.0934)	13.6%(-18.2%, 45.4%)	0.402233
order Burkholderiales	N-acetyltaurine levels	Epilepsy	-0.0247(-0.083, 0.0336)	-12%(-40.4%, 16.3%)	0.405902
order Burkholderiales	Adenosine 3',5'-cyclic monophosphate (camp) levels	Epilepsy	0.0159(-0.0268, 0.0586)	7.74%(-13%, 28.5%)	0.464782
order Burkholderiales	N-acetylarginine levels	Epilepsy	0.00771(-0.034, 0.0494)	3.75%(-16.5%, 24%)	0.716886
order Burkholderiales	Gamma-glutamyl-alpha-lysine levels	Epilepsy	-0.0126(-0.0592, 0.0341)	-6.12%(-28.8%, 16.6%)	0.597435
Table columns are defined as follows:
Gut Microbiota: The microbial genus or taxon identified as the upstream causal factor.
Potential Mediators: Serum metabolites that may mediate the microbiota–epilepsy causal pathway.
Outcome: The epilepsy phenotype under investigation (EP = overall epilepsy, GP = generalized epilepsy, FP = focal epilepsy).
Mediated Effect: The estimated effect of gut microbiota on epilepsy via the mediator (metabolite), calculated from two-step MR.
Mediated Proportion: The proportion of the total effect explained by the mediated pathway through the metabolite.
P-value: Statistical significance of the mediation effect.

## Sheet: Mediated Effect-GP
Mediated Effects of Metabolites in the Causal Pathways from Gut Microbiota to Generalized Epilepsy
Gut Microbiota	Potential Mediators	Outcome	Mediated effect	Mediated proportion	Pvalue
genus Barnesiella	Hydroxyasparagine levels	Generalized Epilepsy	0.0411(0.0117, 0.0706)	-16.6%(-4.71%, -28.4%)	0.00615143
genus Paraprevotella	Hydroxyasparagine levels	Generalized Epilepsy	-0.0329(-0.0575, -0.0084)	12.5%(21.8%, 3.18%)	0.00851393
order Mollicutes RF9	Sphingomyelin (d18:1/22:1, d18:2/22:0, d16:1/24:1) levels	Generalized Epilepsy	0.0569(0.0145, 0.0993)	14.4%(3.68%, 25.2%)	0.00852617
class Gammaproteobacteria	Glutamine conjugate of C6H10O2 (2) levels	Generalized Epilepsy	-0.151(-0.285, -0.0179)	-21.1%(-39.6%, -2.49%)	0.026233
genus Oxalobacter	Cerotoylcarnitine (C26) levels	Generalized Epilepsy	-0.0196(-0.0377, -0.00155)	-7.44%(-14.3%, -0.587%)	0.0333432
genus Paraprevotella	Androsterone glucuronide levels	Generalized Epilepsy	-0.0148(-0.03, 0.000452)	5.6%(11.4%, -0.171%)	0.0571822
genus Oxalobacter	3-hydroxyhexanoate levels	Generalized Epilepsy	-0.0225(-0.0461, 0.00107)	-8.53%(-17.5%, 0.406%)	0.0613724
genus Paraprevotella	Phenylalanine levels	Generalized Epilepsy	-0.0251(-0.0515, 0.0012)	9.52%(19.5%, -0.456%)	0.0614158
class Gammaproteobacteria	Glutamine conjugate of C7H12O2 levels	Generalized Epilepsy	-0.0744(-0.159, 0.0106)	-10.4%(-22.2%, 1.48%)	0.0862952
genus Marvinbryantia	Androsterone glucuronide levels	Generalized Epilepsy	-0.0228(-0.0516, 0.00595)	-3.2%(-7.24%, 0.834%)	0.119914
family Streptococcaceae	Tetradecadienoate (14:2) levels	Generalized Epilepsy	0.00688(-0.00186, 0.0156)	3.48%(-0.939%, 7.9%)	0.122719
class Gammaproteobacteria	4-allylcatechol sulfate levels	Generalized Epilepsy	-0.0572(-0.134, 0.0199)	-7.96%(-18.7%, 2.77%)	0.146021
genus Marvinbryantia	Ascorbic acid 3-sulfate levels	Generalized Epilepsy	-0.0251(-0.0597, 0.00956)	-3.52%(-8.38%, 1.34%)	0.155796
class Bacteroidia	Orotate levels	Generalized Epilepsy	0.0151(-0.0062, 0.0364)	-7.12%(2.92%, -17.2%)	0.164384
family Streptococcaceae	5alpha-androstan-3beta,17beta-diol monosulfate (2) levels	Generalized Epilepsy	0.00353(-0.00305, 0.0101)	1.78%(-1.54%, 5.11%)	0.293176
genus Oxalobacter	5alpha-androstan-3beta,17beta-diol monosulfate (2) levels	Generalized Epilepsy	0.0073(-0.00767, 0.0223)	2.77%(-2.91%, 8.44%)	0.339212
genus Marvinbryantia	2-methylserine levels	Generalized Epilepsy	-0.0157(-0.0498, 0.0183)	-2.2%(-6.98%, 2.57%)	0.365441
class Gammaproteobacteria	2-methylserine levels	Generalized Epilepsy	-0.0189(-0.0769, 0.0392)	-2.63%(-10.7%, 5.45%)	0.52398

## Sheet: Mediated Effect-FP
Mediated Effects of Metabolites in the Causal Pathways from Gut Microbiota to Focal Epilepsy
Gut Microbiota	Potential Mediators	Outcome	Mediated effect	Mediated proportion	Pvalue
family Porphyromonadaceae	Dimethylarginine (sdma + adma) levels	Focal Epilepsy	-0.0164(-0.0343, 0.00155)	-11.5%(-24.2%, 1.09%)	0.0733848
family Porphyromonadaceae	3-Hydroxybutyrate levels	Focal Epilepsy	0.0243(-0.000752, 0.0493)	17.1%(-0.53%, 34.7%)	0.0572887
genus Bifidobacterium	1,5-anhydroglucitol (1,5-ag) levels	Focal Epilepsy	0.0227(-0.0665, 0.112)	9.94%(-29.1%, 49%)	0.617908
genus Bilophila	Taurine levels	Focal Epilepsy	0.0377(-0.0131, 0.0885)	17.3%(-6.02%, 40.6%)	0.145897
genus Bilophila	N-acetylglucosamine/n-acetylgalactosamine levels	Focal Epilepsy	0.0189(-0.0175, 0.0554)	8.69%(-8.01%, 25.4%)	0.30782
genus Erysipelatoclostridium	N-palmitoyl-heptadecasphingosine (d17:1/16:0) levels	Focal Epilepsy	0.0188(-0.00474, 0.0423)	14.5%(-3.65%, 32.5%)	0.11754
genus Flavonifractor	Gamma-glutamyltryptophan levels	Focal Epilepsy	-0.0216(-0.072, 0.0288)	8.73%(29.1%, -11.7%)	0.401444
genus Parasutterella	Dimethylarginine (sdma + adma) levels	Focal Epilepsy	-0.011(-0.023, 0.000955)	9.58%(20%, -0.831%)	0.0712861
species Bacteroides_caccae	1,5-anhydroglucitol (1,5-ag) levels	Focal Epilepsy	0.00818(-0.00786, 0.0242)	-7.01%(6.73%, -20.7%)	0.317327
family Porphyromonadaceae	Interleukin-15 receptor subunit alpha levels	Focal Epilepsy	-0.00815(-0.0187, 0.00242)	-5.74%(-13.2%, 1.7%)	0.130674
