# Supplementary material for: Microbiota–sphingolipid pathway in generalized epilepsy: evidence from Mendelian randomization and clinical metabolomics
Source: Front Microbiol. 2025 Nov 28;16:1662050. doi: 10.3389/fmicb.2025.1662050 (PMC12698543; doi:10.3389/fmicb.2025.1662050)
Supplement: Supplementary file 4 [file Table_4.xlsx]

## Sheet: Taxa_alignment
Taxon alignment & comparability (MiBioGen/DMP)
Rank	Canonical_taxon	Source	Used_for_cross-dataset_comparison
Phylum	Actinobacteria	Both	Yes
Phylum	Bacteroidetes	Both	Yes
Phylum	Cyanobacteria	MiBioGen	No
Phylum	Euryarchaeota	MiBioGen	No
Phylum	Firmicutes	Both	Yes
Phylum	Lentisphaerae	MiBioGen	No
Phylum	Proteobacteria	Both	Yes
Phylum	Tenericutes	MiBioGen	No
Phylum	Verrucomicrobia	Both	Yes
Class	Actinobacteria	Both	Yes
Class	Alphaproteobacteria	MiBioGen	No
Class	Bacilli	Both	Yes
Class	Bacteroidia	Both	Yes
Class	Betaproteobacteria	Both	Yes
Class	Clostridia	Both	Yes
Class	Coriobacteriia	MiBioGen	No
Class	Deltaproteobacteria	Both	Yes
Class	Erysipelotrichia	Both	Yes
Class	Gammaproteobacteria	Both	Yes
Class	Lentisphaeria	MiBioGen	No
Class	Melainabacteria	MiBioGen	No
Class	Methanobacteria	MiBioGen	No
Class	Mollicutes	MiBioGen	No
Class	Negativicutes	Both	Yes
Class	Verrucomicrobiae	Both	Yes
Order	Actinomycetales	Both	Yes
Order	Bacillales	MiBioGen	No
Order	Bacteroidales	Both	Yes
Order	Bifidobacteriales	Both	Yes
Order	Burkholderiales	Both	Yes
Order	Clostridiales	Both	Yes
Order	Coriobacteriales	Both	Yes
Order	Desulfovibrionales	Both	Yes
Order	Enterobacteriales	Both	Yes
Order	Erysipelotrichales	Both	Yes
Order	Gastranaerophilales	MiBioGen	No
Order	Lactobacillales	Both	Yes
Order	Methanobacteriales	MiBioGen	No
Order	MollicutesRF9	MiBioGen	No
Order	NB1n	MiBioGen	No
Order	Pasteurellales	Both	Yes
Order	Rhodospirillales	MiBioGen	No
Order	Selenomonadales	Both	Yes
Order	Verrucomicrobiales	Both	Yes
Order	Victivallales	MiBioGen	No
Family	Acidaminococcaceae	Both	Yes
Family	Actinomycetaceae	MiBioGen	No
Family	Alcaligenaceae	MiBioGen	No
Family	Bacteroidaceae	Both	Yes
Family	BacteroidalesS24.7group	MiBioGen	No
Family	Bacteroidales_noname	DMP	No
Family	Bifidobacteriaceae	Both	Yes
Family	Burkholderiales_noname	DMP	No
Family	Christensenellaceae	MiBioGen	No
Family	Clostridiaceae	DMP	No
Family	Clostridiaceae1	MiBioGen	No
Family	Clostridiales_noname	DMP	No
Family	ClostridialesvadinBB60group	MiBioGen	No
Family	Coriobacteriaceae	Both	Yes
Family	Defluviitaleaceae	MiBioGen	No
Family	Desulfovibrionaceae	Both	Yes
Family	Enterobacteriaceae	Both	Yes
Family	Erysipelotrichaceae	Both	Yes
Family	Eubacteriaceae	DMP	No
Family	FamilyXI	MiBioGen	No
Family	FamilyXIII	MiBioGen	No
Family	Lachnospiraceae	Both	Yes
Family	Lactobacillaceae	Both	Yes
Family	Methanobacteriaceae	MiBioGen	No
Family	Micrococcaceae	DMP	No
Family	Oscillospiraceae	DMP	No
Family	Oxalobacteraceae	Both	Yes
Family	Pasteurellaceae	Both	Yes
Family	Peptococcaceae	MiBioGen	No
Family	Peptostreptococcaceae	MiBioGen	No
Family	Porphyromonadaceae	Both	Yes
Family	Prevotellaceae	Both	Yes
Family	Rhodospirillaceae	MiBioGen	No
Family	Rikenellaceae	Both	Yes
Family	Ruminococcaceae	Both	Yes
Family	Streptococcaceae	Both	Yes
Family	Sutterellaceae	DMP	No
Family	Veillonellaceae	Both	Yes
Family	Verrucomicrobiaceae	Both	Yes
Family	Victivallaceae	MiBioGen	No
Genus	Actinomyces	MiBioGen	No
Genus	Adlercreutzia	Both	Yes
Genus	Akkermansia	Both	Yes
Genus	Alistipes	Both	Yes
Genus	Allisonella	MiBioGen	No
Genus	Alloprevotella	MiBioGen	No
Genus	Anaerofilum	MiBioGen	No
Genus	Anaerostipes	MiBioGen	No
Genus	Anaerotruncus	Both	Yes
Genus	Bacteroidales_noname	DMP	No
Genus	Bacteroides	Both	Yes
Genus	Barnesiella	Both	Yes
Genus	Bifidobacterium	Both	Yes
Genus	Bilophila	Both	Yes
Genus	Blautia	Both	Yes
Genus	Burkholderiales_noname	DMP	No
Genus	Butyricicoccus	MiBioGen	No
Genus	Butyricimonas	MiBioGen	No
Genus	Butyrivibrio	Both	Yes
Genus	CandidatusSoleaferrea	MiBioGen	No
Genus	Catenibacterium	MiBioGen	No
Genus	ChristensenellaceaeR.7group	MiBioGen	No
Genus	Clostridium	DMP	No
Genus	Clostridiuminnocuumgroup	MiBioGen	No
Genus	Clostridiumsensustricto1	MiBioGen	No
Genus	Collinsella	Both	Yes
Genus	Coprobacter	Both	Yes
Genus	Coprococcus	DMP	No
Genus	Coprococcus1	MiBioGen	No
Genus	Coprococcus2	MiBioGen	No
Genus	Coprococcus3	MiBioGen	No
Genus	DefluviitaleaceaeUCG011	MiBioGen	No
Genus	Desulfovibrio	Both	Yes
Genus	Dialister	Both	Yes
Genus	Dorea	Both	Yes
Genus	Eggerthella	Both	Yes
Genus	Eisenbergiella	MiBioGen	No
Genus	Enterorhabdus	MiBioGen	No
Genus	Erysipelatoclostridium	MiBioGen	No
Genus	ErysipelotrichaceaeUCG003	MiBioGen	No
Genus	Erysipelotrichaceae_noname	DMP	No
Genus	Escherichia	DMP	No
Genus	Escherichia.Shigella	MiBioGen	No
Genus	Eubacterium	DMP	No
Genus	Eubacteriumbrachygroup	MiBioGen	No
Genus	Eubacteriumcoprostanoligenesgroup	MiBioGen	No
Genus	Eubacteriumeligensgroup	MiBioGen	No
Genus	Eubacteriumfissicatenagroup	MiBioGen	No
Genus	Eubacteriumhalliigroup	MiBioGen	No
Genus	Eubacteriumnodatumgroup	MiBioGen	No
Genus	Eubacteriumoxidoreducensgroup	MiBioGen	No
Genus	Eubacteriumrectalegroup	MiBioGen	No
Genus	Eubacteriumruminantiumgroup	MiBioGen	No
Genus	Eubacteriumventriosumgroup	MiBioGen	No
Genus	Eubacteriumxylanophilumgroup	MiBioGen	No
Genus	Faecalibacterium	Both	Yes
Genus	FamilyXIIIAD3011group	MiBioGen	No
Genus	FamilyXIIIUCG001	MiBioGen	No
Genus	Flavonifractor	Both	Yes
Genus	Fusicatenibacter	MiBioGen	No
Genus	Gordonibacter	Both	Yes
Genus	Haemophilus	Both	Yes
Genus	Holdemanella	MiBioGen	No
Genus	Holdemania	Both	Yes
Genus	Howardella	MiBioGen	No
Genus	Hungatella	MiBioGen	No
Genus	Intestinibacter	MiBioGen	No
Genus	Intestinimonas	MiBioGen	No
Genus	Lachnoclostridium	MiBioGen	No
Genus	Lachnospira	MiBioGen	No
Genus	LachnospiraceaeFCS020group	MiBioGen	No
Genus	LachnospiraceaeNC2004group	MiBioGen	No
Genus	LachnospiraceaeND3007group	MiBioGen	No
Genus	LachnospiraceaeNK4A136group	MiBioGen	No
Genus	LachnospiraceaeUCG001	MiBioGen	No
Genus	LachnospiraceaeUCG004	MiBioGen	No
Genus	LachnospiraceaeUCG008	MiBioGen	No
Genus	LachnospiraceaeUCG010	MiBioGen	No
Genus	Lachnospiraceae_noname	DMP	No
Genus	Lactobacillus	Both	Yes
Genus	Lactococcus	MiBioGen	No
Genus	Marvinbryantia	MiBioGen	No
Genus	Methanobrevibacter	MiBioGen	No
Genus	Odoribacter	Both	Yes
Genus	Olsenella	MiBioGen	No
Genus	Oscillibacter	Both	Yes
Genus	Oscillospira	MiBioGen	No
Genus	Oxalobacter	Both	Yes
Genus	Parabacteroides	Both	Yes
Genus	Paraprevotella	Both	Yes
Genus	Parasutterella	Both	Yes
Genus	Peptococcus	MiBioGen	No
Genus	Phascolarctobacterium	Both	Yes
Genus	Prevotella	DMP	No
Genus	Prevotella7	MiBioGen	No
Genus	Prevotella9	MiBioGen	No
Genus	Pseudoflavonifractor	DMP	No
Genus	RikenellaceaeRC9gutgroup	MiBioGen	No
Genus	Romboutsia	MiBioGen	No
Genus	Roseburia	Both	Yes
Genus	Rothia	DMP	No
Genus	Ruminiclostridium5	MiBioGen	No
Genus	Ruminiclostridium6	MiBioGen	No
Genus	Ruminiclostridium9	MiBioGen	No
Genus	RuminococcaceaeNK4A214group	MiBioGen	No
Genus	RuminococcaceaeUCG002	MiBioGen	No
Genus	RuminococcaceaeUCG003	MiBioGen	No
Genus	RuminococcaceaeUCG004	MiBioGen	No
Genus	RuminococcaceaeUCG005	MiBioGen	No
Genus	RuminococcaceaeUCG009	MiBioGen	No
Genus	RuminococcaceaeUCG010	MiBioGen	No
Genus	RuminococcaceaeUCG011	MiBioGen	No
Genus	RuminococcaceaeUCG013	MiBioGen	No
Genus	RuminococcaceaeUCG014	MiBioGen	No
Genus	Ruminococcaceae_noname	DMP	No
Genus	Ruminococcus	DMP	No
Genus	Ruminococcus1	MiBioGen	No
Genus	Ruminococcus2	MiBioGen	No
Genus	Ruminococcusgauvreauiigroup	MiBioGen	No
Genus	Ruminococcusgnavusgroup	MiBioGen	No
Genus	Ruminococcustorquesgroup	MiBioGen	No
Genus	Sellimonas	MiBioGen	No
Genus	Senegalimassilia	MiBioGen	No
Genus	Slackia	MiBioGen	No
Genus	Streptococcus	Both	Yes
Genus	Subdoligranulum	Both	Yes
Genus	Sutterella	Both	Yes
Genus	Sutterellaceae_unclassified	DMP	No
Genus	Terrisporobacter	MiBioGen	No
Genus	Turicibacter	MiBioGen	No
Genus	Tyzzerella3	MiBioGen	No
Genus	Veillonella	Both	Yes
Genus	Victivallis	MiBioGen	No
Species	Adlercreutzia_equolifaciens	DMP	No
Species	Akkermansia_mucilaginosa	DMP	No
Species	Alistipes_finegoldii	DMP	No
Species	Alistipes_indistinctus	DMP	No
Species	Alistipes_onderdonkii	DMP	No
Species	Alistipes_putredinis	DMP	No
Species	Alistipes_senegalensis	DMP	No
Species	Alistipes_shahii	DMP	No
Species	Alistipes_sp_AP11	DMP	No
Species	Bacteroidales_bacterium_ph8	DMP	No
Species	Bacteroides_caccae	DMP	No
Species	Bacteroides_cellulosilyticus	DMP	No
Species	Bacteroides_clarus	DMP	No
Species	Bacteroides_coprocola	DMP	No
Species	Bacteroides_dorei	DMP	No
Species	Bacteroides_eggerthii	DMP	No
Species	Bacteroides_faecis	DMP	No
Species	Bacteroides_finegoldii	DMP	No
Species	Bacteroides_fragilis	DMP	No
Species	Bacteroides_intestinalis	DMP	No
Species	Bacteroides_massiliensis	DMP	No
Species	Bacteroides_nordii	DMP	No
Species	Bacteroides_ovatus	DMP	No
Species	Bacteroides_plebeius	DMP	No
Species	Bacteroides_salyersiae	DMP	No
Species	Bacteroides_stercoris	DMP	No
Species	Bacteroides_thetaiotaomicron	DMP	No
Species	Bacteroides_uniformis	DMP	No
Species	Bacteroides_vulgatus	DMP	No
Species	Bacteroides_xylanisolvens	DMP	No
Species	Barnesiella_intestinihominis	DMP	No
Species	Bifidobacterium_adolescentis	DMP	No
Species	Bifidobacterium_bifidum	DMP	No
Species	Bifidobacterium_catenulatum	DMP	No
Species	Bifidobacterium_longum	DMP	No
Species	Bilophila_unclassified	DMP	No
Species	Bilophila_wadsworthia	DMP	No
Species	Burkholderiales_bacterium_1_1_47	DMP	No
Species	Butyrivibrio_crossotus	DMP	No
Species	Clostridium_asparagiforme	DMP	No
Species	Clostridium_leptum	DMP	No
Species	Collinsella_aerofaciens	DMP	No
Species	Coprobacter_fastidiosus	DMP	No
Species	Coprococcus_catus	DMP	No
Species	Coprococcus_comes	DMP	No
Species	Coprococcus_sp_ART55_1	DMP	No
Species	Desulfovibrio_piger	DMP	No
Species	Dialister_invisus	DMP	No
Species	Dorea_formicigenerans	DMP	No
Species	Dorea_longicatena	DMP	No
Species	Dorea_unclassified	DMP	No
Species	Eggerthella_unclassified	DMP	No
Species	Escherichia_coli	DMP	No
Species	Escherichia_unclassified	DMP	No
Species	Eubacterium_biforme	DMP	No
Species	Eubacterium_eligens	DMP	No
Species	Eubacterium_hallii	DMP	No
Species	Eubacterium_ramulus	DMP	No
Species	Eubacterium_rectale	DMP	No
Species	Eubacterium_siraeum	DMP	No
Species	Eubacterium_ventriosum	DMP	No
Species	Faecalibacterium_prausnitzii	DMP	No
Species	Flavonifractor_plautii	DMP	No
Species	Gordonibacter_pamelaeae	DMP	No
Species	Haemophilus_parainfluenzae	DMP	No
Species	Holdemania_filiformis	DMP	No
Species	Holdemania_unclassified	DMP	No
Species	Lachnospiraceae_bacterium_1_1_57FAA	DMP	No
Species	Lachnospiraceae_bacterium_3_1_46FAA	DMP	No
Species	Lachnospiraceae_bacterium_5_1_63FAA	DMP	No
Species	Lachnospiraceae_bacterium_7_1_58FAA	DMP	No
Species	Lachnospiraceae_bacterium_8_1_58FAA	DMP	No
Species	Lactobacillus_delbrueckii	DMP	No
Species	Odoribacter_splanchnicus	DMP	No
Species	Oscillibacter_unclassified	DMP	No
Species	Oxalobacter_formigenes	DMP	No
Species	Parabacteroides_distasonis	DMP	No
Species	Parabacteroides_goldsteinii	DMP	No
Species	Parabacteroides_johnsonii	DMP	No
Species	Parabacteroides_merdae	DMP	No
Species	Parabacteroides_unclassified	DMP	No
Species	Paraprevotella_clara	DMP	No
Species	Paraprevotella_unclassified	DMP	No
Species	Paraprevotella_xylaniphila	DMP	No
Species	Parasutterella_excrementihominis	DMP	No
Species	Phascolarctobacterium_succinatutens	DMP	No
Species	Prevotella_copri	DMP	No
Species	Pseudoflavonifractor_capillosus	DMP	No
Species	Roseburia_hominis	DMP	No
Species	Roseburia_intestinalis	DMP	No
Species	Roseburia_inulinivorans	DMP	No
Species	Roseburia_unclassified	DMP	No
Species	Rothia_mucilaginosa	DMP	No
Species	Ruminococcaceae_bacterium_D16	DMP	No
Species	Ruminococcus_bromii	DMP	No
Species	Ruminococcus_callidus	DMP	No
Species	Ruminococcus_lactaris	DMP	No
Species	Ruminococcus_obeum	DMP	No
Species	Ruminococcus_torques	DMP	No
Species	Streptococcus_parasanguinis	DMP	No
Species	Streptococcus_salivarius	DMP	No
Species	Streptococcus_thermophilus	DMP	No
Species	Subdoligranulum_unclassified	DMP	No
Species	Sutterella_wadsworthensis	DMP	No
Species	Veillonella_unclassified	DMP	No
Columns:
Rank — Taxonomic rank (Phylum, Class, Order, Family, Genus, Species).
Canonical_taxon — Canonical name used for display/alignment.
Source — Presence of the taxon in the consortia datasets: MiBioGen, DMP, or Both.
Used_for_cross-dataset_comparison — Yes if Rank ∈ {Phylum, Class, Order, Family, Genus} and Source = Both; otherwise No (Species are not contrasted across datasets).
Footnote:
Name alignment is for presentation only—no annotation changes, no entry removal.
Cross-dataset contrasts are side-by-side only (no statistical pooling). At comparable ranks, the two datasets jointly cover 5 phyla, 10 classes, 13 orders, 18 families, and 34 genera.
Abbreviations: DMP, Dutch Microbiome Project.

## Sheet: 207GM taxa
Details of Gut microbiota Instrumental Variables Used for Mendelian Randomization Analysis
GWAS Catalog ID	Exposure	SNP	Chr	Position	Effect_allele	Other_allele	Beta.exposure	SE.exposure	Pval.exposure	samplesize.exposure	R2	F
GCST90027651	Gut microbiota abundance (k_Bacteria.p_Actinobacteria.c_Actinobacteria)	rs182549	2	136616754	T	C	-0.139995	0.0191017	2.32e-13	7738	0.00689356	53.6988
GCST90027651	Gut microbiota abundance (k_Bacteria.p_Actinobacteria.c_Actinobacteria)	rs74452406	3	63012872	T	C	-0.150306	0.0326799	4.24e-06	7738	0.00272633	21.1486
GCST90027651	Gut microbiota abundance (k_Bacteria.p_Actinobacteria.c_Actinobacteria)	rs795981	4	140802689	T	C	-0.119776	0.0269253	8.65e-06	7738	0.00255081	19.7835
GCST90027651	Gut microbiota abundance (k_Bacteria.p_Actinobacteria.c_Actinobacteria)	rs62347983	4	165130380	G	C	0.0725885	0.0161339	6.82e-06	7738	0.00260911	20.2369
GCST90027651	Gut microbiota abundance (k_Bacteria.p_Actinobacteria.c_Actinobacteria)	rs318801	5	55410143	A	G	-0.103544	0.023416	9.78e-06	7738	0.0025206	19.5486
GCST90027651	Gut microbiota abundance (k_Bacteria.p_Actinobacteria.c_Actinobacteria)	rs35344390	5	79628446	T	C	0.0894189	0.0191949	3.19e-06	7738	0.00279668	21.6958
GCST90027651	Gut microbiota abundance (k_Bacteria.p_Actinobacteria.c_Actinobacteria)	rs2197344	6	92899617	C	G	-0.0843355	0.0165228	3.32e-07	7738	0.00335557	26.0461
GCST90027651	Gut microbiota abundance (k_Bacteria.p_Actinobacteria.c_Actinobacteria)	rs61939486	12	119663906	C	T	-0.125022	0.0235191	1.06e-07	7738	0.00363846	28.2499
GCST90027651	Gut microbiota abundance (k_Bacteria.p_Actinobacteria.c_Actinobacteria)	rs926010	15	24038174	A	C	0.104151	0.0205103	3.81e-07	7738	0.00332132	25.7793
GCST90027651	Gut microbiota abundance (k_Bacteria.p_Actinobacteria.c_Actinobacteria)	rs12955365	18	75219184	G	T	-0.087128	0.0190616	4.86e-06	7738	0.00269275	20.8873
GCST90027651	Gut microbiota abundance (k_Bacteria.p_Actinobacteria.c_Actinobacteria)	rs6044857	20	17496742	G	A	0.0799424	0.0168998	2.24e-06	7738	0.00288342	22.3706
GCST90027652	Gut microbiota abundance (k_Bacteria.p_Bacteroidetes.c_Bacteroidia)	rs2807619	1	60448209	T	C	0.129912	0.0288403	6.65e-06	7738	0.00261536	20.2855
GCST90027652	Gut microbiota abundance (k_Bacteria.p_Bacteroidetes.c_Bacteroidia)	rs10158939	1	242223343	A	G	0.0808326	0.0174673	3.7e-06	7738	0.00275988	21.4095
GCST90027652	Gut microbiota abundance (k_Bacteria.p_Bacteroidetes.c_Bacteroidia)	rs1023692	2	67868756	C	T	-0.0986975	0.0198976	7.04e-07	7738	0.00316958	24.5978
GCST90027652	Gut microbiota abundance (k_Bacteria.p_Bacteroidetes.c_Bacteroidia)	rs9843097	3	150197676	T	C	0.0867737	0.0190768	5.4e-06	7738	0.00266671	20.6848
GCST90027652	Gut microbiota abundance (k_Bacteria.p_Bacteroidetes.c_Bacteroidia)	rs2603095	4	177175752	T	G	-0.085223	0.0186016	4.62e-06	7738	0.00270525	20.9846
GCST90027652	Gut microbiota abundance (k_Bacteria.p_Bacteroidetes.c_Bacteroidia)	rs73098732	7	43503949	A	G	0.0995528	0.0218817	5.37e-06	7738	0.00266783	20.6935
GCST90027652	Gut microbiota abundance (k_Bacteria.p_Bacteroidetes.c_Bacteroidia)	rs13283363	9	34842242	G	A	0.164596	0.0311082	1.22e-07	7738	0.00360486	27.9881
GCST90027652	Gut microbiota abundance (k_Bacteria.p_Bacteroidetes.c_Bacteroidia)	rs74949229	10	9526946	A	G	0.147428	0.0284368	2.17e-07	7738	0.00346151	26.8713
GCST90027652	Gut microbiota abundance (k_Bacteria.p_Bacteroidetes.c_Bacteroidia)	rs10836532	11	4745154	T	G	0.0839484	0.0175508	1.73e-06	7738	0.00294794	22.8727
GCST90027652	Gut microbiota abundance (k_Bacteria.p_Bacteroidetes.c_Bacteroidia)	rs28538857	15	87689365	T	C	0.176942	0.0392323	6.48e-06	7738	0.00262183	20.3358
GCST90027652	Gut microbiota abundance (k_Bacteria.p_Bacteroidetes.c_Bacteroidia)	rs11657406	17	7249870	T	G	-0.101748	0.0218457	3.2e-06	7738	0.00279559	21.6873
GCST90027652	Gut microbiota abundance (k_Bacteria.p_Bacteroidetes.c_Bacteroidia)	rs783253	17	72498434	C	T	-0.0834026	0.0188586	9.75e-06	7738	0.00252126	19.5538
GCST90027652	Gut microbiota abundance (k_Bacteria.p_Bacteroidetes.c_Bacteroidia)	rs2698177	18	68747115	G	A	-0.171794	0.036475	2.48e-06	7738	0.00285862	22.1777
GCST90027653	Gut microbiota abundance (k_Bacteria.p_Firmicutes.c_Bacilli)	rs12064418	1	16761962	T	C	0.148588	0.0333745	8.5e-06	7738	0.00255504	19.8164
GCST90027653	Gut microbiota abundance (k_Bacteria.p_Firmicutes.c_Bacilli)	rs75005855	1	175381699	A	T	-0.232258	0.0511301	5.56e-06	7738	0.00265951	20.6288
GCST90027653	Gut microbiota abundance (k_Bacteria.p_Firmicutes.c_Bacilli)	rs11694441	2	119541381	A	C	-0.149789	0.0337367	9e-06	7738	0.00254111	19.7081
GCST90027653	Gut microbiota abundance (k_Bacteria.p_Firmicutes.c_Bacilli)	rs76752365	3	118350858	C	G	-0.146265	0.0322166	5.62e-06	7738	0.00265668	20.6068
GCST90027653	Gut microbiota abundance (k_Bacteria.p_Firmicutes.c_Bacilli)	rs11744900	5	141949123	G	A	-0.140837	0.0296482	2.03e-06	7738	0.00290766	22.5593
GCST90027653	Gut microbiota abundance (k_Bacteria.p_Firmicutes.c_Bacilli)	rs1206113	6	97442712	T	C	-0.167094	0.0359956	3.45e-06	7738	0.00277708	21.5433
GCST90027653	Gut microbiota abundance (k_Bacteria.p_Firmicutes.c_Bacilli)	rs74520302	8	5416476	G	A	-0.220634	0.0499474	9.99e-06	7738	0.00251534	19.5077
GCST90027653	Gut microbiota abundance (k_Bacteria.p_Firmicutes.c_Bacilli)	rs10761245	9	96387675	T	C	-0.0983934	0.0220912	8.43e-06	7738	0.00255714	19.8327
GCST90027653	Gut microbiota abundance (k_Bacteria.p_Firmicutes.c_Bacilli)	rs1249137	10	79990400	T	C	0.0997535	0.0224173	8.59e-06	7738	0.00255242	19.796
GCST90027653	Gut microbiota abundance (k_Bacteria.p_Firmicutes.c_Bacilli)	rs77655905	10	126611387	A	G	0.163245	0.036351	7.1e-06	7738	0.00259948	20.162
GCST90027653	Gut microbiota abundance (k_Bacteria.p_Firmicutes.c_Bacilli)	rs4903903	14	80634365	C	T	0.104822	0.0233032	6.85e-06	7738	0.00260802	20.2284
GCST90027653	Gut microbiota abundance (k_Bacteria.p_Firmicutes.c_Bacilli)	rs1400577	16	73551996	G	A	-0.106378	0.0223735	1.99e-06	7738	0.00291301	22.6009
GCST90027653	Gut microbiota abundance (k_Bacteria.p_Firmicutes.c_Bacilli)	rs10404584	19	15301449	T	C	0.132517	0.0285225	3.38e-06	7738	0.00278182	21.5802
GCST90027653	Gut microbiota abundance (k_Bacteria.p_Firmicutes.c_Bacilli)	rs3892326	21	43018030	C	T	-0.123996	0.0240164	2.43e-07	7738	0.00343305	26.6495
GCST90027654	Gut microbiota abundance (k_Bacteria.p_Firmicutes.c_Clostridia)	rs1023692	2	67868756	C	T	0.0996966	0.0197632	4.55e-07	7738	0.00327787	25.441
GCST90027654	Gut microbiota abundance (k_Bacteria.p_Firmicutes.c_Clostridia)	rs7794348	7	138966254	A	G	0.161442	0.0354367	5.22e-06	7738	0.00267508	20.7499
GCST90027654	Gut microbiota abundance (k_Bacteria.p_Firmicutes.c_Clostridia)	rs674292	8	60881849	C	T	0.073504	0.0165031	8.43e-06	7738	0.0025571	19.8324
GCST90027654	Gut microbiota abundance (k_Bacteria.p_Firmicutes.c_Clostridia)	rs12675379	8	117505928	C	T	0.0754169	0.0165522	5.21e-06	7738	0.00267568	20.7546
GCST90027654	Gut microbiota abundance (k_Bacteria.p_Firmicutes.c_Clostridia)	rs74949229	10	9526946	A	G	-0.140267	0.0282447	6.83e-07	7738	0.00317707	24.6562
GCST90027654	Gut microbiota abundance (k_Bacteria.p_Firmicutes.c_Clostridia)	rs34566098	10	126860657	G	A	0.174315	0.0380417	4.6e-06	7738	0.00270609	20.9911
GCST90027654	Gut microbiota abundance (k_Bacteria.p_Firmicutes.c_Clostridia)	rs10766557	11	19447547	C	G	-0.0761699	0.0169137	6.69e-06	7738	0.00261411	20.2758
GCST90027655	Gut microbiota abundance (k_Bacteria.p_Firmicutes.c_Erysipelotrichia)	rs78685125	3	37667096	T	C	-0.174426	0.0392434	8.8e-06	7738	0.00254657	19.7505
GCST90027655	Gut microbiota abundance (k_Bacteria.p_Firmicutes.c_Erysipelotrichia)	rs4975752	5	1880588	G	T	-0.101686	0.0230142	9.94e-06	7738	0.00251658	19.5174
GCST90027655	Gut microbiota abundance (k_Bacteria.p_Firmicutes.c_Erysipelotrichia)	rs733330	8	94158704	G	A	0.100522	0.0213377	2.47e-06	7738	0.00285992	22.1878
GCST90027655	Gut microbiota abundance (k_Bacteria.p_Firmicutes.c_Erysipelotrichia)	rs75298326	12	24268068	T	A	-0.183637	0.041519	9.74e-06	7738	0.00252175	19.5575
GCST90027655	Gut microbiota abundance (k_Bacteria.p_Firmicutes.c_Erysipelotrichia)	rs11652559	17	36002599	C	T	0.115982	0.025306	4.58e-06	7738	0.00270724	21.0001
GCST90027655	Gut microbiota abundance (k_Bacteria.p_Firmicutes.c_Erysipelotrichia)	rs62131327	19	775626	C	T	0.1464	0.0330701	9.56e-06	7738	0.0025263	19.5929
GCST90027655	Gut microbiota abundance (k_Bacteria.p_Firmicutes.c_Erysipelotrichia)	rs73037929	19	28461212	T	G	-0.21042	0.0439455	1.68e-06	7738	0.00295414	22.9209
GCST90027655	Gut microbiota abundance (k_Bacteria.p_Firmicutes.c_Erysipelotrichia)	rs73114746	20	43873729	T	C	0.153268	0.0332861	4.13e-06	7738	0.00273248	21.1964
GCST90027656	Gut microbiota abundance (k_Bacteria.p_Firmicutes.c_Negativicutes)	rs12472147	2	124572776	G	A	-0.12833	0.0264956	1.28e-06	7738	0.00302248	23.4528
GCST90027656	Gut microbiota abundance (k_Bacteria.p_Firmicutes.c_Negativicutes)	rs176564	7	105812525	G	A	-0.153345	0.0337663	5.59e-06	7738	0.00265819	20.6186
GCST90027656	Gut microbiota abundance (k_Bacteria.p_Firmicutes.c_Negativicutes)	rs10736970	10	3387104	C	T	-0.0913671	0.0204744	8.1e-06	7738	0.00256692	19.9088
GCST90027656	Gut microbiota abundance (k_Bacteria.p_Firmicutes.c_Negativicutes)	rs78791321	11	69317280	A	G	0.153283	0.0328393	3.05e-06	7738	0.00280771	21.7816
GCST90027656	Gut microbiota abundance (k_Bacteria.p_Firmicutes.c_Negativicutes)	rs77764206	12	91611380	C	T	0.197357	0.0423653	3.19e-06	7738	0.00279666	21.6956
GCST90027656	Gut microbiota abundance (k_Bacteria.p_Firmicutes.c_Negativicutes)	rs2282037	14	103588515	T	C	-0.102233	0.0186334	4.1e-08	7738	0.00387515	30.0948
GCST90027656	Gut microbiota abundance (k_Bacteria.p_Firmicutes.c_Negativicutes)	rs12979658	19	7892087	G	A	-0.0935377	0.0203693	4.39e-06	7738	0.00271776	21.0819
GCST90027657	Gut microbiota abundance (k_Bacteria.p_Proteobacteria.c_Betaproteobacteria)	rs12734494	1	211803881	A	G	0.0791571	0.0164342	1.46e-06	7738	0.00298919	23.1937
GCST90027657	Gut microbiota abundance (k_Bacteria.p_Proteobacteria.c_Betaproteobacteria)	rs9428844	1	240647593	C	T	-0.0888565	0.0200476	9.32e-06	7738	0.00253234	19.6399
GCST90027657	Gut microbiota abundance (k_Bacteria.p_Proteobacteria.c_Betaproteobacteria)	rs13071362	3	116990816	G	A	0.0778951	0.0176263	9.9e-06	7738	0.00251753	19.5248
GCST90027657	Gut microbiota abundance (k_Bacteria.p_Proteobacteria.c_Betaproteobacteria)	rs62351959	4	182904885	T	C	0.0966813	0.0215454	7.21e-06	7738	0.00259549	20.131
GCST90027657	Gut microbiota abundance (k_Bacteria.p_Proteobacteria.c_Betaproteobacteria)	rs12646537	4	184720947	G	A	0.145028	0.032508	8.15e-06	7738	0.00256554	19.8981
GCST90027657	Gut microbiota abundance (k_Bacteria.p_Proteobacteria.c_Betaproteobacteria)	rs59033852	13	23656934	C	T	-0.152927	0.0337678	5.93e-06	7738	0.00264354	20.5046
GCST90027657	Gut microbiota abundance (k_Bacteria.p_Proteobacteria.c_Betaproteobacteria)	rs11626416	14	33053536	A	G	-0.118337	0.0244909	1.35e-06	7738	0.00300811	23.341
GCST90027657	Gut microbiota abundance (k_Bacteria.p_Proteobacteria.c_Betaproteobacteria)	rs78026425	14	78485536	G	C	0.130889	0.0292566	7.68e-06	7738	0.00257993	20.01
GCST90027657	Gut microbiota abundance (k_Bacteria.p_Proteobacteria.c_Betaproteobacteria)	rs9673456	16	62465518	G	T	-0.0816209	0.01684	1.25e-06	7738	0.00302674	23.4859
GCST90027657	Gut microbiota abundance (k_Bacteria.p_Proteobacteria.c_Betaproteobacteria)	rs79598028	16	85374721	T	C	0.124831	0.0261276	1.77e-06	7738	0.0029413	22.821
GCST90027657	Gut microbiota abundance (k_Bacteria.p_Proteobacteria.c_Betaproteobacteria)	rs74034215	16	86106253	C	T	0.131706	0.0265059	6.73e-07	7738	0.00318063	24.6839
GCST90027657	Gut microbiota abundance (k_Bacteria.p_Proteobacteria.c_Betaproteobacteria)	rs2834333	21	35370488	A	C	-0.0774478	0.0161535	1.63e-06	7738	0.00296187	22.9811
GCST90027657	Gut microbiota abundance (k_Bacteria.p_Proteobacteria.c_Betaproteobacteria)	rs713716	22	46871094	A	G	-0.0844048	0.0186883	6.29e-06	7738	0.00262919	20.393
GCST90027658	Gut microbiota abundance (k_Bacteria.p_Proteobacteria.c_Deltaproteobacteria)	rs2990682	1	13839382	G	C	0.0839398	0.0185872	6.3e-06	7738	0.00262866	20.3889
GCST90027658	Gut microbiota abundance (k_Bacteria.p_Proteobacteria.c_Deltaproteobacteria)	rs73966738	2	150948178	C	G	-0.127535	0.0287267	9.01e-06	7738	0.00254071	19.705
GCST90027658	Gut microbiota abundance (k_Bacteria.p_Proteobacteria.c_Deltaproteobacteria)	rs10087056	8	130836118	A	C	-0.0821264	0.0175093	2.73e-06	7738	0.0028351	21.9947
GCST90027658	Gut microbiota abundance (k_Bacteria.p_Proteobacteria.c_Deltaproteobacteria)	rs11219805	11	124718707	C	T	0.0953742	0.0196637	1.23e-06	7738	0.00303098	23.519
GCST90027658	Gut microbiota abundance (k_Bacteria.p_Proteobacteria.c_Deltaproteobacteria)	rs237461	20	48033171	C	T	-0.0851996	0.018658	4.96e-06	7738	0.00268749	20.8464
GCST90027659	Gut microbiota abundance (k_Bacteria.p_Proteobacteria.c_Gammaproteobacteria)	rs12726307	1	177541010	T	G	0.119809	0.0251698	1.94e-06	7738	0.0029196	22.6522
GCST90027659	Gut microbiota abundance (k_Bacteria.p_Proteobacteria.c_Gammaproteobacteria)	rs292226	6	90626584	A	G	0.109603	0.0230947	2.08e-06	7738	0.00290222	22.5169
GCST90027659	Gut microbiota abundance (k_Bacteria.p_Proteobacteria.c_Gammaproteobacteria)	rs80113686	9	18127674	C	G	-0.127998	0.0284635	6.89e-06	7738	0.00260656	20.2171
GCST90027659	Gut microbiota abundance (k_Bacteria.p_Proteobacteria.c_Gammaproteobacteria)	rs117076107	10	135417440	A	G	-0.197134	0.0376204	1.61e-07	7738	0.00353597	27.4513
GCST90027660	Gut microbiota abundance (k_Bacteria.p_Verrucomicrobia.c_Verrucomicrobiae)	rs12710731	2	16720355	T	C	0.0908998	0.0199385	5.14e-06	7738	0.00267885	20.7793
GCST90027660	Gut microbiota abundance (k_Bacteria.p_Verrucomicrobia.c_Verrucomicrobiae)	rs4670221	2	38050232	G	C	-0.0901928	0.0201434	7.55e-06	7738	0.0025842	20.0432
GCST90027660	Gut microbiota abundance (k_Bacteria.p_Verrucomicrobia.c_Verrucomicrobiae)	rs6823767	4	151295085	C	T	0.0928282	0.02072	7.46e-06	7738	0.00258719	20.0664
GCST90027660	Gut microbiota abundance (k_Bacteria.p_Verrucomicrobia.c_Verrucomicrobiae)	rs68058313	5	24990890	T	C	0.190994	0.039289	1.17e-06	7738	0.0030447	23.6257
GCST90027660	Gut microbiota abundance (k_Bacteria.p_Verrucomicrobia.c_Verrucomicrobiae)	rs1298928	5	118836004	G	T	0.106841	0.0236374	6.18e-06	7738	0.00263329	20.4249
GCST90027660	Gut microbiota abundance (k_Bacteria.p_Verrucomicrobia.c_Verrucomicrobiae)	rs9368149	6	20097305	G	A	-0.12443	0.0259939	1.69e-06	7738	0.00295251	22.9083
GCST90027660	Gut microbiota abundance (k_Bacteria.p_Verrucomicrobia.c_Verrucomicrobiae)	rs36119306	6	37707962	T	A	0.108908	0.0234524	3.42e-06	7738	0.00277912	21.5592
GCST90027660	Gut microbiota abundance (k_Bacteria.p_Verrucomicrobia.c_Verrucomicrobiae)	rs7912369	10	2005604	G	A	0.0883668	0.0199345	9.3e-06	7738	0.00253301	19.6451
GCST90027660	Gut microbiota abundance (k_Bacteria.p_Verrucomicrobia.c_Verrucomicrobiae)	rs4075877	11	67567936	T	C	-0.0852446	0.0189657	6.97e-06	7738	0.00260395	20.1968
GCST90027660	Gut microbiota abundance (k_Bacteria.p_Verrucomicrobia.c_Verrucomicrobiae)	rs166570	12	65405314	G	C	-0.0894444	0.0190782	2.75e-06	7738	0.00283249	21.9744
GCST90027660	Gut microbiota abundance (k_Bacteria.p_Verrucomicrobia.c_Verrucomicrobiae)	rs55926131	12	115085267	T	C	-0.105935	0.0202559	1.7e-07	7738	0.00352221	27.3441
GCST90027660	Gut microbiota abundance (k_Bacteria.p_Verrucomicrobia.c_Verrucomicrobiae)	rs35895642	15	37816202	T	C	0.109956	0.0229035	1.58e-06	7738	0.00296968	23.0418
GCST90027660	Gut microbiota abundance (k_Bacteria.p_Verrucomicrobia.c_Verrucomicrobiae)	rs1532932	16	10082174	G	A	-0.0999825	0.0223102	7.41e-06	7738	0.00258874	20.0784
GCST90027660	Gut microbiota abundance (k_Bacteria.p_Verrucomicrobia.c_Verrucomicrobiae)	rs79041579	17	47860915	A	G	0.127245	0.0244438	1.93e-07	7738	0.00348977	27.0914
GCST90027660	Gut microbiota abundance (k_Bacteria.p_Verrucomicrobia.c_Verrucomicrobiae)	rs2523176	19	2272309	T	C	0.109566	0.0241816	5.87e-06	7738	0.00264609	20.5244
GCST90027661	Gut microbiota abundance (k_Bacteria.p_Actinobacteria.c_Actinobacteria.o_Actinomycetales.f_Micrococcaceae)	rs616801	1	95011698	A	G	0.247127	0.0529429	3.04e-06	7738	0.00280787	21.7828
GCST90027661	Gut microbiota abundance (k_Bacteria.p_Actinobacteria.c_Actinobacteria.o_Actinomycetales.f_Micrococcaceae)	rs17049177	2	129915467	A	G	-0.259548	0.0538955	1.47e-06	7738	0.00298814	23.1855
GCST90027661	Gut microbiota abundance (k_Bacteria.p_Actinobacteria.c_Actinobacteria.o_Actinomycetales.f_Micrococcaceae)	rs709159	3	12481203	A	C	-0.173535	0.0376231	3.98e-06	7738	0.00274185	21.2692
GCST90027661	Gut microbiota abundance (k_Bacteria.p_Actinobacteria.c_Actinobacteria.o_Actinomycetales.f_Micrococcaceae)	rs9268614	6	32402778	G	T	-0.186289	0.0404122	4.03e-06	7738	0.00273861	21.2441
GCST90027661	Gut microbiota abundance (k_Bacteria.p_Actinobacteria.c_Actinobacteria.o_Actinomycetales.f_Micrococcaceae)	rs80010435	9	140767792	A	G	-0.324559	0.0731352	9.09e-06	7738	0.00253864	19.6889
GCST90027661	Gut microbiota abundance (k_Bacteria.p_Actinobacteria.c_Actinobacteria.o_Actinomycetales.f_Micrococcaceae)	rs888195	12	2834412	C	G	0.165585	0.0339776	1.1e-06	7738	0.00305983	23.7435
GCST90027662	Gut microbiota abundance (k_Bacteria.p_Actinobacteria.c_Actinobacteria.o_Bifidobacteriales.f_Bifidobacteriaceae)	rs1546579	1	61319955	T	C	-0.0772188	0.0172048	7.18e-06	7738	0.00259651	20.1389
GCST90027662	Gut microbiota abundance (k_Bacteria.p_Actinobacteria.c_Actinobacteria.o_Bifidobacteriales.f_Bifidobacteriaceae)	rs182549	2	136616754	T	C	-0.153302	0.0196364	5.86e-15	7738	0.00781509	60.9337
GCST90027662	Gut microbiota abundance (k_Bacteria.p_Actinobacteria.c_Actinobacteria.o_Bifidobacteriales.f_Bifidobacteriaceae)	rs74452406	3	63012872	T	C	-0.176051	0.0339528	2.16e-07	7738	0.00346251	26.879
GCST90027662	Gut microbiota abundance (k_Bacteria.p_Actinobacteria.c_Actinobacteria.o_Bifidobacteriales.f_Bifidobacteriaceae)	rs11732081	4	62600906	T	C	0.0783377	0.0174251	6.94e-06	7738	0.00260511	20.2058
GCST90027662	Gut microbiota abundance (k_Bacteria.p_Actinobacteria.c_Actinobacteria.o_Bifidobacteriales.f_Bifidobacteriaceae)	rs4859454	4	77541509	T	C	0.122758	0.0263014	3.05e-06	7738	0.0028073	21.7784
GCST90027662	Gut microbiota abundance (k_Bacteria.p_Actinobacteria.c_Actinobacteria.o_Bifidobacteriales.f_Bifidobacteriaceae)	rs4472164	4	168344708	G	A	-0.125353	0.027537	5.31e-06	7738	0.00267081	20.7167
GCST90027662	Gut microbiota abundance (k_Bacteria.p_Actinobacteria.c_Actinobacteria.o_Bifidobacteriales.f_Bifidobacteriaceae)	rs12657170	5	79643369	C	T	0.0785084	0.0167389	2.73e-06	7738	0.00283476	21.992
GCST90027662	Gut microbiota abundance (k_Bacteria.p_Actinobacteria.c_Actinobacteria.o_Bifidobacteriales.f_Bifidobacteriaceae)	rs10455532	6	92883361	G	A	-0.0769154	0.0167272	4.26e-06	7738	0.00272501	21.1382
GCST90027662	Gut microbiota abundance (k_Bacteria.p_Actinobacteria.c_Actinobacteria.o_Bifidobacteriales.f_Bifidobacteriaceae)	rs77432108	8	74446780	T	A	0.0957041	0.0215476	8.93e-06	7738	0.00254289	19.7219
GCST90027662	Gut microbiota abundance (k_Bacteria.p_Actinobacteria.c_Actinobacteria.o_Bifidobacteriales.f_Bifidobacteriaceae)	rs61939486	12	119663906	C	T	-0.110859	0.0243793	5.44e-06	7738	0.00266508	20.6722
GCST90027662	Gut microbiota abundance (k_Bacteria.p_Actinobacteria.c_Actinobacteria.o_Bifidobacteriales.f_Bifidobacteriaceae)	rs10873640	15	24025547	T	C	0.0909746	0.0201027	6.03e-06	7738	0.0026397	20.4747
GCST90027662	Gut microbiota abundance (k_Bacteria.p_Actinobacteria.c_Actinobacteria.o_Bifidobacteriales.f_Bifidobacteriaceae)	rs34823013	19	552579	G	T	-0.0869075	0.0194389	7.79e-06	7738	0.00257646	19.983
GCST90027663	Gut microbiota abundance (k_Bacteria.p_Actinobacteria.c_Actinobacteria.o_Coriobacteriales.f_Coriobacteriaceae)	rs77502228	2	140505773	T	A	-0.160702	0.0353101	5.34e-06	7738	0.00266965	20.7077
GCST90027663	Gut microbiota abundance (k_Bacteria.p_Actinobacteria.c_Actinobacteria.o_Coriobacteriales.f_Coriobacteriaceae)	rs6793441	3	8775223	A	C	0.0834386	0.0186694	7.85e-06	7738	0.0025747	19.9693
GCST90027663	Gut microbiota abundance (k_Bacteria.p_Actinobacteria.c_Actinobacteria.o_Coriobacteriales.f_Coriobacteriaceae)	rs28806584	3	68010971	C	G	-0.0819916	0.017878	4.51e-06	7738	0.00271077	21.0275
GCST90027663	Gut microbiota abundance (k_Bacteria.p_Actinobacteria.c_Actinobacteria.o_Coriobacteriales.f_Coriobacteriaceae)	rs4234207	3	194731909	G	A	0.118163	0.0242532	1.1e-06	7738	0.0030582	23.7308
GCST90027663	Gut microbiota abundance (k_Bacteria.p_Actinobacteria.c_Actinobacteria.o_Coriobacteriales.f_Coriobacteriaceae)	rs2907732	7	153780749	A	C	0.0824981	0.0175735	2.67e-06	7738	0.00283992	22.0322
GCST90027663	Gut microbiota abundance (k_Bacteria.p_Actinobacteria.c_Actinobacteria.o_Coriobacteriales.f_Coriobacteriaceae)	rs78362376	8	106944849	G	C	0.123068	0.0266391	3.84e-06	7738	0.00275061	21.3374
GCST90027663	Gut microbiota abundance (k_Bacteria.p_Actinobacteria.c_Actinobacteria.o_Coriobacteriales.f_Coriobacteriaceae)	rs7831606	8	128455694	A	T	-0.0995338	0.0221652	7.1e-06	7738	0.00259919	20.1597
GCST90027663	Gut microbiota abundance (k_Bacteria.p_Actinobacteria.c_Actinobacteria.o_Coriobacteriales.f_Coriobacteriaceae)	rs550057	9	136146597	T	C	0.110172	0.0185759	3.01e-09	7738	0.00452528	35.1667
GCST90027663	Gut microbiota abundance (k_Bacteria.p_Actinobacteria.c_Actinobacteria.o_Coriobacteriales.f_Coriobacteriaceae)	rs11652058	17	64584932	A	G	0.0912383	0.0199153	4.62e-06	7738	0.00270504	20.9829
GCST90027663	Gut microbiota abundance (k_Bacteria.p_Actinobacteria.c_Actinobacteria.o_Coriobacteriales.f_Coriobacteriaceae)	rs2849714	21	43208598	C	T	0.122785	0.0269753	5.32e-06	7738	0.00267035	20.7131
GCST90027664	Gut microbiota abundance (k_Bacteria.p_Bacteroidetes.c_Bacteroidia.o_Bacteroidales.f_Bacteroidaceae)	rs2774282	1	114648020	C	T	0.0850792	0.0190882	8.3e-06	7738	0.00256081	19.8613
GCST90027664	Gut microbiota abundance (k_Bacteria.p_Bacteroidetes.c_Bacteroidia.o_Bacteroidales.f_Bacteroidaceae)	rs742682	1	114897076	C	A	-0.110567	0.024218	4.98e-06	7738	0.00268643	20.8382
GCST90027664	Gut microbiota abundance (k_Bacteria.p_Bacteroidetes.c_Bacteroidia.o_Bacteroidales.f_Bacteroidaceae)	rs28414316	2	122972140	C	T	0.114905	0.0238957	1.52e-06	7738	0.00297928	23.1166
GCST90027664	Gut microbiota abundance (k_Bacteria.p_Bacteroidetes.c_Bacteroidia.o_Bacteroidales.f_Bacteroidaceae)	rs62365577	5	83033300	C	G	-0.117516	0.025764	5.08e-06	7738	0.00268147	20.7997
GCST90027664	Gut microbiota abundance (k_Bacteria.p_Bacteroidetes.c_Bacteroidia.o_Bacteroidales.f_Bacteroidaceae)	rs73046099	7	709469	A	G	-0.126161	0.02691	2.76e-06	7738	0.00283244	21.974
GCST90027664	Gut microbiota abundance (k_Bacteria.p_Bacteroidetes.c_Bacteroidia.o_Bacteroidales.f_Bacteroidaceae)	rs56178001	7	5362944	C	G	-0.0829141	0.0181179	4.73e-06	7738	0.00269923	20.9378
GCST90027664	Gut microbiota abundance (k_Bacteria.p_Bacteroidetes.c_Bacteroidia.o_Bacteroidales.f_Bacteroidaceae)	rs80306758	7	27255650	C	A	0.165403	0.0366646	6.45e-06	7738	0.00262314	20.346
GCST90027664	Gut microbiota abundance (k_Bacteria.p_Bacteroidetes.c_Bacteroidia.o_Bacteroidales.f_Bacteroidaceae)	rs4278144	8	62697207	C	A	0.0772061	0.0172764	7.86e-06	7738	0.00257425	19.9658
GCST90027664	Gut microbiota abundance (k_Bacteria.p_Bacteroidetes.c_Bacteroidia.o_Bacteroidales.f_Bacteroidaceae)	rs680138	9	110882980	T	C	-0.0806635	0.0171239	2.47e-06	7738	0.0028594	22.1838
GCST90027664	Gut microbiota abundance (k_Bacteria.p_Bacteroidetes.c_Bacteroidia.o_Bacteroidales.f_Bacteroidaceae)	rs2571	9	115926317	T	G	-0.113956	0.0253402	6.89e-06	7738	0.00260672	20.2183
GCST90027664	Gut microbiota abundance (k_Bacteria.p_Bacteroidetes.c_Bacteroidia.o_Bacteroidales.f_Bacteroidaceae)	rs505128	11	116273511	C	T	-0.0790142	0.0170449	3.56e-06	7738	0.00276942	21.4837
GCST90027664	Gut microbiota abundance (k_Bacteria.p_Bacteroidetes.c_Bacteroidia.o_Bacteroidales.f_Bacteroidaceae)	rs71446723	12	20934000	A	G	0.113087	0.0249499	5.83e-06	7738	0.00264795	20.5389
GCST90027664	Gut microbiota abundance (k_Bacteria.p_Bacteroidetes.c_Bacteroidia.o_Bacteroidales.f_Bacteroidaceae)	rs61510729	12	109709157	A	G	-0.100197	0.0219746	5.12e-06	7738	0.0026796	20.7851
GCST90027664	Gut microbiota abundance (k_Bacteria.p_Bacteroidetes.c_Bacteroidia.o_Bacteroidales.f_Bacteroidaceae)	rs9564193	13	65333539	G	A	-0.174688	0.039027	7.6e-06	7738	0.00258251	20.03
GCST90027665	Gut microbiota abundance (k_Bacteria.p_Bacteroidetes.c_Bacteroidia.o_Bacteroidales.f_Bacteroidales_noname)	rs2465095	2	137536904	G	A	-0.0819963	0.0166902	8.98e-07	7738	0.00310946	24.1298
GCST90027665	Gut microbiota abundance (k_Bacteria.p_Bacteroidetes.c_Bacteroidia.o_Bacteroidales.f_Bacteroidales_noname)	rs3106091	2	200881067	C	T	0.0828995	0.0180146	4.19e-06	7738	0.00272922	21.171
GCST90027665	Gut microbiota abundance (k_Bacteria.p_Bacteroidetes.c_Bacteroidia.o_Bacteroidales.f_Bacteroidales_noname)	rs4294998	2	228912194	C	A	0.0741667	0.0167806	9.88e-06	7738	0.00251814	19.5295
GCST90027665	Gut microbiota abundance (k_Bacteria.p_Bacteroidetes.c_Bacteroidia.o_Bacteroidales.f_Bacteroidales_noname)	rs55712042	4	2706103	G	A	0.0749093	0.0168861	9.16e-06	7738	0.00253678	19.6744
GCST90027665	Gut microbiota abundance (k_Bacteria.p_Bacteroidetes.c_Bacteroidia.o_Bacteroidales.f_Bacteroidales_noname)	rs2700958	7	36134000	A	G	0.131086	0.0296117	9.56e-06	7738	0.00252614	19.5917
GCST90027665	Gut microbiota abundance (k_Bacteria.p_Bacteroidetes.c_Bacteroidia.o_Bacteroidales.f_Bacteroidales_noname)	rs12449080	16	73660160	G	C	0.0866379	0.0178384	1.19e-06	7738	0.00303917	23.5827
GCST90027665	Gut microbiota abundance (k_Bacteria.p_Bacteroidetes.c_Bacteroidia.o_Bacteroidales.f_Bacteroidales_noname)	rs2008778	17	36156378	A	C	-0.0979307	0.0215629	5.58e-06	7738	0.00265852	20.6211
GCST90027665	Gut microbiota abundance (k_Bacteria.p_Bacteroidetes.c_Bacteroidia.o_Bacteroidales.f_Bacteroidales_noname)	rs12602625	17	65679135	C	G	-0.165436	0.0370076	7.81e-06	7738	0.00257591	19.9787
GCST90027665	Gut microbiota abundance (k_Bacteria.p_Bacteroidetes.c_Bacteroidia.o_Bacteroidales.f_Bacteroidales_noname)	rs35445518	19	46908968	C	A	0.0909857	0.0204096	8.27e-06	7738	0.00256173	19.8685
GCST90027666	Gut microbiota abundance (k_Bacteria.p_Bacteroidetes.c_Bacteroidia.o_Bacteroidales.f_Porphyromonadaceae)	rs41265179	1	153601828	T	G	-0.186507	0.0419988	8.96e-06	7738	0.00254204	19.7153
GCST90027666	Gut microbiota abundance (k_Bacteria.p_Bacteroidetes.c_Bacteroidia.o_Bacteroidales.f_Porphyromonadaceae)	rs10166236	2	42967871	A	G	-0.118275	0.0260257	5.51e-06	7738	0.00266191	20.6475
GCST90027666	Gut microbiota abundance (k_Bacteria.p_Bacteroidetes.c_Bacteroidia.o_Bacteroidales.f_Porphyromonadaceae)	rs1452703	3	5766901	A	G	0.0761138	0.0168897	6.59e-06	7738	0.00261769	20.3036
GCST90027666	Gut microbiota abundance (k_Bacteria.p_Bacteroidetes.c_Bacteroidia.o_Bacteroidales.f_Porphyromonadaceae)	rs13070029	3	42852207	T	C	0.0869101	0.0192953	6.66e-06	7738	0.00261501	20.2828
GCST90027666	Gut microbiota abundance (k_Bacteria.p_Bacteroidetes.c_Bacteroidia.o_Bacteroidales.f_Porphyromonadaceae)	rs1363927	5	37861581	A	G	-0.119586	0.0259413	4.03e-06	7738	0.0027388	21.2456
GCST90027666	Gut microbiota abundance (k_Bacteria.p_Bacteroidetes.c_Bacteroidia.o_Bacteroidales.f_Porphyromonadaceae)	rs12673975	7	21527320	A	G	-0.0775436	0.0170789	5.62e-06	7738	0.00265697	20.6091
GCST90027666	Gut microbiota abundance (k_Bacteria.p_Bacteroidetes.c_Bacteroidia.o_Bacteroidales.f_Porphyromonadaceae)	rs11979513	7	41250331	A	G	0.0994314	0.0211827	2.68e-06	7738	0.00283936	22.0278
GCST90027666	Gut microbiota abundance (k_Bacteria.p_Bacteroidetes.c_Bacteroidia.o_Bacteroidales.f_Porphyromonadaceae)	rs9694714	8	103530946	C	G	-0.0760192	0.0165391	4.3e-06	7738	0.00272275	21.1207
GCST90027666	Gut microbiota abundance (k_Bacteria.p_Bacteroidetes.c_Bacteroidia.o_Bacteroidales.f_Porphyromonadaceae)	rs2236547	9	214864	T	C	0.0949108	0.0213119	8.45e-06	7738	0.0025565	19.8278
GCST90027666	Gut microbiota abundance (k_Bacteria.p_Bacteroidetes.c_Bacteroidia.o_Bacteroidales.f_Porphyromonadaceae)	rs366032	10	17428971	A	T	0.0761617	0.0165727	4.31e-06	7738	0.00272192	21.1142
GCST90027666	Gut microbiota abundance (k_Bacteria.p_Bacteroidetes.c_Bacteroidia.o_Bacteroidales.f_Porphyromonadaceae)	rs56238206	11	13918589	A	G	0.108593	0.0235475	3.99e-06	7738	0.00274089	21.2618
GCST90027666	Gut microbiota abundance (k_Bacteria.p_Bacteroidetes.c_Bacteroidia.o_Bacteroidales.f_Porphyromonadaceae)	rs2448269	11	80099803	T	C	0.0958694	0.0215746	8.85e-06	7738	0.00254531	19.7407
GCST90027666	Gut microbiota abundance (k_Bacteria.p_Bacteroidetes.c_Bacteroidia.o_Bacteroidales.f_Porphyromonadaceae)	rs3863318	11	117811167	C	A	-0.0733528	0.0164864	8.62e-06	7738	0.00255177	19.791
GCST90027666	Gut microbiota abundance (k_Bacteria.p_Bacteroidetes.c_Bacteroidia.o_Bacteroidales.f_Porphyromonadaceae)	rs9542263	13	70868010	C	T	0.0747894	0.0165338	6.08e-06	7738	0.0026373	20.4561
GCST90027666	Gut microbiota abundance (k_Bacteria.p_Bacteroidetes.c_Bacteroidia.o_Bacteroidales.f_Porphyromonadaceae)	rs366171	16	66906450	T	A	-0.0756702	0.0168043	6.7e-06	7738	0.00261364	20.2721
GCST90027666	Gut microbiota abundance (k_Bacteria.p_Bacteroidetes.c_Bacteroidia.o_Bacteroidales.f_Porphyromonadaceae)	rs12456364	18	71518679	A	G	-0.0726766	0.0164463	9.91e-06	7738	0.00251726	19.5227
GCST90027666	Gut microbiota abundance (k_Bacteria.p_Bacteroidetes.c_Bacteroidia.o_Bacteroidales.f_Porphyromonadaceae)	rs1109499	21	28126167	G	C	-0.0885771	0.019507	5.6e-06	7738	0.00265752	20.6134
GCST90027666	Gut microbiota abundance (k_Bacteria.p_Bacteroidetes.c_Bacteroidia.o_Bacteroidales.f_Porphyromonadaceae)	rs113710653	21	47581835	T	C	0.128026	0.0277397	3.93e-06	7738	0.00274515	21.295
GCST90027666	Gut microbiota abundance (k_Bacteria.p_Bacteroidetes.c_Bacteroidia.o_Bacteroidales.f_Porphyromonadaceae)	rs5767121	22	48762687	T	G	0.108883	0.0240491	5.97e-06	7738	0.00264209	20.4934
GCST90027667	Gut microbiota abundance (k_Bacteria.p_Bacteroidetes.c_Bacteroidia.o_Bacteroidales.f_Prevotellaceae)	rs1510611	2	54865527	T	G	-0.0884672	0.0175327	4.52e-07	7738	0.00327953	25.4539
GCST90027667	Gut microbiota abundance (k_Bacteria.p_Bacteroidetes.c_Bacteroidia.o_Bacteroidales.f_Prevotellaceae)	rs73163971	3	168643821	T	C	-0.194918	0.043069	6.02e-06	7738	0.00263997	20.4768
GCST90027667	Gut microbiota abundance (k_Bacteria.p_Bacteroidetes.c_Bacteroidia.o_Bacteroidales.f_Prevotellaceae)	rs113315281	5	28531872	G	A	-0.148351	0.0297853	6.34e-07	7738	0.00319562	24.8006
GCST90027667	Gut microbiota abundance (k_Bacteria.p_Bacteroidetes.c_Bacteroidia.o_Bacteroidales.f_Prevotellaceae)	rs26702	5	58527391	C	T	-0.0808769	0.0177656	5.3e-06	7738	0.00267115	20.7194
GCST90027667	Gut microbiota abundance (k_Bacteria.p_Bacteroidetes.c_Bacteroidia.o_Bacteroidales.f_Prevotellaceae)	rs4301441	8	40539356	G	T	0.144042	0.0292486	8.45e-07	7738	0.0031245	24.2469
GCST90027667	Gut microbiota abundance (k_Bacteria.p_Bacteroidetes.c_Bacteroidia.o_Bacteroidales.f_Prevotellaceae)	rs7862521	9	116406907	T	G	0.080884	0.0180115	7.1e-06	7738	0.00259937	20.1611
GCST90027667	Gut microbiota abundance (k_Bacteria.p_Bacteroidetes.c_Bacteroidia.o_Bacteroidales.f_Prevotellaceae)	rs4432059	11	111119178	T	C	-0.0896231	0.0191325	2.81e-06	7738	0.00282773	21.9373
GCST90027667	Gut microbiota abundance (k_Bacteria.p_Bacteroidetes.c_Bacteroidia.o_Bacteroidales.f_Prevotellaceae)	rs55994980	19	7560434	A	G	0.103933	0.0233574	8.6e-06	7738	0.00255223	19.7945
GCST90027668	Gut microbiota abundance (k_Bacteria.p_Bacteroidetes.c_Bacteroidia.o_Bacteroidales.f_Rikenellaceae)	rs4949447	1	32057186	G	A	-0.0771561	0.017272	7.93e-06	7738	0.00257222	19.95
GCST90027668	Gut microbiota abundance (k_Bacteria.p_Bacteroidetes.c_Bacteroidia.o_Bacteroidales.f_Rikenellaceae)	rs11211406	1	47413786	A	C	0.0919539	0.0196408	2.84e-06	7738	0.00282465	21.9134
GCST90027668	Gut microbiota abundance (k_Bacteria.p_Bacteroidetes.c_Bacteroidia.o_Bacteroidales.f_Rikenellaceae)	rs952822	2	52851073	A	G	0.0752055	0.016669	6.43e-06	7738	0.00262366	20.3501
GCST90027668	Gut microbiota abundance (k_Bacteria.p_Bacteroidetes.c_Bacteroidia.o_Bacteroidales.f_Rikenellaceae)	rs73344869	5	177746345	T	C	0.172423	0.0307724	2.1e-08	7738	0.00404092	31.3874
GCST90027668	Gut microbiota abundance (k_Bacteria.p_Bacteroidetes.c_Bacteroidia.o_Bacteroidales.f_Rikenellaceae)	rs2465506	7	79328573	T	C	-0.145905	0.0315429	3.74e-06	7738	0.00275746	21.3907
GCST90027668	Gut microbiota abundance (k_Bacteria.p_Bacteroidetes.c_Bacteroidia.o_Bacteroidales.f_Rikenellaceae)	rs61881300	11	35847569	T	C	-0.100451	0.022395	7.28e-06	7738	0.00259329	20.1139
GCST90027668	Gut microbiota abundance (k_Bacteria.p_Bacteroidetes.c_Bacteroidia.o_Bacteroidales.f_Rikenellaceae)	rs74459573	11	66690149	C	T	0.088645	0.0200009	9.33e-06	7738	0.0025321	19.6381
GCST90027668	Gut microbiota abundance (k_Bacteria.p_Bacteroidetes.c_Bacteroidia.o_Bacteroidales.f_Rikenellaceae)	rs77318370	12	72532501	G	A	0.172751	0.0388572	8.76e-06	7738	0.00254779	19.76
GCST90027668	Gut microbiota abundance (k_Bacteria.p_Bacteroidetes.c_Bacteroidia.o_Bacteroidales.f_Rikenellaceae)	rs9511112	13	24753101	G	A	0.0896655	0.0199605	7.05e-06	7738	0.00260105	20.1742
GCST90027668	Gut microbiota abundance (k_Bacteria.p_Bacteroidetes.c_Bacteroidia.o_Bacteroidales.f_Rikenellaceae)	rs6131687	20	15649074	A	G	-0.0715726	0.0160778	8.52e-06	7738	0.00255447	19.812
GCST90027669	Gut microbiota abundance (k_Bacteria.p_Firmicutes.c_Bacilli.o_Lactobacillales.f_Lactobacillaceae)	rs6684536	1	18712328	T	C	-0.18069	0.0406447	8.76e-06	7738	0.00254757	19.7584
GCST90027669	Gut microbiota abundance (k_Bacteria.p_Firmicutes.c_Bacilli.o_Lactobacillales.f_Lactobacillaceae)	rs11689862	2	81066982	G	T	-0.216861	0.048965	9.47e-06	7738	0.00252849	19.61
GCST90027669	Gut microbiota abundance (k_Bacteria.p_Firmicutes.c_Bacilli.o_Lactobacillales.f_Lactobacillaceae)	rs3135176	4	3267074	C	T	0.297472	0.0646219	4.16e-06	7738	0.00273097	21.1847
GCST90027669	Gut microbiota abundance (k_Bacteria.p_Firmicutes.c_Bacilli.o_Lactobacillales.f_Lactobacillaceae)	rs112241999	4	53563365	T	C	0.35592	0.0767043	3.48e-06	7738	0.00277478	21.5254
GCST90027669	Gut microbiota abundance (k_Bacteria.p_Firmicutes.c_Bacilli.o_Lactobacillales.f_Lactobacillaceae)	rs76832256	4	149841540	C	T	-0.176148	0.0385687	4.94e-06	7738	0.00268835	20.8532
GCST90027669	Gut microbiota abundance (k_Bacteria.p_Firmicutes.c_Bacilli.o_Lactobacillales.f_Lactobacillaceae)	rs278502	5	100103358	G	A	0.165598	0.0367282	6.52e-06	7738	0.00262026	20.3235
GCST90027669	Gut microbiota abundance (k_Bacteria.p_Firmicutes.c_Bacilli.o_Lactobacillales.f_Lactobacillaceae)	rs12204031	6	155836415	A	T	-0.273266	0.0611533	7.88e-06	7738	0.00257385	19.9627
GCST90027669	Gut microbiota abundance (k_Bacteria.p_Firmicutes.c_Bacilli.o_Lactobacillales.f_Lactobacillaceae)	rs1149732	10	79986352	T	C	0.156996	0.0352505	8.44e-06	7738	0.00255684	19.8304
GCST90027669	Gut microbiota abundance (k_Bacteria.p_Firmicutes.c_Bacilli.o_Lactobacillales.f_Lactobacillaceae)	rs2598336	12	16256537	C	G	0.162166	0.0358989	6.26e-06	7738	0.00263018	20.4008
GCST90027669	Gut microbiota abundance (k_Bacteria.p_Firmicutes.c_Bacilli.o_Lactobacillales.f_Lactobacillaceae)	rs17457331	12	19899635	G	T	-0.277086	0.061724	7.15e-06	7738	0.00259754	20.1469
GCST90027669	Gut microbiota abundance (k_Bacteria.p_Firmicutes.c_Bacilli.o_Lactobacillales.f_Lactobacillaceae)	rs17381234	13	108998914	G	A	0.185051	0.0371903	6.5e-07	7738	0.00318939	24.7521
GCST90027669	Gut microbiota abundance (k_Bacteria.p_Firmicutes.c_Bacilli.o_Lactobacillales.f_Lactobacillaceae)	rs2899931	14	42338011	T	G	0.184167	0.0405913	5.7e-06	7738	0.00265325	20.5801
GCST90027669	Gut microbiota abundance (k_Bacteria.p_Firmicutes.c_Bacilli.o_Lactobacillales.f_Lactobacillaceae)	rs2332915	14	73182541	C	G	-0.184069	0.037914	1.2e-06	7738	0.00303677	23.564
GCST90027670	Gut microbiota abundance (k_Bacteria.p_Firmicutes.c_Bacilli.o_Lactobacillales.f_Streptococcaceae)	rs9828991	3	104284483	T	A	-0.135924	0.0270776	5.17e-07	7738	0.00324588	25.1919
GCST90027670	Gut microbiota abundance (k_Bacteria.p_Firmicutes.c_Bacilli.o_Lactobacillales.f_Streptococcaceae)	rs28719561	4	7277846	C	T	0.209054	0.0455591	4.46e-06	7738	0.00271367	21.05
GCST90027670	Gut microbiota abundance (k_Bacteria.p_Firmicutes.c_Bacilli.o_Lactobacillales.f_Streptococcaceae)	rs11153641	6	117227284	C	T	-0.144528	0.0300958	1.57e-06	7738	0.00297148	23.0559
GCST90027670	Gut microbiota abundance (k_Bacteria.p_Firmicutes.c_Bacilli.o_Lactobacillales.f_Streptococcaceae)	rs13235500	7	7822225	G	A	0.150679	0.0331838	5.61e-06	7738	0.00265745	20.6128
GCST90027670	Gut microbiota abundance (k_Bacteria.p_Firmicutes.c_Bacilli.o_Lactobacillales.f_Streptococcaceae)	rs73447940	7	122783839	A	C	0.205148	0.0405881	4.32e-07	7738	0.00329063	25.5403
GCST90027670	Gut microbiota abundance (k_Bacteria.p_Firmicutes.c_Bacilli.o_Lactobacillales.f_Streptococcaceae)	rs2610946	8	21139032	G	A	-0.167032	0.0374381	8.14e-06	7738	0.00256582	19.9003
GCST90027670	Gut microbiota abundance (k_Bacteria.p_Firmicutes.c_Bacilli.o_Lactobacillales.f_Streptococcaceae)	rs75955305	8	98899757	A	C	-0.192862	0.0436049	9.74e-06	7738	0.00252172	19.5573
GCST90027670	Gut microbiota abundance (k_Bacteria.p_Firmicutes.c_Bacilli.o_Lactobacillales.f_Streptococcaceae)	rs10869688	9	78690813	A	G	-0.131667	0.0282923	3.26e-06	7738	0.00279111	21.6524
GCST90027670	Gut microbiota abundance (k_Bacteria.p_Firmicutes.c_Bacilli.o_Lactobacillales.f_Streptococcaceae)	rs41294029	10	5993461	T	C	0.207403	0.0463357	7.6e-06	7738	0.00258254	20.0302
GCST90027670	Gut microbiota abundance (k_Bacteria.p_Firmicutes.c_Bacilli.o_Lactobacillales.f_Streptococcaceae)	rs73242161	10	55325964	C	A	-0.246374	0.0526148	2.83e-06	7738	0.00282563	21.921
GCST90027670	Gut microbiota abundance (k_Bacteria.p_Firmicutes.c_Bacilli.o_Lactobacillales.f_Streptococcaceae)	rs2668320	12	32226658	T	C	0.12428	0.0270266	4.26e-06	7738	0.00272523	21.14
GCST90027670	Gut microbiota abundance (k_Bacteria.p_Firmicutes.c_Bacilli.o_Lactobacillales.f_Streptococcaceae)	rs72679838	14	23119483	G	A	0.165144	0.0369302	7.76e-06	7738	0.00257759	19.9917
GCST90027670	Gut microbiota abundance (k_Bacteria.p_Firmicutes.c_Bacilli.o_Lactobacillales.f_Streptococcaceae)	rs74064457	14	80660670	A	G	0.11913	0.0258328	4e-06	7738	0.00274082	21.2613
GCST90027670	Gut microbiota abundance (k_Bacteria.p_Firmicutes.c_Bacilli.o_Lactobacillales.f_Streptococcaceae)	rs1901115	16	60407480	T	C	0.143701	0.0300179	1.69e-06	7738	0.00295289	22.9112
GCST90027670	Gut microbiota abundance (k_Bacteria.p_Firmicutes.c_Bacilli.o_Lactobacillales.f_Streptococcaceae)	rs3892326	21	43018030	C	T	-0.118422	0.0265076	7.92e-06	7738	0.0025726	19.953
GCST90027670	Gut microbiota abundance (k_Bacteria.p_Firmicutes.c_Bacilli.o_Lactobacillales.f_Streptococcaceae)	rs6003161	22	43745368	C	A	0.113075	0.0246872	4.64e-06	7738	0.00270385	20.9737
GCST90027671	Gut microbiota abundance (k_Bacteria.p_Firmicutes.c_Clostridia.o_Clostridiales.f_Clostridiaceae)	rs1572504	1	219859210	T	C	0.134667	0.0285797	2.45e-06	7738	0.00286109	22.1969
GCST90027671	Gut microbiota abundance (k_Bacteria.p_Firmicutes.c_Clostridia.o_Clostridiales.f_Clostridiaceae)	rs28577018	4	29759187	G	A	0.243328	0.0505872	1.51e-06	7738	0.0029811	23.1308
GCST90027671	Gut microbiota abundance (k_Bacteria.p_Firmicutes.c_Clostridia.o_Clostridiales.f_Clostridiaceae)	rs11969660	6	14395373	T	C	0.170942	0.036738	3.27e-06	7738	0.00279014	21.645
GCST90027671	Gut microbiota abundance (k_Bacteria.p_Firmicutes.c_Clostridia.o_Clostridiales.f_Clostridiaceae)	rs10106275	8	89046119	A	G	-0.114781	0.023154	7.15e-07	7738	0.0031658	24.5684
GCST90027671	Gut microbiota abundance (k_Bacteria.p_Firmicutes.c_Clostridia.o_Clostridiales.f_Clostridiaceae)	rs55834012	12	94200011	C	A	-0.111296	0.0241032	3.88e-06	7738	0.00274778	21.3154
GCST90027671	Gut microbiota abundance (k_Bacteria.p_Firmicutes.c_Clostridia.o_Clostridiales.f_Clostridiaceae)	rs4924450	15	40597229	A	G	0.11646	0.0259694	7.31e-06	7738	0.00259221	20.1054
GCST90027671	Gut microbiota abundance (k_Bacteria.p_Firmicutes.c_Clostridia.o_Clostridiales.f_Clostridiaceae)	rs111604729	15	42769334	T	C	-0.195978	0.0426563	4.34e-06	7738	0.00272042	21.1026
GCST90027671	Gut microbiota abundance (k_Bacteria.p_Firmicutes.c_Clostridia.o_Clostridiales.f_Clostridiaceae)	rs12923305	16	8625523	A	C	0.142402	0.0286354	6.59e-07	7738	0.00318573	24.7236
GCST90027672	Gut microbiota abundance (k_Bacteria.p_Firmicutes.c_Clostridia.o_Clostridiales.f_Clostridiales_noname)	rs315026	1	77041173	G	A	-0.101553	0.0228013	8.44e-06	7738	0.00255695	19.8313
GCST90027672	Gut microbiota abundance (k_Bacteria.p_Firmicutes.c_Clostridia.o_Clostridiales.f_Clostridiales_noname)	rs12039057	1	181338339	G	A	-0.105024	0.0236295	8.81e-06	7738	0.00254642	19.7494
GCST90027672	Gut microbiota abundance (k_Bacteria.p_Firmicutes.c_Clostridia.o_Clostridiales.f_Clostridiales_noname)	rs36131910	4	150277279	A	G	0.235299	0.0485794	1.28e-06	7738	0.00302269	23.4544
GCST90027672	Gut microbiota abundance (k_Bacteria.p_Firmicutes.c_Clostridia.o_Clostridiales.f_Clostridiales_noname)	rs74564383	10	59135772	T	C	-0.225762	0.0487175	3.58e-06	7738	0.00276758	21.4694
GCST90027672	Gut microbiota abundance (k_Bacteria.p_Firmicutes.c_Clostridia.o_Clostridiales.f_Clostridiales_noname)	rs72896141	11	5845481	A	G	-0.171682	0.0366461	2.8e-06	7738	0.00282835	21.9422
GCST90027672	Gut microbiota abundance (k_Bacteria.p_Firmicutes.c_Clostridia.o_Clostridiales.f_Clostridiales_noname)	rs35903463	13	85599144	T	A	0.16143	0.0350324	4.07e-06	7738	0.0027366	21.2285
GCST90027672	Gut microbiota abundance (k_Bacteria.p_Firmicutes.c_Clostridia.o_Clostridiales.f_Clostridiales_noname)	rs7402939	15	99183876	C	T	0.104932	0.0224615	2.99e-06	7738	0.00281248	21.8187
GCST90027672	Gut microbiota abundance (k_Bacteria.p_Firmicutes.c_Clostridia.o_Clostridiales.f_Clostridiales_noname)	rs4939587	18	47142173	G	T	-0.132439	0.0266022	6.41e-07	7738	0.00319284	24.7789
GCST90027673	Gut microbiota abundance (k_Bacteria.p_Firmicutes.c_Clostridia.o_Clostridiales.f_Eubacteriaceae)	rs1942648	7	15776571	T	C	0.154392	0.0342993	6.75e-06	7738	0.00261166	20.2567
GCST90027673	Gut microbiota abundance (k_Bacteria.p_Firmicutes.c_Clostridia.o_Clostridiales.f_Eubacteriaceae)	rs17218256	8	74350499	G	C	-0.0843857	0.0164173	2.75e-07	7738	0.00340269	26.4131
GCST90027673	Gut microbiota abundance (k_Bacteria.p_Firmicutes.c_Clostridia.o_Clostridiales.f_Eubacteriaceae)	rs3898456	8	139175349	T	C	-0.0824025	0.0182763	6.52e-06	7738	0.00262021	20.3232
GCST90027673	Gut microbiota abundance (k_Bacteria.p_Firmicutes.c_Clostridia.o_Clostridiales.f_Eubacteriaceae)	rs4113953	12	40767990	C	G	0.0755761	0.0169817	8.57e-06	7738	0.00255309	19.8013
GCST90027673	Gut microbiota abundance (k_Bacteria.p_Firmicutes.c_Clostridia.o_Clostridiales.f_Eubacteriaceae)	rs9600403	13	75463070	C	A	0.0771876	0.0164372	2.65e-06	7738	0.00284168	22.0459
GCST90027673	Gut microbiota abundance (k_Bacteria.p_Firmicutes.c_Clostridia.o_Clostridiales.f_Eubacteriaceae)	rs2252668	18	33849043	A	G	0.104832	0.0229048	4.72e-06	7738	0.00269978	20.9421
GCST90027673	Gut microbiota abundance (k_Bacteria.p_Firmicutes.c_Clostridia.o_Clostridiales.f_Eubacteriaceae)	rs6021384	20	50306527	C	T	-0.0843257	0.0180317	2.92e-06	7738	0.00281835	21.8644
GCST90027674	Gut microbiota abundance (k_Bacteria.p_Firmicutes.c_Clostridia.o_Clostridiales.f_Lachnospiraceae)	rs11210592	1	42581600	G	A	0.105431	0.0205474	2.88e-07	7738	0.00339097	26.3218
GCST90027674	Gut microbiota abundance (k_Bacteria.p_Firmicutes.c_Clostridia.o_Clostridiales.f_Lachnospiraceae)	rs11892661	2	213400434	G	T	-0.0885936	0.0195958	6.15e-06	7738	0.00263452	20.4345
GCST90027674	Gut microbiota abundance (k_Bacteria.p_Firmicutes.c_Clostridia.o_Clostridiales.f_Lachnospiraceae)	rs12619063	2	226467954	A	G	-0.0907745	0.0203645	8.29e-06	7738	0.00256118	19.8642
GCST90027674	Gut microbiota abundance (k_Bacteria.p_Firmicutes.c_Clostridia.o_Clostridiales.f_Lachnospiraceae)	rs9882102	3	42159514	A	G	-0.0760817	0.0165105	4.06e-06	7738	0.00273665	21.2288
GCST90027674	Gut microbiota abundance (k_Bacteria.p_Firmicutes.c_Clostridia.o_Clostridiales.f_Lachnospiraceae)	rs116656500	4	7961293	C	T	-0.150967	0.0332048	5.45e-06	7738	0.00266426	20.6658
GCST90027674	Gut microbiota abundance (k_Bacteria.p_Firmicutes.c_Clostridia.o_Clostridiales.f_Lachnospiraceae)	rs2903645	4	14349049	C	T	-0.0747618	0.0167254	7.82e-06	7738	0.00257548	19.9753
GCST90027674	Gut microbiota abundance (k_Bacteria.p_Firmicutes.c_Clostridia.o_Clostridiales.f_Lachnospiraceae)	rs166135	5	3194999	A	G	-0.073012	0.0162784	7.28e-06	7738	0.00259303	20.1118
GCST90027674	Gut microbiota abundance (k_Bacteria.p_Firmicutes.c_Clostridia.o_Clostridiales.f_Lachnospiraceae)	rs61025394	6	7085817	A	G	-0.0907695	0.0204079	8.68e-06	7738	0.00255003	19.7774
GCST90027674	Gut microbiota abundance (k_Bacteria.p_Firmicutes.c_Clostridia.o_Clostridiales.f_Lachnospiraceae)	rs6558174	8	22492129	G	A	-0.0822329	0.0176301	3.1e-06	7738	0.00280371	21.7505
GCST90027674	Gut microbiota abundance (k_Bacteria.p_Firmicutes.c_Clostridia.o_Clostridiales.f_Lachnospiraceae)	rs7078960	10	12589150	G	A	0.0835007	0.0182234	4.6e-06	7738	0.00270593	20.9898
GCST90027674	Gut microbiota abundance (k_Bacteria.p_Firmicutes.c_Clostridia.o_Clostridiales.f_Lachnospiraceae)	rs1892388	10	79618066	T	A	-0.157692	0.035191	7.43e-06	7738	0.00258823	20.0745
GCST90027674	Gut microbiota abundance (k_Bacteria.p_Firmicutes.c_Clostridia.o_Clostridiales.f_Lachnospiraceae)	rs11625794	14	90811229	G	A	-0.074346	0.0167112	8.63e-06	7738	0.00255131	19.7874
GCST90027675	Gut microbiota abundance (k_Bacteria.p_Firmicutes.c_Clostridia.o_Clostridiales.f_Oscillospiraceae)	rs56001939	2	54363878	C	T	-0.0795853	0.0170427	3.02e-06	7738	0.0028102	21.801
GCST90027675	Gut microbiota abundance (k_Bacteria.p_Firmicutes.c_Clostridia.o_Clostridiales.f_Oscillospiraceae)	rs13119423	4	27850234	C	A	-0.110371	0.0239806	4.17e-06	7738	0.00273007	21.1776
GCST90027675	Gut microbiota abundance (k_Bacteria.p_Firmicutes.c_Clostridia.o_Clostridiales.f_Oscillospiraceae)	rs55682375	9	21808352	A	G	-0.158559	0.0351998	6.65e-06	7738	0.00261539	20.2857
GCST90027675	Gut microbiota abundance (k_Bacteria.p_Firmicutes.c_Clostridia.o_Clostridiales.f_Oscillospiraceae)	rs10769221	11	5806426	A	G	0.141694	0.027228	1.95e-07	7738	0.00348758	27.0743
GCST90027675	Gut microbiota abundance (k_Bacteria.p_Firmicutes.c_Clostridia.o_Clostridiales.f_Oscillospiraceae)	rs12446334	16	81302009	G	A	0.0938369	0.0200605	2.9e-06	7738	0.00281974	21.8752
GCST90027675	Gut microbiota abundance (k_Bacteria.p_Firmicutes.c_Clostridia.o_Clostridiales.f_Oscillospiraceae)	rs7255582	19	35718076	T	C	-0.0800168	0.0169181	2.25e-06	7738	0.00288255	22.3639
GCST90027675	Gut microbiota abundance (k_Bacteria.p_Firmicutes.c_Clostridia.o_Clostridiales.f_Oscillospiraceae)	rs34865636	19	45793832	T	A	-0.0828569	0.0176735	2.76e-06	7738	0.00283237	21.9735
GCST90027675	Gut microbiota abundance (k_Bacteria.p_Firmicutes.c_Clostridia.o_Clostridiales.f_Oscillospiraceae)	rs11087270	20	18906606	T	A	0.0873817	0.0185193	2.38e-06	7738	0.00286891	22.2578
GCST90027676	Gut microbiota abundance (k_Bacteria.p_Firmicutes.c_Clostridia.o_Clostridiales.f_Ruminococcaceae)	rs4446400	4	118732670	T	C	-0.0734502	0.0165219	8.76e-06	7738	0.00254758	19.7584
GCST90027676	Gut microbiota abundance (k_Bacteria.p_Firmicutes.c_Clostridia.o_Clostridiales.f_Ruminococcaceae)	rs154221	5	58598034	T	C	-0.114376	0.0255568	7.63e-06	7738	0.0025817	20.0237
GCST90027676	Gut microbiota abundance (k_Bacteria.p_Firmicutes.c_Clostridia.o_Clostridiales.f_Ruminococcaceae)	rs6887055	5	82885783	G	A	0.0915711	0.0202792	6.32e-06	7738	0.00262809	20.3845
GCST90027676	Gut microbiota abundance (k_Bacteria.p_Firmicutes.c_Clostridia.o_Clostridiales.f_Ruminococcaceae)	rs111854245	5	110389110	C	T	-0.109559	0.0247809	9.82e-06	7738	0.00251965	19.5413
GCST90027676	Gut microbiota abundance (k_Bacteria.p_Firmicutes.c_Clostridia.o_Clostridiales.f_Ruminococcaceae)	rs17206746	8	59544252	T	A	0.0829663	0.0179829	3.96e-06	7738	0.00274322	21.2799
GCST90027676	Gut microbiota abundance (k_Bacteria.p_Firmicutes.c_Clostridia.o_Clostridiales.f_Ruminococcaceae)	rs74949229	10	9526946	A	G	-0.141078	0.0283076	6.24e-07	7738	0.00319958	24.8314
GCST90027676	Gut microbiota abundance (k_Bacteria.p_Firmicutes.c_Clostridia.o_Clostridiales.f_Ruminococcaceae)	rs117996720	11	32460157	A	C	-0.166308	0.0366775	5.78e-06	7738	0.00265	20.5548
GCST90027677	Gut microbiota abundance (k_Bacteria.p_Firmicutes.c_Erysipelotrichia.o_Erysipelotrichales.f_Erysipelotrichaceae)	rs78685125	3	37667096	T	C	-0.174589	0.0392434	8.63e-06	7738	0.00255131	19.7874
GCST90027677	Gut microbiota abundance (k_Bacteria.p_Firmicutes.c_Erysipelotrichia.o_Erysipelotrichales.f_Erysipelotrichaceae)	rs4975752	5	1880588	G	T	-0.101691	0.0230142	9.93e-06	7738	0.0025168	19.5191
GCST90027677	Gut microbiota abundance (k_Bacteria.p_Firmicutes.c_Erysipelotrichia.o_Erysipelotrichales.f_Erysipelotrichaceae)	rs733330	8	94158704	G	A	0.100498	0.0213377	2.48e-06	7738	0.00285855	22.1771
GCST90027677	Gut microbiota abundance (k_Bacteria.p_Firmicutes.c_Erysipelotrichia.o_Erysipelotrichales.f_Erysipelotrichaceae)	rs75298326	12	24268068	T	A	-0.183606	0.041519	9.77e-06	7738	0.0025209	19.551
GCST90027677	Gut microbiota abundance (k_Bacteria.p_Firmicutes.c_Erysipelotrichia.o_Erysipelotrichales.f_Erysipelotrichaceae)	rs11652559	17	36002599	C	T	0.115925	0.025306	4.63e-06	7738	0.00270459	20.9795
GCST90027677	Gut microbiota abundance (k_Bacteria.p_Firmicutes.c_Erysipelotrichia.o_Erysipelotrichales.f_Erysipelotrichaceae)	rs62131327	19	775626	C	T	0.146435	0.0330701	9.51e-06	7738	0.00252752	19.6024
GCST90027677	Gut microbiota abundance (k_Bacteria.p_Firmicutes.c_Erysipelotrichia.o_Erysipelotrichales.f_Erysipelotrichaceae)	rs73037929	19	28461212	T	G	-0.210504	0.0439456	1.67e-06	7738	0.00295649	22.9392
GCST90027677	Gut microbiota abundance (k_Bacteria.p_Firmicutes.c_Erysipelotrichia.o_Erysipelotrichales.f_Erysipelotrichaceae)	rs73114746	20	43873729	T	C	0.15327	0.0332861	4.13e-06	7738	0.00273255	21.197
GCST90027678	Gut microbiota abundance (k_Bacteria.p_Firmicutes.c_Negativicutes.o_Selenomonadales.f_Acidaminococcaceae)	rs76411331	3	21259066	T	C	-0.19787	0.0443618	8.18e-06	7738	0.00256446	19.8897
GCST90027678	Gut microbiota abundance (k_Bacteria.p_Firmicutes.c_Negativicutes.o_Selenomonadales.f_Acidaminococcaceae)	rs7797421	7	19286182	T	C	0.16619	0.0354633	2.78e-06	7738	0.00283004	21.9553
GCST90027678	Gut microbiota abundance (k_Bacteria.p_Firmicutes.c_Negativicutes.o_Selenomonadales.f_Acidaminococcaceae)	rs7787688	7	22807884	T	C	-0.130716	0.0274759	1.96e-06	7738	0.00291646	22.6277
GCST90027678	Gut microbiota abundance (k_Bacteria.p_Firmicutes.c_Negativicutes.o_Selenomonadales.f_Acidaminococcaceae)	rs55751855	11	113955970	G	A	0.134359	0.0290493	3.74e-06	7738	0.00275699	21.3871
GCST90027678	Gut microbiota abundance (k_Bacteria.p_Firmicutes.c_Negativicutes.o_Selenomonadales.f_Acidaminococcaceae)	rs2303658	12	20278430	A	G	-0.127219	0.0283984	7.47e-06	7738	0.0025868	20.0634
GCST90027678	Gut microbiota abundance (k_Bacteria.p_Firmicutes.c_Negativicutes.o_Selenomonadales.f_Acidaminococcaceae)	rs11850002	14	42509970	C	A	-0.130019	0.028663	5.73e-06	7738	0.0026521	20.5712
GCST90027678	Gut microbiota abundance (k_Bacteria.p_Firmicutes.c_Negativicutes.o_Selenomonadales.f_Acidaminococcaceae)	rs67391746	16	61675825	C	T	-0.162536	0.0362279	7.24e-06	7738	0.00259453	20.1235
GCST90027679	Gut microbiota abundance (k_Bacteria.p_Firmicutes.c_Negativicutes.o_Selenomonadales.f_Veillonellaceae)	rs11804833	1	168663055	T	C	-0.126683	0.0278625	5.45e-06	7738	0.00266447	20.6674
GCST90027679	Gut microbiota abundance (k_Bacteria.p_Firmicutes.c_Negativicutes.o_Selenomonadales.f_Veillonellaceae)	rs6701211	1	214682808	A	G	-0.17341	0.0385777	6.95e-06	7738	0.00260445	20.2006
GCST90027679	Gut microbiota abundance (k_Bacteria.p_Firmicutes.c_Negativicutes.o_Selenomonadales.f_Veillonellaceae)	rs62165977	2	76632661	T	C	0.117901	0.0259445	5.51e-06	7738	0.00266172	20.646
GCST90027679	Gut microbiota abundance (k_Bacteria.p_Firmicutes.c_Negativicutes.o_Selenomonadales.f_Veillonellaceae)	rs258816	5	142590414	A	C	0.100039	0.0211144	2.16e-06	7738	0.00289266	22.4425
GCST90027679	Gut microbiota abundance (k_Bacteria.p_Firmicutes.c_Negativicutes.o_Selenomonadales.f_Veillonellaceae)	rs7746214	6	121220067	A	G	0.102716	0.0224918	4.95e-06	7738	0.00268798	20.8502
GCST90027679	Gut microbiota abundance (k_Bacteria.p_Firmicutes.c_Negativicutes.o_Selenomonadales.f_Veillonellaceae)	rs35025485	6	148770331	A	G	0.19416	0.03752	2.28e-07	7738	0.00344877	26.772
GCST90027679	Gut microbiota abundance (k_Bacteria.p_Firmicutes.c_Negativicutes.o_Selenomonadales.f_Veillonellaceae)	rs2347496	8	32288932	G	T	-0.0930453	0.0197255	2.39e-06	7738	0.0028672	22.2444
GCST90027679	Gut microbiota abundance (k_Bacteria.p_Firmicutes.c_Negativicutes.o_Selenomonadales.f_Veillonellaceae)	rs1882135	12	116769600	G	T	-0.090728	0.020247	7.43e-06	7738	0.00258825	20.0747
GCST90027679	Gut microbiota abundance (k_Bacteria.p_Firmicutes.c_Negativicutes.o_Selenomonadales.f_Veillonellaceae)	rs62024270	16	11669568	A	G	0.100571	0.020125	5.81e-07	7738	0.003217	24.967
GCST90027679	Gut microbiota abundance (k_Bacteria.p_Firmicutes.c_Negativicutes.o_Selenomonadales.f_Veillonellaceae)	rs28393833	18	3206552	T	C	-0.111547	0.0249138	7.56e-06	7738	0.00258393	20.0411
GCST90027679	Gut microbiota abundance (k_Bacteria.p_Firmicutes.c_Negativicutes.o_Selenomonadales.f_Veillonellaceae)	rs6105994	20	18929774	A	G	0.0931033	0.0205603	5.95e-06	7738	0.00264299	20.5003
GCST90027679	Gut microbiota abundance (k_Bacteria.p_Firmicutes.c_Negativicutes.o_Selenomonadales.f_Veillonellaceae)	rs747682	20	61507219	C	G	0.0906897	0.0197647	4.47e-06	7738	0.00271348	21.0486
GCST90027680	Gut microbiota abundance (k_Bacteria.p_Proteobacteria.c_Betaproteobacteria.o_Burkholderiales.f_Burkholderiales_noname)	rs6664382	1	76089534	C	G	0.232224	0.0507396	4.72e-06	7738	0.00269971	20.9415
GCST90027680	Gut microbiota abundance (k_Bacteria.p_Proteobacteria.c_Betaproteobacteria.o_Burkholderiales.f_Burkholderiales_noname)	rs9872584	3	178567864	A	C	-0.248008	0.0559446	9.29e-06	7738	0.00253329	19.6473
GCST90027680	Gut microbiota abundance (k_Bacteria.p_Proteobacteria.c_Betaproteobacteria.o_Burkholderiales.f_Burkholderiales_noname)	rs1860691	7	52336084	G	A	0.144647	0.0322121	7.11e-06	7738	0.00259909	20.1589
GCST90027680	Gut microbiota abundance (k_Bacteria.p_Proteobacteria.c_Betaproteobacteria.o_Burkholderiales.f_Burkholderiales_noname)	rs4717625	7	71508645	G	A	0.173906	0.0358947	1.27e-06	7738	0.0030243	23.4669
GCST90027680	Gut microbiota abundance (k_Bacteria.p_Proteobacteria.c_Betaproteobacteria.o_Burkholderiales.f_Burkholderiales_noname)	rs13257050	8	19029859	A	C	0.130578	0.0287645	5.64e-06	7738	0.00265609	20.6022
GCST90027680	Gut microbiota abundance (k_Bacteria.p_Proteobacteria.c_Betaproteobacteria.o_Burkholderiales.f_Burkholderiales_noname)	rs11144350	9	77862854	G	A	-0.138725	0.029365	2.31e-06	7738	0.00287586	22.3119
GCST90027680	Gut microbiota abundance (k_Bacteria.p_Proteobacteria.c_Betaproteobacteria.o_Burkholderiales.f_Burkholderiales_noname)	rs73653217	9	79442588	T	A	-0.174748	0.0351745	6.76e-07	7738	0.00317951	24.6751
GCST90027680	Gut microbiota abundance (k_Bacteria.p_Proteobacteria.c_Betaproteobacteria.o_Burkholderiales.f_Burkholderiales_noname)	rs1533824	11	214169	C	T	0.137173	0.0266356	2.61e-07	7738	0.00341584	26.5155
GCST90027680	Gut microbiota abundance (k_Bacteria.p_Proteobacteria.c_Betaproteobacteria.o_Burkholderiales.f_Burkholderiales_noname)	rs1792325	11	71113304	T	C	-0.13059	0.0282128	3.68e-06	7738	0.00276122	21.42
GCST90027680	Gut microbiota abundance (k_Bacteria.p_Proteobacteria.c_Betaproteobacteria.o_Burkholderiales.f_Burkholderiales_noname)	rs10895784	11	105046839	G	A	0.120714	0.0257173	2.68e-06	7738	0.00283921	22.0267
GCST90027680	Gut microbiota abundance (k_Bacteria.p_Proteobacteria.c_Betaproteobacteria.o_Burkholderiales.f_Burkholderiales_noname)	rs16923154	12	20885931	G	A	0.208221	0.0440879	2.33e-06	7738	0.00287429	22.2996
GCST90027680	Gut microbiota abundance (k_Bacteria.p_Proteobacteria.c_Betaproteobacteria.o_Burkholderiales.f_Burkholderiales_noname)	rs10507465	13	38463552	C	T	-0.139037	0.0297642	2.99e-06	7738	0.00281203	21.8152
GCST90027680	Gut microbiota abundance (k_Bacteria.p_Proteobacteria.c_Betaproteobacteria.o_Burkholderiales.f_Burkholderiales_noname)	rs12941005	17	29755009	C	T	-0.191247	0.0424092	6.5e-06	7738	0.00262121	20.331
GCST90027681	Gut microbiota abundance (k_Bacteria.p_Proteobacteria.c_Betaproteobacteria.o_Burkholderiales.f_Oxalobacteraceae)	rs12725104	1	65268226	G	A	0.15492	0.0346453	7.76e-06	7738	0.00257735	19.9899
GCST90027681	Gut microbiota abundance (k_Bacteria.p_Proteobacteria.c_Betaproteobacteria.o_Burkholderiales.f_Oxalobacteraceae)	rs1861231	2	10455625	A	G	-0.154011	0.0307211	5.35e-07	7738	0.00323736	25.1255
GCST90027681	Gut microbiota abundance (k_Bacteria.p_Proteobacteria.c_Betaproteobacteria.o_Burkholderiales.f_Oxalobacteraceae)	rs10865362	2	67933923	T	C	-0.148048	0.0333796	9.2e-06	7738	0.00253577	19.6666
GCST90027681	Gut microbiota abundance (k_Bacteria.p_Proteobacteria.c_Betaproteobacteria.o_Burkholderiales.f_Oxalobacteraceae)	rs35921003	8	83230206	C	A	-0.221395	0.0497349	8.53e-06	7738	0.00255431	19.8107
GCST90027681	Gut microbiota abundance (k_Bacteria.p_Proteobacteria.c_Betaproteobacteria.o_Burkholderiales.f_Oxalobacteraceae)	rs11068499	12	117892931	A	G	-0.163287	0.0363067	6.88e-06	7738	0.00260714	20.2215
GCST90027681	Gut microbiota abundance (k_Bacteria.p_Proteobacteria.c_Betaproteobacteria.o_Burkholderiales.f_Oxalobacteraceae)	rs4889373	16	81747602	G	A	0.130841	0.0292173	7.53e-06	7738	0.00258495	20.049
GCST90027681	Gut microbiota abundance (k_Bacteria.p_Proteobacteria.c_Betaproteobacteria.o_Burkholderiales.f_Oxalobacteraceae)	rs17562516	17	48729781	A	T	-0.138562	0.0291834	2.05e-06	7738	0.00290484	22.5373
GCST90027681	Gut microbiota abundance (k_Bacteria.p_Proteobacteria.c_Betaproteobacteria.o_Burkholderiales.f_Oxalobacteraceae)	rs3745098	19	52855303	T	G	0.128373	0.0273541	2.69e-06	7738	0.00283819	22.0188
GCST90027681	Gut microbiota abundance (k_Bacteria.p_Proteobacteria.c_Betaproteobacteria.o_Burkholderiales.f_Oxalobacteraceae)	rs73918563	20	59220861	C	T	-0.273973	0.0585581	2.89e-06	7738	0.00282089	21.8841
GCST90027682	Gut microbiota abundance (k_Bacteria.p_Proteobacteria.c_Betaproteobacteria.o_Burkholderiales.f_Sutterellaceae)	rs2004833	2	44374984	T	G	0.0767079	0.0170252	6.62e-06	7738	0.00261655	20.2947
GCST90027682	Gut microbiota abundance (k_Bacteria.p_Proteobacteria.c_Betaproteobacteria.o_Burkholderiales.f_Sutterellaceae)	rs11113910	12	108874663	A	C	-0.111451	0.023851	2.97e-06	7738	0.00281385	21.8293
GCST90027682	Gut microbiota abundance (k_Bacteria.p_Proteobacteria.c_Betaproteobacteria.o_Burkholderiales.f_Sutterellaceae)	rs59033852	13	23656934	C	T	-0.159079	0.0340677	3.02e-06	7738	0.00280989	21.7986
GCST90027682	Gut microbiota abundance (k_Bacteria.p_Proteobacteria.c_Betaproteobacteria.o_Burkholderiales.f_Sutterellaceae)	rs76883601	14	78483292	C	T	0.136403	0.0295783	4e-06	7738	0.00274081	21.2612
GCST90027682	Gut microbiota abundance (k_Bacteria.p_Proteobacteria.c_Betaproteobacteria.o_Burkholderiales.f_Sutterellaceae)	rs1420536	16	52443744	G	A	0.0738342	0.0165908	8.57e-06	7738	0.00255295	19.8002
GCST90027682	Gut microbiota abundance (k_Bacteria.p_Proteobacteria.c_Betaproteobacteria.o_Burkholderiales.f_Sutterellaceae)	rs9673456	16	62465518	G	T	-0.0822555	0.016948	1.21e-06	7738	0.00303491	23.5495
GCST90027682	Gut microbiota abundance (k_Bacteria.p_Proteobacteria.c_Betaproteobacteria.o_Burkholderiales.f_Sutterellaceae)	rs74034215	16	86106253	C	T	0.130627	0.026673	9.71e-07	7738	0.00308992	23.9777
GCST90027682	Gut microbiota abundance (k_Bacteria.p_Proteobacteria.c_Betaproteobacteria.o_Burkholderiales.f_Sutterellaceae)	rs28517505	17	81064203	A	G	0.0784057	0.0175998	8.39e-06	7738	0.00255823	19.8412
GCST90027682	Gut microbiota abundance (k_Bacteria.p_Proteobacteria.c_Betaproteobacteria.o_Burkholderiales.f_Sutterellaceae)	rs2834333	21	35370488	A	C	-0.0822713	0.0162658	4.24e-07	7738	0.00329522	25.5761
GCST90027683	Gut microbiota abundance (k_Bacteria.p_Proteobacteria.c_Deltaproteobacteria.o_Desulfovibrionales.f_Desulfovibrionaceae)	rs2990682	1	13839382	G	C	0.0839517	0.0185872	6.28e-06	7738	0.00262941	20.3948
GCST90027683	Gut microbiota abundance (k_Bacteria.p_Proteobacteria.c_Deltaproteobacteria.o_Desulfovibrionales.f_Desulfovibrionaceae)	rs73966738	2	150948178	C	G	-0.127521	0.0287266	9.03e-06	7738	0.00254016	19.7007
GCST90027683	Gut microbiota abundance (k_Bacteria.p_Proteobacteria.c_Deltaproteobacteria.o_Desulfovibrionales.f_Desulfovibrionaceae)	rs10087056	8	130836118	A	C	-0.0821171	0.0175092	2.73e-06	7738	0.00283447	21.9898
GCST90027683	Gut microbiota abundance (k_Bacteria.p_Proteobacteria.c_Deltaproteobacteria.o_Desulfovibrionales.f_Desulfovibrionaceae)	rs11219805	11	124718707	C	T	0.0953695	0.0196637	1.23e-06	7738	0.0030307	23.5167
GCST90027683	Gut microbiota abundance (k_Bacteria.p_Proteobacteria.c_Deltaproteobacteria.o_Desulfovibrionales.f_Desulfovibrionaceae)	rs237461	20	48033171	C	T	-0.0851866	0.018658	4.98e-06	7738	0.00268669	20.8402
GCST90027684	Gut microbiota abundance (k_Bacteria.p_Proteobacteria.c_Gammaproteobacteria.o_Enterobacteriales.f_Enterobacteriaceae)	rs113117201	3	168326056	T	C	0.197345	0.0439409	7.08e-06	7738	0.0025999	20.1653
GCST90027684	Gut microbiota abundance (k_Bacteria.p_Proteobacteria.c_Gammaproteobacteria.o_Enterobacteriales.f_Enterobacteriaceae)	rs13138313	4	146977979	T	C	0.0851873	0.0189584	7.01e-06	7738	0.00260246	20.1852
GCST90027684	Gut microbiota abundance (k_Bacteria.p_Proteobacteria.c_Gammaproteobacteria.o_Enterobacteriales.f_Enterobacteriaceae)	rs13166339	5	39774566	G	A	-0.180471	0.0381964	2.3e-06	7738	0.00287666	22.318
GCST90027684	Gut microbiota abundance (k_Bacteria.p_Proteobacteria.c_Gammaproteobacteria.o_Enterobacteriales.f_Enterobacteriaceae)	rs115534005	5	44055894	C	T	0.229202	0.044755	3.04e-07	7738	0.00337797	26.2205
GCST90027684	Gut microbiota abundance (k_Bacteria.p_Proteobacteria.c_Gammaproteobacteria.o_Enterobacteriales.f_Enterobacteriaceae)	rs112572980	6	12752767	G	A	0.190198	0.0427408	8.59e-06	7738	0.00255262	19.7976
GCST90027685	Gut microbiota abundance (k_Bacteria.p_Proteobacteria.c_Gammaproteobacteria.o_Pasteurellales.f_Pasteurellaceae)	rs12254965	10	127297038	G	A	-0.194897	0.0437944	8.58e-06	7738	0.00255291	19.7999
GCST90027685	Gut microbiota abundance (k_Bacteria.p_Proteobacteria.c_Gammaproteobacteria.o_Pasteurellales.f_Pasteurellaceae)	rs7132825	12	1500603	A	G	0.22574	0.0503199	7.25e-06	7738	0.00259406	20.1198
GCST90027685	Gut microbiota abundance (k_Bacteria.p_Proteobacteria.c_Gammaproteobacteria.o_Pasteurellales.f_Pasteurellaceae)	rs56162052	17	36205502	C	T	-0.156607	0.033411	2.77e-06	7738	0.00283127	21.9649
GCST90027686	Gut microbiota abundance (k_Bacteria.p_Verrucomicrobia.c_Verrucomicrobiae.o_Verrucomicrobiales.f_Verrucomicrobiaceae)	rs12710731	2	16720355	T	C	0.0909052	0.0199384	5.13e-06	7738	0.00267918	20.7818
GCST90027686	Gut microbiota abundance (k_Bacteria.p_Verrucomicrobia.c_Verrucomicrobiae.o_Verrucomicrobiales.f_Verrucomicrobiaceae)	rs4670221	2	38050232	G	C	-0.0902038	0.0201434	7.53e-06	7738	0.00258483	20.0481
GCST90027686	Gut microbiota abundance (k_Bacteria.p_Verrucomicrobia.c_Verrucomicrobiae.o_Verrucomicrobiales.f_Verrucomicrobiaceae)	rs6823767	4	151295085	C	T	0.0928291	0.02072	7.46e-06	7738	0.00258724	20.0668
GCST90027686	Gut microbiota abundance (k_Bacteria.p_Verrucomicrobia.c_Verrucomicrobiae.o_Verrucomicrobiales.f_Verrucomicrobiaceae)	rs68058313	5	24990890	T	C	0.191014	0.039289	1.16e-06	7738	0.00304533	23.6307
GCST90027686	Gut microbiota abundance (k_Bacteria.p_Verrucomicrobia.c_Verrucomicrobiae.o_Verrucomicrobiales.f_Verrucomicrobiaceae)	rs1298928	5	118836004	G	T	0.106836	0.0236374	6.19e-06	7738	0.00263307	20.4232
GCST90027686	Gut microbiota abundance (k_Bacteria.p_Verrucomicrobia.c_Verrucomicrobiae.o_Verrucomicrobiales.f_Verrucomicrobiaceae)	rs9368149	6	20097305	G	A	-0.124435	0.0259939	1.69e-06	7738	0.00295279	22.9104
GCST90027686	Gut microbiota abundance (k_Bacteria.p_Verrucomicrobia.c_Verrucomicrobiae.o_Verrucomicrobiales.f_Verrucomicrobiaceae)	rs36119306	6	37707962	T	A	0.108913	0.0234524	3.42e-06	7738	0.00277938	21.5612
GCST90027686	Gut microbiota abundance (k_Bacteria.p_Verrucomicrobia.c_Verrucomicrobiae.o_Verrucomicrobiales.f_Verrucomicrobiaceae)	rs7912369	10	2005604	G	A	0.088377	0.0199345	9.28e-06	7738	0.0025336	19.6497
GCST90027686	Gut microbiota abundance (k_Bacteria.p_Verrucomicrobia.c_Verrucomicrobiae.o_Verrucomicrobiales.f_Verrucomicrobiaceae)	rs4075877	11	67567936	T	C	-0.0852424	0.0189657	6.97e-06	7738	0.00260383	20.1958
GCST90027686	Gut microbiota abundance (k_Bacteria.p_Verrucomicrobia.c_Verrucomicrobiae.o_Verrucomicrobiales.f_Verrucomicrobiaceae)	rs166570	12	65405314	G	C	-0.0894416	0.0190782	2.76e-06	7738	0.00283233	21.9731
GCST90027686	Gut microbiota abundance (k_Bacteria.p_Verrucomicrobia.c_Verrucomicrobiae.o_Verrucomicrobiales.f_Verrucomicrobiaceae)	rs55926131	12	115085267	T	C	-0.105931	0.0202559	1.7e-07	7738	0.00352196	27.3422
GCST90027686	Gut microbiota abundance (k_Bacteria.p_Verrucomicrobia.c_Verrucomicrobiae.o_Verrucomicrobiales.f_Verrucomicrobiaceae)	rs35895642	15	37816202	T	C	0.109943	0.0229035	1.58e-06	7738	0.002969	23.0366
GCST90027686	Gut microbiota abundance (k_Bacteria.p_Verrucomicrobia.c_Verrucomicrobiae.o_Verrucomicrobiales.f_Verrucomicrobiaceae)	rs1532932	16	10082174	G	A	-0.0999736	0.0223101	7.43e-06	7738	0.00258829	20.0749
GCST90027686	Gut microbiota abundance (k_Bacteria.p_Verrucomicrobia.c_Verrucomicrobiae.o_Verrucomicrobiales.f_Verrucomicrobiaceae)	rs79041579	17	47860915	A	G	0.127241	0.0244437	1.93e-07	7738	0.0034896	27.0901
GCST90027686	Gut microbiota abundance (k_Bacteria.p_Verrucomicrobia.c_Verrucomicrobiae.o_Verrucomicrobiales.f_Verrucomicrobiaceae)	rs2523176	19	2272309	T	C	0.109575	0.0241815	5.86e-06	7738	0.00264652	20.5278
GCST90027687	Gut microbiota abundance (k_Bacteria.p_Actinobacteria.c_Actinobacteria.o_Actinomycetales.f_Micrococcaceae.g_Rothia)	rs769155	1	29791430	C	G	-0.147631	0.0331519	8.46e-06	7738	0.00255621	19.8255
GCST90027687	Gut microbiota abundance (k_Bacteria.p_Actinobacteria.c_Actinobacteria.o_Actinomycetales.f_Micrococcaceae.g_Rothia)	rs616801	1	95011698	A	G	0.247295	0.0525607	2.54e-06	7738	0.00285258	22.1307
GCST90027687	Gut microbiota abundance (k_Bacteria.p_Actinobacteria.c_Actinobacteria.o_Actinomycetales.f_Micrococcaceae.g_Rothia)	rs17049177	2	129915467	A	G	-0.258588	0.0535065	1.35e-06	7738	0.00300931	23.3503
GCST90027687	Gut microbiota abundance (k_Bacteria.p_Actinobacteria.c_Actinobacteria.o_Actinomycetales.f_Micrococcaceae.g_Rothia)	rs709159	3	12481203	A	C	-0.173838	0.0373515	3.25e-06	7738	0.00279145	21.6551
GCST90027687	Gut microbiota abundance (k_Bacteria.p_Actinobacteria.c_Actinobacteria.o_Actinomycetales.f_Micrococcaceae.g_Rothia)	rs10513070	5	11087711	T	A	-0.146609	0.0327864	7.76e-06	7738	0.00257741	19.9904
GCST90027687	Gut microbiota abundance (k_Bacteria.p_Actinobacteria.c_Actinobacteria.o_Actinomycetales.f_Micrococcaceae.g_Rothia)	rs9268614	6	32402778	G	T	-0.185915	0.0401205	3.59e-06	7738	0.00276736	21.4677
GCST90027687	Gut microbiota abundance (k_Bacteria.p_Actinobacteria.c_Actinobacteria.o_Actinomycetales.f_Micrococcaceae.g_Rothia)	rs80010435	9	140767792	A	G	-0.324347	0.0726073	7.93e-06	7738	0.00257224	19.9502
GCST90027687	Gut microbiota abundance (k_Bacteria.p_Actinobacteria.c_Actinobacteria.o_Actinomycetales.f_Micrococcaceae.g_Rothia)	rs888195	12	2834412	C	G	0.165638	0.0337323	9.09e-07	7738	0.00310633	24.1054
GCST90027688	Gut microbiota abundance (k_Bacteria.p_Actinobacteria.c_Actinobacteria.o_Bifidobacteriales.f_Bifidobacteriaceae.g_Bifidobacterium)	rs182549	2	136616754	T	C	-0.152231	0.0196209	8.59e-15	7738	0.0077192	60.1803
GCST90027688	Gut microbiota abundance (k_Bacteria.p_Actinobacteria.c_Actinobacteria.o_Bifidobacteriales.f_Bifidobacteriaceae.g_Bifidobacterium)	rs74452406	3	63012872	T	C	-0.171486	0.0340129	4.61e-07	7738	0.00327429	25.4131
GCST90027688	Gut microbiota abundance (k_Bacteria.p_Actinobacteria.c_Actinobacteria.o_Bifidobacteriales.f_Bifidobacteriaceae.g_Bifidobacterium)	rs11732081	4	62600906	T	C	0.0774997	0.0174123	8.55e-06	7738	0.00255359	19.8051
GCST90027688	Gut microbiota abundance (k_Bacteria.p_Actinobacteria.c_Actinobacteria.o_Bifidobacteriales.f_Bifidobacteriaceae.g_Bifidobacterium)	rs4859454	4	77541509	T	C	0.120463	0.0262743	4.54e-06	7738	0.00270918	21.0152
GCST90027688	Gut microbiota abundance (k_Bacteria.p_Actinobacteria.c_Actinobacteria.o_Bifidobacteriales.f_Bifidobacteriaceae.g_Bifidobacterium)	rs4472164	4	168344708	G	A	-0.125655	0.0275202	4.97e-06	7738	0.00268693	20.8421
GCST90027688	Gut microbiota abundance (k_Bacteria.p_Actinobacteria.c_Actinobacteria.o_Bifidobacteriales.f_Bifidobacteriaceae.g_Bifidobacterium)	rs12657170	5	79643369	C	T	0.0770323	0.0167241	4.1e-06	7738	0.00273429	21.2104
GCST90027688	Gut microbiota abundance (k_Bacteria.p_Actinobacteria.c_Actinobacteria.o_Bifidobacteriales.f_Bifidobacteriaceae.g_Bifidobacterium)	rs10455532	6	92883361	G	A	-0.0769908	0.0167217	4.14e-06	7738	0.00273212	21.1936
GCST90027688	Gut microbiota abundance (k_Bacteria.p_Actinobacteria.c_Actinobacteria.o_Bifidobacteriales.f_Bifidobacteriaceae.g_Bifidobacterium)	rs61939486	12	119663906	C	T	-0.108607	0.0243638	8.28e-06	7738	0.00256143	19.8661
GCST90027688	Gut microbiota abundance (k_Bacteria.p_Actinobacteria.c_Actinobacteria.o_Bifidobacteriales.f_Bifidobacteriaceae.g_Bifidobacterium)	rs10873640	15	24025547	T	C	0.0909496	0.0200943	6.01e-06	7738	0.00264046	20.4807
GCST90027688	Gut microbiota abundance (k_Bacteria.p_Actinobacteria.c_Actinobacteria.o_Bifidobacteriales.f_Bifidobacteriaceae.g_Bifidobacterium)	rs72993945	18	77284465	A	G	-0.0818989	0.0181838	6.67e-06	7738	0.0026147	20.2804
GCST90027689	Gut microbiota abundance (k_Bacteria.p_Actinobacteria.c_Actinobacteria.o_Coriobacteriales.f_Coriobacteriaceae.g_Adlercreutzia)	rs7532302	1	156659768	T	C	-0.121914	0.0252893	1.43e-06	7738	0.00299433	23.2337
GCST90027689	Gut microbiota abundance (k_Bacteria.p_Actinobacteria.c_Actinobacteria.o_Coriobacteriales.f_Coriobacteriaceae.g_Adlercreutzia)	rs148883344	2	16345561	A	C	0.214048	0.0456884	2.8e-06	7738	0.00282848	21.9432
GCST90027689	Gut microbiota abundance (k_Bacteria.p_Actinobacteria.c_Actinobacteria.o_Coriobacteriales.f_Coriobacteriaceae.g_Adlercreutzia)	rs72682613	4	122877809	T	C	-0.138041	0.0307687	7.24e-06	7738	0.00259444	20.1228
GCST90027689	Gut microbiota abundance (k_Bacteria.p_Actinobacteria.c_Actinobacteria.o_Coriobacteriales.f_Coriobacteriaceae.g_Adlercreutzia)	rs9347737	6	163740322	G	A	-0.108741	0.0244454	8.65e-06	7738	0.00255067	19.7824
GCST90027689	Gut microbiota abundance (k_Bacteria.p_Actinobacteria.c_Actinobacteria.o_Coriobacteriales.f_Coriobacteriaceae.g_Adlercreutzia)	rs62529678	8	84315197	A	G	0.118961	0.0267512	8.71e-06	7738	0.0025491	19.7702
GCST90027689	Gut microbiota abundance (k_Bacteria.p_Actinobacteria.c_Actinobacteria.o_Coriobacteriales.f_Coriobacteriaceae.g_Adlercreutzia)	rs609909	9	12866508	C	G	-0.2575	0.0542358	2.06e-06	7738	0.00290463	22.5357
GCST90027689	Gut microbiota abundance (k_Bacteria.p_Actinobacteria.c_Actinobacteria.o_Coriobacteriales.f_Coriobacteriaceae.g_Adlercreutzia)	rs73546364	13	37318533	T	C	-0.218902	0.0480583	5.24e-06	7738	0.00267406	20.742
GCST90027690	Gut microbiota abundance (k_Bacteria.p_Actinobacteria.c_Actinobacteria.o_Coriobacteriales.f_Coriobacteriaceae.g_Collinsella)	rs10070311	5	79570013	T	C	0.0770744	0.0171681	7.14e-06	7738	0.00259786	20.1494
GCST90027690	Gut microbiota abundance (k_Bacteria.p_Actinobacteria.c_Actinobacteria.o_Coriobacteriales.f_Coriobacteriaceae.g_Collinsella)	rs11782083	8	20549398	G	C	-0.0977091	0.0213124	4.55e-06	7738	0.00270894	21.0133
GCST90027690	Gut microbiota abundance (k_Bacteria.p_Actinobacteria.c_Actinobacteria.o_Coriobacteriales.f_Coriobacteriaceae.g_Collinsella)	rs7831606	8	128455694	A	T	-0.1068	0.0229995	3.42e-06	7738	0.00277889	21.5574
GCST90027690	Gut microbiota abundance (k_Bacteria.p_Actinobacteria.c_Actinobacteria.o_Coriobacteriales.f_Coriobacteriaceae.g_Collinsella)	rs550057	9	136146597	T	C	0.124063	0.0191538	9.34e-11	7738	0.00539261	41.9434
GCST90027690	Gut microbiota abundance (k_Bacteria.p_Actinobacteria.c_Actinobacteria.o_Coriobacteriales.f_Coriobacteriaceae.g_Collinsella)	rs4933278	10	84743037	T	C	-0.0835501	0.0186185	7.21e-06	7738	0.00259567	20.1323
GCST90027690	Gut microbiota abundance (k_Bacteria.p_Actinobacteria.c_Actinobacteria.o_Coriobacteriales.f_Coriobacteriaceae.g_Collinsella)	rs7147611	14	95024931	A	G	-0.0806524	0.0178533	6.26e-06	7738	0.00263042	20.4026
GCST90027690	Gut microbiota abundance (k_Bacteria.p_Actinobacteria.c_Actinobacteria.o_Coriobacteriales.f_Coriobacteriaceae.g_Collinsella)	rs4075691	15	92002949	A	G	-0.100005	0.0224933	8.75e-06	7738	0.00254802	19.7618
GCST90027690	Gut microbiota abundance (k_Bacteria.p_Actinobacteria.c_Actinobacteria.o_Coriobacteriales.f_Coriobacteriaceae.g_Collinsella)	rs6099022	20	54747624	T	C	-0.104291	0.02185	1.81e-06	7738	0.00293553	22.7761
GCST90027691	Gut microbiota abundance (k_Bacteria.p_Actinobacteria.c_Actinobacteria.o_Coriobacteriales.f_Coriobacteriaceae.g_Eggerthella)	rs141306664	2	103065467	G	A	-0.345674	0.0727756	2.04e-06	7738	0.00290717	22.5554
GCST90027691	Gut microbiota abundance (k_Bacteria.p_Actinobacteria.c_Actinobacteria.o_Coriobacteriales.f_Coriobacteriaceae.g_Eggerthella)	rs231723	2	204739781	G	A	-0.146563	0.0325733	6.81e-06	7738	0.00260954	20.2402
GCST90027691	Gut microbiota abundance (k_Bacteria.p_Actinobacteria.c_Actinobacteria.o_Coriobacteriales.f_Coriobacteriaceae.g_Eggerthella)	rs62358729	5	39183334	C	T	-0.181357	0.0403199	6.86e-06	7738	0.00260776	20.2264
GCST90027691	Gut microbiota abundance (k_Bacteria.p_Actinobacteria.c_Actinobacteria.o_Coriobacteriales.f_Coriobacteriaceae.g_Eggerthella)	rs35501864	14	37425905	G	A	-0.149949	0.0321853	3.18e-06	7738	0.00279721	21.6999
GCST90027691	Gut microbiota abundance (k_Bacteria.p_Actinobacteria.c_Actinobacteria.o_Coriobacteriales.f_Coriobacteriaceae.g_Eggerthella)	rs111842857	16	5455531	G	C	0.167244	0.0372849	7.27e-06	7738	0.00259344	20.115
GCST90027691	Gut microbiota abundance (k_Bacteria.p_Actinobacteria.c_Actinobacteria.o_Coriobacteriales.f_Coriobacteriaceae.g_Eggerthella)	rs77214081	16	51193047	G	A	-0.340309	0.0747294	5.27e-06	7738	0.00267284	20.7325
GCST90027692	Gut microbiota abundance (k_Bacteria.p_Actinobacteria.c_Actinobacteria.o_Coriobacteriales.f_Coriobacteriaceae.g_Gordonibacter)	rs7553861	1	25484633	G	T	-0.206579	0.0450486	4.52e-06	7738	0.00271021	21.0231
GCST90027692	Gut microbiota abundance (k_Bacteria.p_Actinobacteria.c_Actinobacteria.o_Coriobacteriales.f_Coriobacteriaceae.g_Gordonibacter)	rs12637754	3	69840865	G	A	-0.295454	0.0665076	8.9e-06	7738	0.00254391	19.7299
GCST90027692	Gut microbiota abundance (k_Bacteria.p_Actinobacteria.c_Actinobacteria.o_Coriobacteriales.f_Coriobacteriaceae.g_Gordonibacter)	rs2966752	5	109401940	G	A	0.210409	0.0442046	1.94e-06	7738	0.00291942	22.6507
GCST90027692	Gut microbiota abundance (k_Bacteria.p_Actinobacteria.c_Actinobacteria.o_Coriobacteriales.f_Coriobacteriaceae.g_Gordonibacter)	rs62481637	8	3804179	C	T	0.3088	0.0667977	3.78e-06	7738	0.00275425	21.3657
GCST90027693	Gut microbiota abundance (k_Bacteria.p_Bacteroidetes.c_Bacteroidia.o_Bacteroidales.f_Bacteroidaceae.g_Bacteroides)	rs2774282	1	114648020	C	T	0.085111	0.0190867	8.23e-06	7738	0.0025631	19.8791
GCST90027693	Gut microbiota abundance (k_Bacteria.p_Bacteroidetes.c_Bacteroidia.o_Bacteroidales.f_Bacteroidaceae.g_Bacteroides)	rs742682	1	114897076	C	A	-0.110503	0.0242162	5.04e-06	7738	0.00268372	20.8171
GCST90027693	Gut microbiota abundance (k_Bacteria.p_Bacteroidetes.c_Bacteroidia.o_Bacteroidales.f_Bacteroidaceae.g_Bacteroides)	rs28414316	2	122972140	C	T	0.11471	0.0238939	1.58e-06	7738	0.00296965	23.0417
GCST90027693	Gut microbiota abundance (k_Bacteria.p_Bacteroidetes.c_Bacteroidia.o_Bacteroidales.f_Bacteroidaceae.g_Bacteroides)	rs62365577	5	83033300	C	G	-0.117269	0.0257621	5.31e-06	7738	0.00267062	20.7152
GCST90027693	Gut microbiota abundance (k_Bacteria.p_Bacteroidetes.c_Bacteroidia.o_Bacteroidales.f_Bacteroidaceae.g_Bacteroides)	rs73046099	7	709469	A	G	-0.126414	0.0269081	2.63e-06	7738	0.00284419	22.0654
GCST90027693	Gut microbiota abundance (k_Bacteria.p_Bacteroidetes.c_Bacteroidia.o_Bacteroidales.f_Bacteroidaceae.g_Bacteroides)	rs56178001	7	5362944	C	G	-0.0830545	0.0181165	4.55e-06	7738	0.00270875	21.0118
GCST90027693	Gut microbiota abundance (k_Bacteria.p_Bacteroidetes.c_Bacteroidia.o_Bacteroidales.f_Bacteroidaceae.g_Bacteroides)	rs80306758	7	27255650	C	A	0.165091	0.0366619	6.7e-06	7738	0.00261369	20.2725
GCST90027693	Gut microbiota abundance (k_Bacteria.p_Bacteroidetes.c_Bacteroidia.o_Bacteroidales.f_Bacteroidaceae.g_Bacteroides)	rs4278144	8	62697207	C	A	0.0771407	0.0172751	7.99e-06	7738	0.00257028	19.9349
GCST90027693	Gut microbiota abundance (k_Bacteria.p_Bacteroidetes.c_Bacteroidia.o_Bacteroidales.f_Bacteroidaceae.g_Bacteroides)	rs680138	9	110882980	T	C	-0.0806974	0.0171227	2.44e-06	7738	0.00286222	22.2057
GCST90027693	Gut microbiota abundance (k_Bacteria.p_Bacteroidetes.c_Bacteroidia.o_Bacteroidales.f_Bacteroidaceae.g_Bacteroides)	rs2571	9	115926317	T	G	-0.114098	0.0253383	6.7e-06	7738	0.00261357	20.2715
GCST90027693	Gut microbiota abundance (k_Bacteria.p_Bacteroidetes.c_Bacteroidia.o_Bacteroidales.f_Bacteroidaceae.g_Bacteroides)	rs505128	11	116273511	C	T	-0.0790377	0.0170436	3.53e-06	7738	0.00277147	21.4997
GCST90027693	Gut microbiota abundance (k_Bacteria.p_Bacteroidetes.c_Bacteroidia.o_Bacteroidales.f_Bacteroidaceae.g_Bacteroides)	rs71446723	12	20934000	A	G	0.11298	0.0249481	5.94e-06	7738	0.00264333	20.503
GCST90027693	Gut microbiota abundance (k_Bacteria.p_Bacteroidetes.c_Bacteroidia.o_Bacteroidales.f_Bacteroidaceae.g_Bacteroides)	rs61510729	12	109709157	A	G	-0.100363	0.021973	4.93e-06	7738	0.00268888	20.8572
GCST90027693	Gut microbiota abundance (k_Bacteria.p_Bacteroidetes.c_Bacteroidia.o_Bacteroidales.f_Bacteroidaceae.g_Bacteroides)	rs9564193	13	65333539	G	A	-0.174504	0.0390242	7.76e-06	7738	0.00257749	19.991
GCST90027693	Gut microbiota abundance (k_Bacteria.p_Bacteroidetes.c_Bacteroidia.o_Bacteroidales.f_Bacteroidaceae.g_Bacteroides)	rs13045121	20	52378642	T	C	0.135832	0.0306208	9.17e-06	7738	0.00253651	19.6723
GCST90027694	Gut microbiota abundance (k_Bacteria.p_Bacteroidetes.c_Bacteroidia.o_Bacteroidales.f_Bacteroidales_noname.g_Bacteroidales_noname)	rs2465095	2	137536904	G	A	-0.081979	0.0166906	9.03e-07	7738	0.00310801	24.1185
GCST90027694	Gut microbiota abundance (k_Bacteria.p_Bacteroidetes.c_Bacteroidia.o_Bacteroidales.f_Bacteroidales_noname.g_Bacteroidales_noname)	rs3106091	2	200881067	C	T	0.0829122	0.0180151	4.18e-06	7738	0.00272992	21.1765
GCST90027694	Gut microbiota abundance (k_Bacteria.p_Bacteroidetes.c_Bacteroidia.o_Bacteroidales.f_Bacteroidales_noname.g_Bacteroidales_noname)	rs4294998	2	228912194	C	A	0.0742452	0.016781	9.67e-06	7738	0.00252334	19.57
GCST90027694	Gut microbiota abundance (k_Bacteria.p_Bacteroidetes.c_Bacteroidia.o_Bacteroidales.f_Bacteroidales_noname.g_Bacteroidales_noname)	rs55712042	4	2706103	G	A	0.0749687	0.0168865	9.01e-06	7738	0.00254067	19.7047
GCST90027694	Gut microbiota abundance (k_Bacteria.p_Bacteroidetes.c_Bacteroidia.o_Bacteroidales.f_Bacteroidales_noname.g_Bacteroidales_noname)	rs2700958	7	36134000	A	G	0.131146	0.0296124	9.48e-06	7738	0.00252833	19.6087
GCST90027694	Gut microbiota abundance (k_Bacteria.p_Bacteroidetes.c_Bacteroidia.o_Bacteroidales.f_Bacteroidales_noname.g_Bacteroidales_noname)	rs12449080	16	73660160	G	C	0.0865938	0.0178388	1.21e-06	7738	0.00303594	23.5575
GCST90027694	Gut microbiota abundance (k_Bacteria.p_Bacteroidetes.c_Bacteroidia.o_Bacteroidales.f_Bacteroidales_noname.g_Bacteroidales_noname)	rs2008778	17	36156378	A	C	-0.0979854	0.0215634	5.52e-06	7738	0.00266135	20.6432
GCST90027694	Gut microbiota abundance (k_Bacteria.p_Bacteroidetes.c_Bacteroidia.o_Bacteroidales.f_Bacteroidales_noname.g_Bacteroidales_noname)	rs12602625	17	65679135	C	G	-0.165344	0.0370085	7.91e-06	7738	0.00257291	19.9554
GCST90027694	Gut microbiota abundance (k_Bacteria.p_Bacteroidetes.c_Bacteroidia.o_Bacteroidales.f_Bacteroidales_noname.g_Bacteroidales_noname)	rs35445518	19	46908968	C	A	0.0910549	0.0204101	8.15e-06	7738	0.0025655	19.8977
GCST90027695	Gut microbiota abundance (k_Bacteria.p_Bacteroidetes.c_Bacteroidia.o_Bacteroidales.f_Porphyromonadaceae.g_Barnesiella)	rs78335793	1	175415285	T	C	0.136187	0.0296879	4.49e-06	7738	0.00271209	21.0378
GCST90027695	Gut microbiota abundance (k_Bacteria.p_Bacteroidetes.c_Bacteroidia.o_Bacteroidales.f_Porphyromonadaceae.g_Barnesiella)	rs62135856	2	38063634	A	G	0.153567	0.0333456	4.12e-06	7738	0.0027334	21.2036
GCST90027695	Gut microbiota abundance (k_Bacteria.p_Bacteroidetes.c_Bacteroidia.o_Bacteroidales.f_Porphyromonadaceae.g_Barnesiella)	rs67396441	2	127772373	T	C	-0.0790905	0.017334	5.05e-06	7738	0.00268323	20.8133
GCST90027695	Gut microbiota abundance (k_Bacteria.p_Bacteroidetes.c_Bacteroidia.o_Bacteroidales.f_Porphyromonadaceae.g_Barnesiella)	rs115004061	3	109435292	T	C	-0.189927	0.0427222	8.76e-06	7738	0.00254758	19.7584
GCST90027695	Gut microbiota abundance (k_Bacteria.p_Bacteroidetes.c_Bacteroidia.o_Bacteroidales.f_Porphyromonadaceae.g_Barnesiella)	rs9884588	4	32616774	T	C	0.0829432	0.0179741	3.94e-06	7738	0.00274439	21.2891
GCST90027695	Gut microbiota abundance (k_Bacteria.p_Bacteroidetes.c_Bacteroidia.o_Bacteroidales.f_Porphyromonadaceae.g_Barnesiella)	rs72957980	4	106425877	A	C	-0.156555	0.0345402	5.83e-06	7738	0.00264793	20.5387
GCST90027695	Gut microbiota abundance (k_Bacteria.p_Bacteroidetes.c_Bacteroidia.o_Bacteroidales.f_Porphyromonadaceae.g_Barnesiella)	rs6920861	6	167939982	C	T	-0.109842	0.0209364	1.55e-07	7738	0.00354457	27.5183
GCST90027695	Gut microbiota abundance (k_Bacteria.p_Bacteroidetes.c_Bacteroidia.o_Bacteroidales.f_Porphyromonadaceae.g_Barnesiella)	rs74448867	8	3804085	G	A	0.169254	0.0349493	1.28e-06	7738	0.00302175	23.4471
GCST90027695	Gut microbiota abundance (k_Bacteria.p_Bacteroidetes.c_Bacteroidia.o_Bacteroidales.f_Porphyromonadaceae.g_Barnesiella)	rs700801	9	79234647	A	G	0.100913	0.0222596	5.8e-06	7738	0.00264898	20.547
GCST90027695	Gut microbiota abundance (k_Bacteria.p_Bacteroidetes.c_Bacteroidia.o_Bacteroidales.f_Porphyromonadaceae.g_Barnesiella)	rs118183316	12	31033659	A	G	0.177111	0.0400405	9.72e-06	7738	0.00252213	19.5605
GCST90027695	Gut microbiota abundance (k_Bacteria.p_Bacteroidetes.c_Bacteroidia.o_Bacteroidales.f_Porphyromonadaceae.g_Barnesiella)	rs11851037	14	104767703	T	C	0.0814204	0.0183917	9.55e-06	7738	0.00252635	19.5934
GCST90027695	Gut microbiota abundance (k_Bacteria.p_Bacteroidetes.c_Bacteroidia.o_Bacteroidales.f_Porphyromonadaceae.g_Barnesiella)	rs8029854	15	77314031	C	T	-0.107635	0.0224718	1.67e-06	7738	0.00295605	22.9358
GCST90027695	Gut microbiota abundance (k_Bacteria.p_Bacteroidetes.c_Bacteroidia.o_Bacteroidales.f_Porphyromonadaceae.g_Barnesiella)	rs1078988	15	101902700	C	T	0.0941197	0.0205927	4.86e-06	7738	0.00269238	20.8845
GCST90027695	Gut microbiota abundance (k_Bacteria.p_Bacteroidetes.c_Bacteroidia.o_Bacteroidales.f_Porphyromonadaceae.g_Barnesiella)	rs34437635	22	45256730	T	C	0.161612	0.0350091	3.91e-06	7738	0.0027464	21.3047
GCST90027696	Gut microbiota abundance (k_Bacteria.p_Bacteroidetes.c_Bacteroidia.o_Bacteroidales.f_Porphyromonadaceae.g_Coprobacter)	rs75238635	4	177157192	A	G	0.194892	0.0414986	2.65e-06	7738	0.00284221	22.05
GCST90027696	Gut microbiota abundance (k_Bacteria.p_Bacteroidetes.c_Bacteroidia.o_Bacteroidales.f_Porphyromonadaceae.g_Coprobacter)	rs112428203	7	147486250	T	C	-0.138203	0.0305287	5.98e-06	7738	0.00264145	20.4883
GCST90027696	Gut microbiota abundance (k_Bacteria.p_Bacteroidetes.c_Bacteroidia.o_Bacteroidales.f_Porphyromonadaceae.g_Coprobacter)	rs2697923	11	47363215	T	G	-0.122751	0.0241408	3.68e-07	7738	0.0033302	25.8485
GCST90027696	Gut microbiota abundance (k_Bacteria.p_Bacteroidetes.c_Bacteroidia.o_Bacteroidales.f_Porphyromonadaceae.g_Coprobacter)	rs1896610	12	20347763	A	G	-0.134295	0.0289879	3.61e-06	7738	0.00276602	21.4573
GCST90027696	Gut microbiota abundance (k_Bacteria.p_Bacteroidetes.c_Bacteroidia.o_Bacteroidales.f_Porphyromonadaceae.g_Coprobacter)	rs79594952	13	59329981	G	A	0.171616	0.0334868	2.98e-07	7738	0.00338276	26.2578
GCST90027696	Gut microbiota abundance (k_Bacteria.p_Bacteroidetes.c_Bacteroidia.o_Bacteroidales.f_Porphyromonadaceae.g_Coprobacter)	rs12232484	17	21062412	C	T	-0.125955	0.0237103	1.08e-07	7738	0.00363366	28.2125
GCST90027696	Gut microbiota abundance (k_Bacteria.p_Bacteroidetes.c_Bacteroidia.o_Bacteroidales.f_Porphyromonadaceae.g_Coprobacter)	rs12463384	19	21799037	A	C	0.114302	0.024484	3.03e-06	7738	0.00280864	21.7888
GCST90027697	Gut microbiota abundance (k_Bacteria.p_Bacteroidetes.c_Bacteroidia.o_Bacteroidales.f_Porphyromonadaceae.g_Odoribacter)	rs935417	2	239062898	T	A	-0.0927844	0.0209782	9.74e-06	7738	0.00252167	19.557
GCST90027697	Gut microbiota abundance (k_Bacteria.p_Bacteroidetes.c_Bacteroidia.o_Bacteroidales.f_Porphyromonadaceae.g_Odoribacter)	rs28376149	4	187448960	T	C	0.157775	0.0309694	3.5e-07	7738	0.00334292	25.9475
GCST90027697	Gut microbiota abundance (k_Bacteria.p_Bacteroidetes.c_Bacteroidia.o_Bacteroidales.f_Porphyromonadaceae.g_Odoribacter)	rs17507951	5	31836038	A	T	0.147009	0.0327317	7.08e-06	7738	0.00260011	20.1669
GCST90027697	Gut microbiota abundance (k_Bacteria.p_Bacteroidetes.c_Bacteroidia.o_Bacteroidales.f_Porphyromonadaceae.g_Odoribacter)	rs58045871	6	113786052	A	G	-0.0929431	0.0184464	4.69e-07	7738	0.00327008	25.3803
GCST90027697	Gut microbiota abundance (k_Bacteria.p_Bacteroidetes.c_Bacteroidia.o_Bacteroidales.f_Porphyromonadaceae.g_Odoribacter)	rs3103001	6	159257260	A	G	-0.143232	0.03221	8.72e-06	7738	0.00254894	19.769
GCST90027697	Gut microbiota abundance (k_Bacteria.p_Bacteroidetes.c_Bacteroidia.o_Bacteroidales.f_Porphyromonadaceae.g_Odoribacter)	rs6461301	7	17192045	T	G	-0.119584	0.025812	3.61e-06	7738	0.00276611	21.458
GCST90027697	Gut microbiota abundance (k_Bacteria.p_Bacteroidetes.c_Bacteroidia.o_Bacteroidales.f_Porphyromonadaceae.g_Odoribacter)	rs1035637	8	3925283	G	A	0.0835739	0.0185211	6.41e-06	7738	0.00262444	20.3561
GCST90027697	Gut microbiota abundance (k_Bacteria.p_Bacteroidetes.c_Bacteroidia.o_Bacteroidales.f_Porphyromonadaceae.g_Odoribacter)	rs71492034	9	12307408	G	A	0.110016	0.0242636	5.78e-06	7738	0.00264986	20.5537
GCST90027697	Gut microbiota abundance (k_Bacteria.p_Bacteroidetes.c_Bacteroidia.o_Bacteroidales.f_Porphyromonadaceae.g_Odoribacter)	rs2605503	10	68372621	T	C	-0.0806683	0.0176145	4.66e-06	7738	0.00270311	20.9679
GCST90027697	Gut microbiota abundance (k_Bacteria.p_Bacteroidetes.c_Bacteroidia.o_Bacteroidales.f_Porphyromonadaceae.g_Odoribacter)	rs7298214	12	2053076	G	A	0.0812445	0.01747	3.31e-06	7738	0.00278716	21.6217
GCST90027697	Gut microbiota abundance (k_Bacteria.p_Bacteroidetes.c_Bacteroidia.o_Bacteroidales.f_Porphyromonadaceae.g_Odoribacter)	rs3007222	13	105888869	T	G	-0.129043	0.028681	6.82e-06	7738	0.00260926	20.2381
GCST90027698	Gut microbiota abundance (k_Bacteria.p_Bacteroidetes.c_Bacteroidia.o_Bacteroidales.f_Porphyromonadaceae.g_Parabacteroides)	rs16848174	3	175195490	G	C	0.148535	0.0333148	8.25e-06	7738	0.00256237	19.8734
GCST90027698	Gut microbiota abundance (k_Bacteria.p_Bacteroidetes.c_Bacteroidia.o_Bacteroidales.f_Porphyromonadaceae.g_Parabacteroides)	rs113638576	5	176756088	T	C	-0.115999	0.0257425	6.6e-06	7738	0.00261719	20.2997
GCST90027698	Gut microbiota abundance (k_Bacteria.p_Bacteroidetes.c_Bacteroidia.o_Bacteroidales.f_Porphyromonadaceae.g_Parabacteroides)	rs6910508	6	166531345	A	G	0.0819775	0.0178218	4.23e-06	7738	0.00272692	21.1532
GCST90027698	Gut microbiota abundance (k_Bacteria.p_Bacteroidetes.c_Bacteroidia.o_Bacteroidales.f_Porphyromonadaceae.g_Parabacteroides)	rs17706792	7	104500549	G	A	0.0880518	0.0190049	3.6e-06	7738	0.00276641	21.4603
GCST90027698	Gut microbiota abundance (k_Bacteria.p_Bacteroidetes.c_Bacteroidia.o_Bacteroidales.f_Porphyromonadaceae.g_Parabacteroides)	rs9409512	9	97061771	A	G	0.0776497	0.0170857	5.5e-06	7738	0.00266211	20.6491
GCST90027698	Gut microbiota abundance (k_Bacteria.p_Bacteroidetes.c_Bacteroidia.o_Bacteroidales.f_Porphyromonadaceae.g_Parabacteroides)	rs9663125	10	29866909	T	G	0.0764387	0.0168408	5.65e-06	7738	0.00265534	20.5964
GCST90027698	Gut microbiota abundance (k_Bacteria.p_Bacteroidetes.c_Bacteroidia.o_Bacteroidales.f_Porphyromonadaceae.g_Parabacteroides)	rs315588	10	36487049	T	C	0.0972865	0.0218412	8.42e-06	7738	0.00255748	19.8354
GCST90027698	Gut microbiota abundance (k_Bacteria.p_Bacteroidetes.c_Bacteroidia.o_Bacteroidales.f_Porphyromonadaceae.g_Parabacteroides)	rs56238206	11	13918589	A	G	0.113252	0.0240443	2.48e-06	7738	0.0028589	22.1798
GCST90027698	Gut microbiota abundance (k_Bacteria.p_Bacteroidetes.c_Bacteroidia.o_Bacteroidales.f_Porphyromonadaceae.g_Parabacteroides)	rs541877	11	102357529	G	A	0.0928494	0.0205642	6.33e-06	7738	0.00262762	20.3808
GCST90027698	Gut microbiota abundance (k_Bacteria.p_Bacteroidetes.c_Bacteroidia.o_Bacteroidales.f_Porphyromonadaceae.g_Parabacteroides)	rs11603389	11	130448209	G	C	0.128011	0.0284243	6.68e-06	7738	0.00261426	20.2769
GCST90027698	Gut microbiota abundance (k_Bacteria.p_Bacteroidetes.c_Bacteroidia.o_Bacteroidales.f_Porphyromonadaceae.g_Parabacteroides)	rs366171	16	66906450	T	A	-0.0836442	0.0171412	1.06e-06	7738	0.00306779	23.8055
GCST90027698	Gut microbiota abundance (k_Bacteria.p_Bacteroidetes.c_Bacteroidia.o_Bacteroidales.f_Porphyromonadaceae.g_Parabacteroides)	rs17639446	17	48273903	C	A	-0.128672	0.0281575	4.88e-06	7738	0.0026914	20.8769
GCST90027698	Gut microbiota abundance (k_Bacteria.p_Bacteroidetes.c_Bacteroidia.o_Bacteroidales.f_Porphyromonadaceae.g_Parabacteroides)	rs11083824	19	46910130	G	C	0.0813916	0.0179671	5.9e-06	7738	0.00264498	20.5158
GCST90027698	Gut microbiota abundance (k_Bacteria.p_Bacteroidetes.c_Bacteroidia.o_Bacteroidales.f_Porphyromonadaceae.g_Parabacteroides)	rs10854303	21	29126637	G	A	-0.101857	0.0217912	2.95e-06	7738	0.00281558	21.8429
GCST90027699	Gut microbiota abundance (k_Bacteria.p_Bacteroidetes.c_Bacteroidia.o_Bacteroidales.f_Prevotellaceae.g_Paraprevotella)	rs891501	2	10086506	T	G	-0.157352	0.0331489	2.07e-06	7738	0.00290346	22.5266
GCST90027699	Gut microbiota abundance (k_Bacteria.p_Bacteroidetes.c_Bacteroidia.o_Bacteroidales.f_Prevotellaceae.g_Paraprevotella)	rs72810711	2	27356929	C	G	0.114019	0.0257271	9.34e-06	7738	0.0025319	19.6365
GCST90027699	Gut microbiota abundance (k_Bacteria.p_Bacteroidetes.c_Bacteroidia.o_Bacteroidales.f_Prevotellaceae.g_Paraprevotella)	rs704272	3	71706327	C	T	-0.156448	0.0351462	8.53e-06	7738	0.00255413	19.8094
GCST90027699	Gut microbiota abundance (k_Bacteria.p_Bacteroidetes.c_Bacteroidia.o_Bacteroidales.f_Prevotellaceae.g_Paraprevotella)	rs115309509	3	179889361	A	T	0.219253	0.0491802	8.27e-06	7738	0.00256193	19.87
GCST90027699	Gut microbiota abundance (k_Bacteria.p_Bacteroidetes.c_Bacteroidia.o_Bacteroidales.f_Prevotellaceae.g_Paraprevotella)	rs2882286	4	161233662	G	A	0.141604	0.030424	3.25e-06	7738	0.00279174	21.6574
GCST90027699	Gut microbiota abundance (k_Bacteria.p_Bacteroidetes.c_Bacteroidia.o_Bacteroidales.f_Prevotellaceae.g_Paraprevotella)	rs246783	5	75669542	G	A	0.113643	0.0243381	3.02e-06	7738	0.0028097	21.7971
GCST90027699	Gut microbiota abundance (k_Bacteria.p_Bacteroidetes.c_Bacteroidia.o_Bacteroidales.f_Prevotellaceae.g_Paraprevotella)	rs6465823	7	101245403	T	G	0.121662	0.0262543	3.59e-06	7738	0.00276743	21.4683
GCST90027699	Gut microbiota abundance (k_Bacteria.p_Bacteroidetes.c_Bacteroidia.o_Bacteroidales.f_Prevotellaceae.g_Paraprevotella)	rs61407789	8	140442317	A	G	-0.202035	0.045734	9.98e-06	7738	0.00251566	19.5102
GCST90027699	Gut microbiota abundance (k_Bacteria.p_Bacteroidetes.c_Bacteroidia.o_Bacteroidales.f_Prevotellaceae.g_Paraprevotella)	rs10760885	9	105142673	A	T	0.112996	0.0224076	4.59e-07	7738	0.00327554	25.4228
GCST90027699	Gut microbiota abundance (k_Bacteria.p_Bacteroidetes.c_Bacteroidia.o_Bacteroidales.f_Prevotellaceae.g_Paraprevotella)	rs4767918	12	121053044	C	T	0.110515	0.0237353	3.22e-06	7738	0.00279387	21.674
GCST90027699	Gut microbiota abundance (k_Bacteria.p_Bacteroidetes.c_Bacteroidia.o_Bacteroidales.f_Prevotellaceae.g_Paraprevotella)	rs12895134	14	94394345	A	G	0.100351	0.0226398	9.31e-06	7738	0.0025326	19.6419
GCST90027700	Gut microbiota abundance (k_Bacteria.p_Bacteroidetes.c_Bacteroidia.o_Bacteroidales.f_Prevotellaceae.g_Prevotella)	rs6745806	2	139296037	G	A	-0.166005	0.0372502	8.33e-06	7738	0.00256004	19.8553
GCST90027700	Gut microbiota abundance (k_Bacteria.p_Bacteroidetes.c_Bacteroidia.o_Bacteroidales.f_Prevotellaceae.g_Prevotella)	rs79216963	2	180583709	A	T	-0.154653	0.0337699	4.66e-06	7738	0.00270304	20.9674
GCST90027700	Gut microbiota abundance (k_Bacteria.p_Bacteroidetes.c_Bacteroidia.o_Bacteroidales.f_Prevotellaceae.g_Prevotella)	rs4503137	8	17991955	T	G	0.0928319	0.0204764	5.8e-06	7738	0.00264916	20.5484
GCST90027700	Gut microbiota abundance (k_Bacteria.p_Bacteroidetes.c_Bacteroidia.o_Bacteroidales.f_Prevotellaceae.g_Prevotella)	rs139901450	9	35597685	T	C	0.182533	0.0405495	6.75e-06	7738	0.00261184	20.2581
GCST90027700	Gut microbiota abundance (k_Bacteria.p_Bacteroidetes.c_Bacteroidia.o_Bacteroidales.f_Prevotellaceae.g_Prevotella)	rs73654027	9	94443717	C	G	0.132515	0.0291489	5.46e-06	7738	0.00266377	20.662
GCST90027700	Gut microbiota abundance (k_Bacteria.p_Bacteroidetes.c_Bacteroidia.o_Bacteroidales.f_Prevotellaceae.g_Prevotella)	rs9517773	13	100217440	G	A	-0.110907	0.0249114	8.5e-06	7738	0.00255495	19.8157
GCST90027700	Gut microbiota abundance (k_Bacteria.p_Bacteroidetes.c_Bacteroidia.o_Bacteroidales.f_Prevotellaceae.g_Prevotella)	rs2330438	22	23715418	A	T	0.0978385	0.0198521	8.29e-07	7738	0.00312907	24.2824
GCST90027700	Gut microbiota abundance (k_Bacteria.p_Bacteroidetes.c_Bacteroidia.o_Bacteroidales.f_Prevotellaceae.g_Prevotella)	rs6005414	22	27783185	A	G	0.087569	0.0183949	1.93e-06	7738	0.00292016	22.6565
GCST90027701	Gut microbiota abundance (k_Bacteria.p_Bacteroidetes.c_Bacteroidia.o_Bacteroidales.f_Rikenellaceae.g_Alistipes)	rs4949447	1	32057186	G	A	-0.07765	0.0172744	6.95e-06	7738	0.00260444	20.2005
GCST90027701	Gut microbiota abundance (k_Bacteria.p_Bacteroidetes.c_Bacteroidia.o_Bacteroidales.f_Rikenellaceae.g_Alistipes)	rs11211406	1	47413786	A	C	0.0922835	0.0196436	2.63e-06	7738	0.00284408	22.0645
GCST90027701	Gut microbiota abundance (k_Bacteria.p_Bacteroidetes.c_Bacteroidia.o_Bacteroidales.f_Rikenellaceae.g_Alistipes)	rs952822	2	52851073	A	G	0.0752991	0.0166714	6.28e-06	7738	0.00262944	20.395
GCST90027701	Gut microbiota abundance (k_Bacteria.p_Bacteroidetes.c_Bacteroidia.o_Bacteroidales.f_Rikenellaceae.g_Alistipes)	rs73344869	5	177746345	T	C	0.172349	0.0307767	2.14e-08	7738	0.00403631	31.3515
GCST90027701	Gut microbiota abundance (k_Bacteria.p_Bacteroidetes.c_Bacteroidia.o_Bacteroidales.f_Rikenellaceae.g_Alistipes)	rs2465506	7	79328573	T	C	-0.146726	0.0315474	3.3e-06	7738	0.00278769	21.6259
GCST90027701	Gut microbiota abundance (k_Bacteria.p_Bacteroidetes.c_Bacteroidia.o_Bacteroidales.f_Rikenellaceae.g_Alistipes)	rs61881300	11	35847569	T	C	-0.0998828	0.0223981	8.22e-06	7738	0.00256339	19.8814
GCST90027701	Gut microbiota abundance (k_Bacteria.p_Bacteroidetes.c_Bacteroidia.o_Bacteroidales.f_Rikenellaceae.g_Alistipes)	rs74459573	11	66690149	C	T	0.0889157	0.0200037	8.79e-06	7738	0.00254683	19.7526
GCST90027701	Gut microbiota abundance (k_Bacteria.p_Bacteroidetes.c_Bacteroidia.o_Bacteroidales.f_Rikenellaceae.g_Alistipes)	rs77318370	12	72532501	G	A	0.172345	0.0388627	9.22e-06	7738	0.00253512	19.6616
GCST90027701	Gut microbiota abundance (k_Bacteria.p_Bacteroidetes.c_Bacteroidia.o_Bacteroidales.f_Rikenellaceae.g_Alistipes)	rs9511112	13	24753101	G	A	0.0897462	0.0199633	6.94e-06	7738	0.00260499	20.2048
GCST90027701	Gut microbiota abundance (k_Bacteria.p_Bacteroidetes.c_Bacteroidia.o_Bacteroidales.f_Rikenellaceae.g_Alistipes)	rs6131687	20	15649074	A	G	-0.0712291	0.0160801	9.44e-06	7738	0.00252935	19.6167
GCST90027702	Gut microbiota abundance (k_Bacteria.p_Firmicutes.c_Bacilli.o_Lactobacillales.f_Lactobacillaceae.g_Lactobacillus)	rs6684536	1	18712328	T	C	-0.183246	0.0406075	6.4e-06	7738	0.00262473	20.3583
GCST90027702	Gut microbiota abundance (k_Bacteria.p_Firmicutes.c_Bacilli.o_Lactobacillales.f_Lactobacillaceae.g_Lactobacillus)	rs3135176	4	3267074	C	T	0.29376	0.0645394	5.32e-06	7738	0.00267022	20.7121
GCST90027702	Gut microbiota abundance (k_Bacteria.p_Firmicutes.c_Bacilli.o_Lactobacillales.f_Lactobacillaceae.g_Lactobacillus)	rs112241999	4	53563365	T	C	0.353483	0.0766103	3.95e-06	7738	0.00274373	21.2839
GCST90027702	Gut microbiota abundance (k_Bacteria.p_Firmicutes.c_Bacilli.o_Lactobacillales.f_Lactobacillaceae.g_Lactobacillus)	rs76832256	4	149841540	C	T	-0.175687	0.0385789	5.26e-06	7738	0.00267293	20.7332
GCST90027702	Gut microbiota abundance (k_Bacteria.p_Firmicutes.c_Bacilli.o_Lactobacillales.f_Lactobacillaceae.g_Lactobacillus)	rs278502	5	100103358	G	A	0.166232	0.0366985	5.91e-06	7738	0.00264458	20.5127
GCST90027702	Gut microbiota abundance (k_Bacteria.p_Firmicutes.c_Bacilli.o_Lactobacillales.f_Lactobacillaceae.g_Lactobacillus)	rs12204031	6	155836415	A	T	-0.274687	0.0610857	6.9e-06	7738	0.00260637	20.2156
GCST90027702	Gut microbiota abundance (k_Bacteria.p_Firmicutes.c_Bacilli.o_Lactobacillales.f_Lactobacillaceae.g_Lactobacillus)	rs1149732	10	79986352	T	C	0.155861	0.0352367	9.72e-06	7738	0.00252208	19.5601
GCST90027702	Gut microbiota abundance (k_Bacteria.p_Firmicutes.c_Bacilli.o_Lactobacillales.f_Lactobacillaceae.g_Lactobacillus)	rs2598336	12	16256537	C	G	0.160911	0.035888	7.34e-06	7738	0.00259128	20.0982
GCST90027702	Gut microbiota abundance (k_Bacteria.p_Firmicutes.c_Bacilli.o_Lactobacillales.f_Lactobacillaceae.g_Lactobacillus)	rs17457331	12	19899635	G	T	-0.27535	0.0617179	8.14e-06	7738	0.00256568	19.8991
GCST90027702	Gut microbiota abundance (k_Bacteria.p_Firmicutes.c_Bacilli.o_Lactobacillales.f_Lactobacillaceae.g_Lactobacillus)	rs17381234	13	108998914	G	A	0.18576	0.0371546	5.74e-07	7738	0.00321994	24.9899
GCST90027702	Gut microbiota abundance (k_Bacteria.p_Firmicutes.c_Bacilli.o_Lactobacillales.f_Lactobacillaceae.g_Lactobacillus)	rs34185363	14	42517765	A	T	0.174465	0.0382463	5.08e-06	7738	0.0026819	20.803
GCST90027702	Gut microbiota abundance (k_Bacteria.p_Firmicutes.c_Bacilli.o_Lactobacillales.f_Lactobacillaceae.g_Lactobacillus)	rs2332915	14	73182541	C	G	-0.185244	0.0378778	1.01e-06	7738	0.0030814	23.9114
GCST90027703	Gut microbiota abundance (k_Bacteria.p_Firmicutes.c_Bacilli.o_Lactobacillales.f_Streptococcaceae.g_Streptococcus)	rs9828991	3	104284483	T	A	-0.126	0.0279267	6.43e-06	7738	0.00262383	20.3514
GCST90027703	Gut microbiota abundance (k_Bacteria.p_Firmicutes.c_Bacilli.o_Lactobacillales.f_Streptococcaceae.g_Streptococcus)	rs9398452	6	117546090	G	C	-0.119298	0.0258636	3.98e-06	7738	0.00274199	21.2703
GCST90027703	Gut microbiota abundance (k_Bacteria.p_Firmicutes.c_Bacilli.o_Lactobacillales.f_Streptococcaceae.g_Streptococcus)	rs528874	6	168158836	G	T	-0.131345	0.0285648	4.26e-06	7738	0.0027249	21.1374
GCST90027703	Gut microbiota abundance (k_Bacteria.p_Firmicutes.c_Bacilli.o_Lactobacillales.f_Streptococcaceae.g_Streptococcus)	rs2882716	7	10085378	T	G	0.150637	0.0321777	2.85e-06	7738	0.00282422	21.9101
GCST90027703	Gut microbiota abundance (k_Bacteria.p_Firmicutes.c_Bacilli.o_Lactobacillales.f_Streptococcaceae.g_Streptococcus)	rs73447940	7	122783839	A	C	0.208638	0.0418542	6.2e-07	7738	0.003201	24.8425
GCST90027703	Gut microbiota abundance (k_Bacteria.p_Firmicutes.c_Bacilli.o_Lactobacillales.f_Streptococcaceae.g_Streptococcus)	rs41294029	10	5993461	T	C	0.217428	0.0477808	5.35e-06	7738	0.00266891	20.702
GCST90027703	Gut microbiota abundance (k_Bacteria.p_Firmicutes.c_Bacilli.o_Lactobacillales.f_Streptococcaceae.g_Streptococcus)	rs56025506	14	80662335	T	C	0.123635	0.0267314	3.74e-06	7738	0.00275686	21.386
GCST90027703	Gut microbiota abundance (k_Bacteria.p_Firmicutes.c_Bacilli.o_Lactobacillales.f_Streptococcaceae.g_Streptococcus)	rs1901115	16	60407480	T	C	0.148014	0.0311356	2e-06	7738	0.00291201	22.5931
GCST90027703	Gut microbiota abundance (k_Bacteria.p_Firmicutes.c_Bacilli.o_Lactobacillales.f_Streptococcaceae.g_Streptococcus)	rs34829339	20	55472884	C	T	0.128998	0.0276442	3.07e-06	7738	0.00280613	21.7693
GCST90027703	Gut microbiota abundance (k_Bacteria.p_Firmicutes.c_Bacilli.o_Lactobacillales.f_Streptococcaceae.g_Streptococcus)	rs3892326	21	43018030	C	T	-0.123001	0.0273436	6.85e-06	7738	0.00260822	20.2299
GCST90027703	Gut microbiota abundance (k_Bacteria.p_Firmicutes.c_Bacilli.o_Lactobacillales.f_Streptococcaceae.g_Streptococcus)	rs6003161	22	43745368	C	A	0.116373	0.0255073	5.06e-06	7738	0.00268275	20.8096
GCST90027704	Gut microbiota abundance (k_Bacteria.p_Firmicutes.c_Clostridia.o_Clostridiales.f_Clostridiaceae.g_Clostridium)	rs1572504	1	219859210	T	C	0.137725	0.0287283	1.63e-06	7738	0.00296135	22.977
GCST90027704	Gut microbiota abundance (k_Bacteria.p_Firmicutes.c_Clostridia.o_Clostridiales.f_Clostridiaceae.g_Clostridium)	rs28577018	4	29759187	G	A	0.248981	0.0508779	9.9e-07	7738	0.00308535	23.9421
GCST90027704	Gut microbiota abundance (k_Bacteria.p_Firmicutes.c_Clostridia.o_Clostridiales.f_Clostridiaceae.g_Clostridium)	rs11969660	6	14395373	T	C	0.169314	0.0369647	4.64e-06	7738	0.00270401	20.9749
GCST90027704	Gut microbiota abundance (k_Bacteria.p_Firmicutes.c_Clostridia.o_Clostridiales.f_Clostridiaceae.g_Clostridium)	rs10106275	8	89046119	A	G	-0.10823	0.0233126	3.44e-06	7738	0.00277765	21.5477
GCST90027704	Gut microbiota abundance (k_Bacteria.p_Firmicutes.c_Clostridia.o_Clostridiales.f_Clostridiaceae.g_Clostridium)	rs55834012	12	94200011	C	A	-0.11279	0.0242025	3.16e-06	7738	0.00279881	21.7124
GCST90027704	Gut microbiota abundance (k_Bacteria.p_Firmicutes.c_Clostridia.o_Clostridiales.f_Clostridiaceae.g_Clostridium)	rs111604729	15	42769334	T	C	-0.19557	0.0430737	5.62e-06	7738	0.00265702	20.6095
GCST90027704	Gut microbiota abundance (k_Bacteria.p_Firmicutes.c_Clostridia.o_Clostridiales.f_Clostridiaceae.g_Clostridium)	rs12913822	15	100284194	A	T	0.133192	0.0296207	6.9e-06	7738	0.00260619	20.2142
GCST90027704	Gut microbiota abundance (k_Bacteria.p_Firmicutes.c_Clostridia.o_Clostridiales.f_Clostridiaceae.g_Clostridium)	rs12932210	16	8611717	T	G	0.149553	0.0294764	3.9e-07	7738	0.00331565	25.7352
GCST90027704	Gut microbiota abundance (k_Bacteria.p_Firmicutes.c_Clostridia.o_Clostridiales.f_Clostridiaceae.g_Clostridium)	rs7214893	17	76140308	A	G	0.120874	0.0271018	8.2e-06	7738	0.00256406	19.8865
GCST90027705	Gut microbiota abundance (k_Bacteria.p_Firmicutes.c_Clostridia.o_Clostridiales.f_Clostridiales_noname.g_Flavonifractor)	rs13061928	3	2932365	G	A	-0.17866	0.0393665	5.67e-06	7738	0.0026547	20.5914
GCST90027705	Gut microbiota abundance (k_Bacteria.p_Firmicutes.c_Clostridia.o_Clostridiales.f_Clostridiales_noname.g_Flavonifractor)	rs9848037	3	55796723	G	A	0.148681	0.0333961	8.51e-06	7738	0.00255494	19.8156
GCST90027705	Gut microbiota abundance (k_Bacteria.p_Firmicutes.c_Clostridia.o_Clostridiales.f_Clostridiales_noname.g_Flavonifractor)	rs77544959	11	39603353	A	G	-0.150339	0.0329919	5.19e-06	7738	0.00267631	20.7595
GCST90027705	Gut microbiota abundance (k_Bacteria.p_Firmicutes.c_Clostridia.o_Clostridiales.f_Clostridiales_noname.g_Flavonifractor)	rs1872436	12	57322492	T	C	-0.181354	0.0369798	9.38e-07	7738	0.00309849	24.0445
GCST90027705	Gut microbiota abundance (k_Bacteria.p_Firmicutes.c_Clostridia.o_Clostridiales.f_Clostridiales_noname.g_Flavonifractor)	rs5768347	22	48492960	G	T	-0.168458	0.0379208	8.9e-06	7738	0.00254386	19.7295
GCST90027706	Gut microbiota abundance (k_Bacteria.p_Firmicutes.c_Clostridia.o_Clostridiales.f_Clostridiales_noname.g_Pseudoflavonifractor)	rs6778836	3	168587709	A	T	-0.125347	0.0266924	2.65e-06	7738	0.00284178	22.0466
GCST90027706	Gut microbiota abundance (k_Bacteria.p_Firmicutes.c_Clostridia.o_Clostridiales.f_Clostridiales_noname.g_Pseudoflavonifractor)	rs9290954	3	190548613	A	G	-0.121916	0.0273473	8.27e-06	7738	0.00256181	19.8691
GCST90027706	Gut microbiota abundance (k_Bacteria.p_Firmicutes.c_Clostridia.o_Clostridiales.f_Clostridiales_noname.g_Pseudoflavonifractor)	rs75202637	4	163822623	G	A	0.261818	0.0579151	6.16e-06	7738	0.00263415	20.4316
GCST90027706	Gut microbiota abundance (k_Bacteria.p_Firmicutes.c_Clostridia.o_Clostridiales.f_Clostridiales_noname.g_Pseudoflavonifractor)	rs1182140	7	2964863	G	A	-0.140384	0.0309599	5.78e-06	7738	0.00265007	20.5554
GCST90027706	Gut microbiota abundance (k_Bacteria.p_Firmicutes.c_Clostridia.o_Clostridiales.f_Clostridiales_noname.g_Pseudoflavonifractor)	rs7790846	7	50424061	G	A	-0.120812	0.0266529	5.82e-06	7738	0.00264822	20.541
GCST90027706	Gut microbiota abundance (k_Bacteria.p_Firmicutes.c_Clostridia.o_Clostridiales.f_Clostridiales_noname.g_Pseudoflavonifractor)	rs10236678	7	134549927	A	G	0.132083	0.0280604	2.51e-06	7738	0.00285519	22.151
GCST90027706	Gut microbiota abundance (k_Bacteria.p_Firmicutes.c_Clostridia.o_Clostridiales.f_Clostridiales_noname.g_Pseudoflavonifractor)	rs4424244	8	74434869	C	T	0.121141	0.025352	1.77e-06	7738	0.00294206	22.8269
GCST90027706	Gut microbiota abundance (k_Bacteria.p_Firmicutes.c_Clostridia.o_Clostridiales.f_Clostridiales_noname.g_Pseudoflavonifractor)	rs7990301	13	34382060	T	C	0.110457	0.0237395	3.27e-06	7738	0.00278999	21.6438
GCST90027706	Gut microbiota abundance (k_Bacteria.p_Firmicutes.c_Clostridia.o_Clostridiales.f_Clostridiales_noname.g_Pseudoflavonifractor)	rs11074766	16	26304777	T	C	0.129592	0.0284218	5.12e-06	7738	0.00267955	20.7847
GCST90027707	Gut microbiota abundance (k_Bacteria.p_Firmicutes.c_Clostridia.o_Clostridiales.f_Eubacteriaceae.g_Eubacterium)	rs1942648	7	15776571	T	C	0.154234	0.0343015	6.91e-06	7738	0.00260598	20.2125
GCST90027707	Gut microbiota abundance (k_Bacteria.p_Firmicutes.c_Clostridia.o_Clostridiales.f_Eubacteriaceae.g_Eubacterium)	rs17218256	8	74350499	G	C	-0.084435	0.0164184	2.71e-07	7738	0.00340624	26.4407
GCST90027707	Gut microbiota abundance (k_Bacteria.p_Firmicutes.c_Clostridia.o_Clostridiales.f_Eubacteriaceae.g_Eubacterium)	rs3898456	8	139175349	T	C	-0.0824794	0.0182774	6.4e-06	7738	0.00262477	20.3586
GCST90027707	Gut microbiota abundance (k_Bacteria.p_Firmicutes.c_Clostridia.o_Clostridiales.f_Eubacteriaceae.g_Eubacterium)	rs4113953	12	40767990	C	G	0.0757262	0.0169828	8.23e-06	7738	0.00256289	19.8775
GCST90027707	Gut microbiota abundance (k_Bacteria.p_Firmicutes.c_Clostridia.o_Clostridiales.f_Eubacteriaceae.g_Eubacterium)	rs9600403	13	75463070	C	A	0.0770856	0.0164382	2.74e-06	7738	0.00283384	21.9849
GCST90027707	Gut microbiota abundance (k_Bacteria.p_Firmicutes.c_Clostridia.o_Clostridiales.f_Eubacteriaceae.g_Eubacterium)	rs2252668	18	33849043	A	G	0.104747	0.0229062	4.81e-06	7738	0.00269511	20.9057
GCST90027707	Gut microbiota abundance (k_Bacteria.p_Firmicutes.c_Clostridia.o_Clostridiales.f_Eubacteriaceae.g_Eubacterium)	rs6021384	20	50306527	C	T	-0.0842745	0.0180328	2.96e-06	7738	0.00281458	21.835
GCST90027708	Gut microbiota abundance (k_Bacteria.p_Firmicutes.c_Clostridia.o_Clostridiales.f_Lachnospiraceae.g_Blautia)	rs7591885	2	46033598	A	G	0.0863719	0.0176153	9.43e-07	7738	0.00309733	24.0354
GCST90027708	Gut microbiota abundance (k_Bacteria.p_Firmicutes.c_Clostridia.o_Clostridiales.f_Lachnospiraceae.g_Blautia)	rs6809294	3	52170862	C	G	0.102041	0.0218971	3.16e-06	7738	0.00279854	21.7103
GCST90027708	Gut microbiota abundance (k_Bacteria.p_Firmicutes.c_Clostridia.o_Clostridiales.f_Lachnospiraceae.g_Blautia)	rs77623116	3	108857481	G	T	-0.104324	0.023517	9.16e-06	7738	0.00253674	19.6741
GCST90027708	Gut microbiota abundance (k_Bacteria.p_Firmicutes.c_Clostridia.o_Clostridiales.f_Lachnospiraceae.g_Blautia)	rs28762974	3	175089164	G	C	-0.0921632	0.0208274	9.64e-06	7738	0.00252416	19.5763
GCST90027708	Gut microbiota abundance (k_Bacteria.p_Firmicutes.c_Clostridia.o_Clostridiales.f_Lachnospiraceae.g_Blautia)	rs6783841	3	197684166	A	C	-0.0824391	0.0179128	4.18e-06	7738	0.00272976	21.1752
GCST90027708	Gut microbiota abundance (k_Bacteria.p_Firmicutes.c_Clostridia.o_Clostridiales.f_Lachnospiraceae.g_Blautia)	rs9459138	6	164976172	T	C	0.0809908	0.0183201	9.83e-06	7738	0.00251936	19.539
GCST90027708	Gut microbiota abundance (k_Bacteria.p_Firmicutes.c_Clostridia.o_Clostridiales.f_Lachnospiraceae.g_Blautia)	rs4988855	7	67456548	C	T	0.177014	0.0395486	7.61e-06	7738	0.00258227	20.0282
GCST90027708	Gut microbiota abundance (k_Bacteria.p_Firmicutes.c_Clostridia.o_Clostridiales.f_Lachnospiraceae.g_Blautia)	rs6990479	8	3136731	A	G	-0.0783752	0.0175819	8.28e-06	7738	0.00256144	19.8662
GCST90027708	Gut microbiota abundance (k_Bacteria.p_Firmicutes.c_Clostridia.o_Clostridiales.f_Lachnospiraceae.g_Blautia)	rs62475831	8	3422401	G	A	-0.0971939	0.021087	4.04e-06	7738	0.00273798	21.2392
GCST90027708	Gut microbiota abundance (k_Bacteria.p_Firmicutes.c_Clostridia.o_Clostridiales.f_Lachnospiraceae.g_Blautia)	rs62551178	9	92103552	C	T	0.102848	0.0231497	8.88e-06	7738	0.00254428	19.7327
GCST90027708	Gut microbiota abundance (k_Bacteria.p_Firmicutes.c_Clostridia.o_Clostridiales.f_Lachnospiraceae.g_Blautia)	rs74083978	14	91621098	C	G	0.165522	0.036826	6.97e-06	7738	0.002604	20.1972
GCST90027708	Gut microbiota abundance (k_Bacteria.p_Firmicutes.c_Clostridia.o_Clostridiales.f_Lachnospiraceae.g_Blautia)	rs2120865	15	68760516	G	A	-0.135913	0.029633	4.51e-06	7738	0.00271122	21.031
GCST90027708	Gut microbiota abundance (k_Bacteria.p_Firmicutes.c_Clostridia.o_Clostridiales.f_Lachnospiraceae.g_Blautia)	rs4445887	16	84374241	T	C	0.0850847	0.0182563	3.15e-06	7738	0.00279918	21.7153
GCST90027709	Gut microbiota abundance (k_Bacteria.p_Firmicutes.c_Clostridia.o_Clostridiales.f_Lachnospiraceae.g_Butyrivibrio)	rs111544141	1	52053017	T	A	0.423935	0.0874095	1.23e-06	7738	0.00303063	23.5163
GCST90027709	Gut microbiota abundance (k_Bacteria.p_Firmicutes.c_Clostridia.o_Clostridiales.f_Lachnospiraceae.g_Butyrivibrio)	rs4974008	3	42159351	C	T	-0.171168	0.03874	9.94e-06	7738	0.00251655	19.5171
GCST90027709	Gut microbiota abundance (k_Bacteria.p_Firmicutes.c_Clostridia.o_Clostridiales.f_Lachnospiraceae.g_Butyrivibrio)	rs17709673	3	73965973	T	C	-0.192549	0.0414122	3.33e-06	7738	0.00278604	21.613
GCST90027709	Gut microbiota abundance (k_Bacteria.p_Firmicutes.c_Clostridia.o_Clostridiales.f_Lachnospiraceae.g_Butyrivibrio)	rs9459627	6	166675591	T	C	-0.201594	0.0418683	1.47e-06	7738	0.00298714	23.1777
GCST90027709	Gut microbiota abundance (k_Bacteria.p_Firmicutes.c_Clostridia.o_Clostridiales.f_Lachnospiraceae.g_Butyrivibrio)	rs3807927	7	20380184	T	A	0.299894	0.0643504	3.16e-06	7738	0.0027989	21.7131
GCST90027709	Gut microbiota abundance (k_Bacteria.p_Firmicutes.c_Clostridia.o_Clostridiales.f_Lachnospiraceae.g_Butyrivibrio)	rs1389373	8	16771538	T	G	0.389432	0.0866371	6.96e-06	7738	0.00260432	20.1997
GCST90027709	Gut microbiota abundance (k_Bacteria.p_Firmicutes.c_Clostridia.o_Clostridiales.f_Lachnospiraceae.g_Butyrivibrio)	rs17692191	14	48465864	A	G	-0.226361	0.0499856	5.94e-06	7738	0.00264323	20.5023
GCST90027709	Gut microbiota abundance (k_Bacteria.p_Firmicutes.c_Clostridia.o_Clostridiales.f_Lachnospiraceae.g_Butyrivibrio)	rs4904659	14	90724923	A	C	-0.195869	0.0399736	9.59e-07	7738	0.00309323	24.0035
GCST90027709	Gut microbiota abundance (k_Bacteria.p_Firmicutes.c_Clostridia.o_Clostridiales.f_Lachnospiraceae.g_Butyrivibrio)	rs1652670	18	12431210	G	A	0.185952	0.0414666	7.31e-06	7738	0.00259209	20.1045
GCST90027709	Gut microbiota abundance (k_Bacteria.p_Firmicutes.c_Clostridia.o_Clostridiales.f_Lachnospiraceae.g_Butyrivibrio)	rs13055049	22	19641083	C	T	0.257556	0.0506641	3.7e-07	7738	0.00332863	25.8363
GCST90027710	Gut microbiota abundance (k_Bacteria.p_Firmicutes.c_Clostridia.o_Clostridiales.f_Lachnospiraceae.g_Coprococcus)	rs17639938	2	208617482	C	G	-0.104084	0.021161	8.71e-07	7738	0.0031168	24.187
GCST90027710	Gut microbiota abundance (k_Bacteria.p_Firmicutes.c_Clostridia.o_Clostridiales.f_Lachnospiraceae.g_Coprococcus)	rs10460443	2	241089267	A	G	0.117109	0.024666	2.06e-06	7738	0.00290466	22.5359
GCST90027710	Gut microbiota abundance (k_Bacteria.p_Firmicutes.c_Clostridia.o_Clostridiales.f_Lachnospiraceae.g_Coprococcus)	rs6772892	3	150737619	G	T	-0.0877806	0.0188284	3.13e-06	7738	0.00280107	21.73
GCST90027710	Gut microbiota abundance (k_Bacteria.p_Firmicutes.c_Clostridia.o_Clostridiales.f_Lachnospiraceae.g_Coprococcus)	rs4861985	4	182487712	T	A	-0.129376	0.0292805	9.94e-06	7738	0.00251669	19.5183
GCST90027710	Gut microbiota abundance (k_Bacteria.p_Firmicutes.c_Clostridia.o_Clostridiales.f_Lachnospiraceae.g_Coprococcus)	rs386190	5	31692115	G	A	0.085617	0.0192843	9.01e-06	7738	0.00254086	19.7062
GCST90027710	Gut microbiota abundance (k_Bacteria.p_Firmicutes.c_Clostridia.o_Clostridiales.f_Lachnospiraceae.g_Coprococcus)	rs10234541	7	148273411	T	C	0.119186	0.0266965	8.03e-06	7738	0.00256921	19.9266
GCST90027710	Gut microbiota abundance (k_Bacteria.p_Firmicutes.c_Clostridia.o_Clostridiales.f_Lachnospiraceae.g_Coprococcus)	rs12577679	11	95853099	C	T	0.0926297	0.0205514	6.57e-06	7738	0.00261848	20.3098
GCST90027710	Gut microbiota abundance (k_Bacteria.p_Firmicutes.c_Clostridia.o_Clostridiales.f_Lachnospiraceae.g_Coprococcus)	rs1844921	12	40587702	C	T	0.0850511	0.0180266	2.38e-06	7738	0.00286851	22.2547
GCST90027710	Gut microbiota abundance (k_Bacteria.p_Firmicutes.c_Clostridia.o_Clostridiales.f_Lachnospiraceae.g_Coprococcus)	rs7964677	12	95152877	G	A	-0.162048	0.0366847	9.99e-06	7738	0.00251532	19.5076
GCST90027710	Gut microbiota abundance (k_Bacteria.p_Firmicutes.c_Clostridia.o_Clostridiales.f_Lachnospiraceae.g_Coprococcus)	rs17276797	13	103759453	T	A	-0.0993935	0.0212968	3.06e-06	7738	0.00280696	21.7758
GCST90027710	Gut microbiota abundance (k_Bacteria.p_Firmicutes.c_Clostridia.o_Clostridiales.f_Lachnospiraceae.g_Coprococcus)	rs117817822	20	23561732	G	A	-0.14128	0.0319375	9.7e-06	7738	0.00252253	19.5636
GCST90027711	Gut microbiota abundance (k_Bacteria.p_Firmicutes.c_Clostridia.o_Clostridiales.f_Lachnospiraceae.g_Dorea)	rs74448283	1	61523170	T	C	-0.13565	0.0294121	3.99e-06	7738	0.00274137	21.2655
GCST90027711	Gut microbiota abundance (k_Bacteria.p_Firmicutes.c_Clostridia.o_Clostridiales.f_Lachnospiraceae.g_Dorea)	rs56398621	1	88236250	T	C	0.102895	0.023198	9.19e-06	7738	0.00253602	19.6685
GCST90027711	Gut microbiota abundance (k_Bacteria.p_Firmicutes.c_Clostridia.o_Clostridiales.f_Lachnospiraceae.g_Dorea)	rs404634	1	108511501	C	T	-0.104495	0.0196008	9.76e-08	7738	0.0036595	28.4139
GCST90027711	Gut microbiota abundance (k_Bacteria.p_Firmicutes.c_Clostridia.o_Clostridiales.f_Lachnospiraceae.g_Dorea)	rs10927176	1	244399214	T	A	-0.0758303	0.0169462	7.65e-06	7738	0.002581	20.0183
GCST90027711	Gut microbiota abundance (k_Bacteria.p_Firmicutes.c_Clostridia.o_Clostridiales.f_Lachnospiraceae.g_Dorea)	rs12541342	8	4518456	G	A	0.093164	0.0207363	7.03e-06	7738	0.0026018	20.18
GCST90027711	Gut microbiota abundance (k_Bacteria.p_Firmicutes.c_Clostridia.o_Clostridiales.f_Lachnospiraceae.g_Dorea)	rs7479452	11	70654848	G	A	-0.0876759	0.0195897	7.62e-06	7738	0.00258199	20.0259
GCST90027711	Gut microbiota abundance (k_Bacteria.p_Firmicutes.c_Clostridia.o_Clostridiales.f_Lachnospiraceae.g_Dorea)	rs9560166	13	112349869	A	G	-0.0796989	0.017251	3.84e-06	7738	0.00275076	21.3386
GCST90027712	Gut microbiota abundance (k_Bacteria.p_Firmicutes.c_Clostridia.o_Clostridiales.f_Lachnospiraceae.g_Lachnospiraceae_noname)	rs11208867	1	66920064	A	T	0.0850257	0.0186832	5.34e-06	7738	0.00266936	20.7054
GCST90027712	Gut microbiota abundance (k_Bacteria.p_Firmicutes.c_Clostridia.o_Clostridiales.f_Lachnospiraceae.g_Lachnospiraceae_noname)	rs1814009	2	100693264	A	G	-0.0878675	0.0187736	2.86e-06	7738	0.00282297	21.9003
GCST90027712	Gut microbiota abundance (k_Bacteria.p_Firmicutes.c_Clostridia.o_Clostridiales.f_Lachnospiraceae.g_Lachnospiraceae_noname)	rs2341789	8	29313796	C	T	-0.132618	0.0249506	1.07e-07	7738	0.00363773	28.2442
GCST90027712	Gut microbiota abundance (k_Bacteria.p_Firmicutes.c_Clostridia.o_Clostridiales.f_Lachnospiraceae.g_Lachnospiraceae_noname)	rs2119879	8	135549042	C	T	-0.0786974	0.0175895	7.67e-06	7738	0.00258024	20.0124
GCST90027712	Gut microbiota abundance (k_Bacteria.p_Firmicutes.c_Clostridia.o_Clostridiales.f_Lachnospiraceae.g_Lachnospiraceae_noname)	rs6575490	14	95477213	A	G	0.0862678	0.0191187	6.42e-06	7738	0.00262427	20.3548
GCST90027712	Gut microbiota abundance (k_Bacteria.p_Firmicutes.c_Clostridia.o_Clostridiales.f_Lachnospiraceae.g_Lachnospiraceae_noname)	rs77194050	16	70687185	G	A	-0.169598	0.0348422	1.13e-06	7738	0.00305263	23.6875
GCST90027712	Gut microbiota abundance (k_Bacteria.p_Firmicutes.c_Clostridia.o_Clostridiales.f_Lachnospiraceae.g_Lachnospiraceae_noname)	rs61571947	18	2457913	G	A	-0.101888	0.0227273	7.36e-06	7738	0.00259058	20.0928
GCST90027713	Gut microbiota abundance (k_Bacteria.p_Firmicutes.c_Clostridia.o_Clostridiales.f_Lachnospiraceae.g_Roseburia)	rs13019272	2	160658863	A	G	0.0744021	0.0161086	3.86e-06	7738	0.00274935	21.3276
GCST90027713	Gut microbiota abundance (k_Bacteria.p_Firmicutes.c_Clostridia.o_Clostridiales.f_Lachnospiraceae.g_Roseburia)	rs73106151	3	71229328	G	A	-0.152218	0.0335422	5.68e-06	7738	0.00265441	20.5892
GCST90027713	Gut microbiota abundance (k_Bacteria.p_Firmicutes.c_Clostridia.o_Clostridiales.f_Lachnospiraceae.g_Roseburia)	rs61217796	4	160643088	G	A	-0.114005	0.0253115	6.67e-06	7738	0.00261484	20.2815
GCST90027713	Gut microbiota abundance (k_Bacteria.p_Firmicutes.c_Clostridia.o_Clostridiales.f_Lachnospiraceae.g_Roseburia)	rs12653554	5	118255998	A	T	0.141552	0.031837	8.74e-06	7738	0.00254818	19.7631
GCST90027713	Gut microbiota abundance (k_Bacteria.p_Firmicutes.c_Clostridia.o_Clostridiales.f_Lachnospiraceae.g_Roseburia)	rs11748902	5	167709235	G	C	0.166533	0.0370843	7.1e-06	7738	0.00259932	20.1608
GCST90027713	Gut microbiota abundance (k_Bacteria.p_Firmicutes.c_Clostridia.o_Clostridiales.f_Lachnospiraceae.g_Roseburia)	rs7819696	8	56349334	T	C	0.109169	0.0222639	9.42e-07	7738	0.00309755	24.0371
GCST90027713	Gut microbiota abundance (k_Bacteria.p_Firmicutes.c_Clostridia.o_Clostridiales.f_Lachnospiraceae.g_Roseburia)	rs11789010	9	80129910	C	T	-0.0991024	0.0190993	2.12e-07	7738	0.00346733	26.9166
GCST90027713	Gut microbiota abundance (k_Bacteria.p_Firmicutes.c_Clostridia.o_Clostridiales.f_Lachnospiraceae.g_Roseburia)	rs1258842	11	134167225	T	A	-0.0766574	0.0167781	4.9e-06	7738	0.00269045	20.8695
GCST90027713	Gut microbiota abundance (k_Bacteria.p_Firmicutes.c_Clostridia.o_Clostridiales.f_Lachnospiraceae.g_Roseburia)	rs57070158	13	29048828	C	A	-0.112351	0.0249714	6.82e-06	7738	0.00260916	20.2373
GCST90027713	Gut microbiota abundance (k_Bacteria.p_Firmicutes.c_Clostridia.o_Clostridiales.f_Lachnospiraceae.g_Roseburia)	rs7985034	13	110370464	C	T	-0.0954725	0.0198699	1.55e-06	7738	0.00297469	23.0808
GCST90027713	Gut microbiota abundance (k_Bacteria.p_Firmicutes.c_Clostridia.o_Clostridiales.f_Lachnospiraceae.g_Roseburia)	rs2210174	14	83600010	T	C	-0.0783426	0.0170577	4.37e-06	7738	0.00271858	21.0883
GCST90027713	Gut microbiota abundance (k_Bacteria.p_Firmicutes.c_Clostridia.o_Clostridiales.f_Lachnospiraceae.g_Roseburia)	rs66973779	15	89340942	A	G	0.083771	0.0184652	5.71e-06	7738	0.00265275	20.5763
GCST90027713	Gut microbiota abundance (k_Bacteria.p_Firmicutes.c_Clostridia.o_Clostridiales.f_Lachnospiraceae.g_Roseburia)	rs7404803	16	15530454	C	T	-0.128686	0.0258429	6.37e-07	7738	0.00319421	24.7896
GCST90027713	Gut microbiota abundance (k_Bacteria.p_Firmicutes.c_Clostridia.o_Clostridiales.f_Lachnospiraceae.g_Roseburia)	rs72963797	18	73896030	A	G	-0.11612	0.0257345	6.41e-06	7738	0.00262431	20.3551
GCST90027714	Gut microbiota abundance (k_Bacteria.p_Firmicutes.c_Clostridia.o_Clostridiales.f_Oscillospiraceae.g_Oscillibacter)	rs56001939	2	54363878	C	T	-0.0794866	0.0170431	3.1e-06	7738	0.00280311	21.7458
GCST90027714	Gut microbiota abundance (k_Bacteria.p_Firmicutes.c_Clostridia.o_Clostridiales.f_Oscillospiraceae.g_Oscillibacter)	rs13119423	4	27850234	C	A	-0.11031	0.0239812	4.23e-06	7738	0.00272694	21.1533
GCST90027714	Gut microbiota abundance (k_Bacteria.p_Firmicutes.c_Clostridia.o_Clostridiales.f_Oscillospiraceae.g_Oscillibacter)	rs6821986	4	181658296	T	C	-0.111752	0.0252969	9.98e-06	7738	0.00251568	19.5103
GCST90027714	Gut microbiota abundance (k_Bacteria.p_Firmicutes.c_Clostridia.o_Clostridiales.f_Oscillospiraceae.g_Oscillibacter)	rs55682375	9	21808352	A	G	-0.158274	0.0352007	6.91e-06	7738	0.00260587	20.2117
GCST90027714	Gut microbiota abundance (k_Bacteria.p_Firmicutes.c_Clostridia.o_Clostridiales.f_Oscillospiraceae.g_Oscillibacter)	rs10769221	11	5806426	A	G	0.141917	0.0272287	1.87e-07	7738	0.00349834	27.1582
GCST90027714	Gut microbiota abundance (k_Bacteria.p_Firmicutes.c_Clostridia.o_Clostridiales.f_Oscillospiraceae.g_Oscillibacter)	rs12446334	16	81302009	G	A	0.0936755	0.020061	3.02e-06	7738	0.00280994	21.7989
GCST90027714	Gut microbiota abundance (k_Bacteria.p_Firmicutes.c_Clostridia.o_Clostridiales.f_Oscillospiraceae.g_Oscillibacter)	rs7255582	19	35718076	T	C	-0.0799638	0.0169185	2.29e-06	7738	0.0028786	22.3332
GCST90027714	Gut microbiota abundance (k_Bacteria.p_Firmicutes.c_Clostridia.o_Clostridiales.f_Oscillospiraceae.g_Oscillibacter)	rs34865636	19	45793832	T	A	-0.0829059	0.017674	2.72e-06	7738	0.00283557	21.9984
GCST90027714	Gut microbiota abundance (k_Bacteria.p_Firmicutes.c_Clostridia.o_Clostridiales.f_Oscillospiraceae.g_Oscillibacter)	rs11087270	20	18906606	T	A	0.0873411	0.0185197	2.4e-06	7738	0.00286611	22.236
GCST90027715	Gut microbiota abundance (k_Bacteria.p_Firmicutes.c_Clostridia.o_Clostridiales.f_Ruminococcaceae.g_Anaerotruncus)	rs61824334	1	222911002	C	G	-0.1851	0.0393596	2.57e-06	7738	0.00284999	22.1106
GCST90027715	Gut microbiota abundance (k_Bacteria.p_Firmicutes.c_Clostridia.o_Clostridiales.f_Ruminococcaceae.g_Anaerotruncus)	rs6440148	3	142870821	T	C	-0.209178	0.0470527	8.76e-06	7738	0.00254757	19.7583
GCST90027715	Gut microbiota abundance (k_Bacteria.p_Firmicutes.c_Clostridia.o_Clostridiales.f_Ruminococcaceae.g_Anaerotruncus)	rs1044858	5	178954098	C	G	0.242648	0.0526257	4.01e-06	7738	0.00273992	21.2543
GCST90027715	Gut microbiota abundance (k_Bacteria.p_Firmicutes.c_Clostridia.o_Clostridiales.f_Ruminococcaceae.g_Anaerotruncus)	rs4747349	10	18801234	C	G	-0.183369	0.0414232	9.57e-06	7738	0.00252603	19.5908
GCST90027715	Gut microbiota abundance (k_Bacteria.p_Firmicutes.c_Clostridia.o_Clostridiales.f_Ruminococcaceae.g_Anaerotruncus)	rs62075885	17	76526048	A	G	0.206123	0.0435565	2.22e-06	7738	0.00288577	22.3889
GCST90027715	Gut microbiota abundance (k_Bacteria.p_Firmicutes.c_Clostridia.o_Clostridiales.f_Ruminococcaceae.g_Anaerotruncus)	rs6020721	20	49367076	G	T	-0.183345	0.0405327	6.09e-06	7738	0.00263726	20.4558
GCST90027716	Gut microbiota abundance (k_Bacteria.p_Firmicutes.c_Clostridia.o_Clostridiales.f_Ruminococcaceae.g_Faecalibacterium)	rs840787	2	65775890	G	C	-0.076066	0.0167144	5.34e-06	7738	0.00266936	20.7055
GCST90027716	Gut microbiota abundance (k_Bacteria.p_Firmicutes.c_Clostridia.o_Clostridiales.f_Ruminococcaceae.g_Faecalibacterium)	rs61798216	4	36459051	G	A	-0.127347	0.0264628	1.49e-06	7738	0.00298387	23.1523
GCST90027716	Gut microbiota abundance (k_Bacteria.p_Firmicutes.c_Clostridia.o_Clostridiales.f_Ruminococcaceae.g_Faecalibacterium)	rs12197028	6	102128843	G	A	0.145198	0.032165	6.36e-06	7738	0.00262653	20.3724
GCST90027716	Gut microbiota abundance (k_Bacteria.p_Firmicutes.c_Clostridia.o_Clostridiales.f_Ruminococcaceae.g_Faecalibacterium)	rs74949229	10	9526946	A	G	-0.137861	0.0283694	1.18e-06	7738	0.0030425	23.6086
GCST90027716	Gut microbiota abundance (k_Bacteria.p_Firmicutes.c_Clostridia.o_Clostridiales.f_Ruminococcaceae.g_Faecalibacterium)	rs12415307	10	103076252	G	A	-0.0858008	0.0183852	3.06e-06	7738	0.00280669	21.7737
GCST90027716	Gut microbiota abundance (k_Bacteria.p_Firmicutes.c_Clostridia.o_Clostridiales.f_Ruminococcaceae.g_Faecalibacterium)	rs2107539	17	34322610	T	C	-0.0985761	0.021844	6.4e-06	7738	0.00262488	20.3595
GCST90027716	Gut microbiota abundance (k_Bacteria.p_Firmicutes.c_Clostridia.o_Clostridiales.f_Ruminococcaceae.g_Faecalibacterium)	rs3785822	17	59556923	A	G	0.099713	0.0211127	2.33e-06	7738	0.00287433	22.2999
GCST90027716	Gut microbiota abundance (k_Bacteria.p_Firmicutes.c_Clostridia.o_Clostridiales.f_Ruminococcaceae.g_Faecalibacterium)	rs36720	19	16567351	C	T	-0.0785738	0.0176922	8.95e-06	7738	0.00254249	19.7188
GCST90027717	Gut microbiota abundance (k_Bacteria.p_Firmicutes.c_Clostridia.o_Clostridiales.f_Ruminococcaceae.g_Ruminococcaceae_noname)	rs114446285	2	127826259	G	A	-0.199986	0.0433431	3.95e-06	7738	0.00274371	21.2838
GCST90027717	Gut microbiota abundance (k_Bacteria.p_Firmicutes.c_Clostridia.o_Clostridiales.f_Ruminococcaceae.g_Ruminococcaceae_noname)	rs12621499	2	142324536	G	A	0.175683	0.0391851	7.35e-06	7738	0.00259096	20.0957
GCST90027717	Gut microbiota abundance (k_Bacteria.p_Firmicutes.c_Clostridia.o_Clostridiales.f_Ruminococcaceae.g_Ruminococcaceae_noname)	rs570295	6	12732095	G	A	0.191878	0.0365803	1.56e-07	7738	0.00354311	27.5069
GCST90027717	Gut microbiota abundance (k_Bacteria.p_Firmicutes.c_Clostridia.o_Clostridiales.f_Ruminococcaceae.g_Ruminococcaceae_noname)	rs3916427	9	113929557	C	T	-0.163965	0.035668	4.29e-06	7738	0.00272351	21.1266
GCST90027717	Gut microbiota abundance (k_Bacteria.p_Firmicutes.c_Clostridia.o_Clostridiales.f_Ruminococcaceae.g_Ruminococcaceae_noname)	rs9414689	9	140215415	G	C	0.204472	0.045529	7.09e-06	7738	0.00259975	20.1641
GCST90027717	Gut microbiota abundance (k_Bacteria.p_Firmicutes.c_Clostridia.o_Clostridiales.f_Ruminococcaceae.g_Ruminococcaceae_noname)	rs9508731	13	30981374	T	A	-0.327189	0.0687259	1.93e-06	7738	0.0029205	22.6592
GCST90027717	Gut microbiota abundance (k_Bacteria.p_Firmicutes.c_Clostridia.o_Clostridiales.f_Ruminococcaceae.g_Ruminococcaceae_noname)	rs11626630	14	75207510	T	C	0.241475	0.0530611	5.34e-06	7738	0.00266933	20.7052
GCST90027717	Gut microbiota abundance (k_Bacteria.p_Firmicutes.c_Clostridia.o_Clostridiales.f_Ruminococcaceae.g_Ruminococcaceae_noname)	rs4416113	18	42991796	A	G	0.326565	0.0694734	2.59e-06	7738	0.0028473	22.0896
GCST90027717	Gut microbiota abundance (k_Bacteria.p_Firmicutes.c_Clostridia.o_Clostridiales.f_Ruminococcaceae.g_Ruminococcaceae_noname)	rs4805798	19	28473852	A	G	0.16975	0.036898	4.21e-06	7738	0.0027277	21.1592
GCST90027717	Gut microbiota abundance (k_Bacteria.p_Firmicutes.c_Clostridia.o_Clostridiales.f_Ruminococcaceae.g_Ruminococcaceae_noname)	rs4239490	19	51132056	C	T	0.233868	0.0505937	3.79e-06	7738	0.00275374	21.3617
GCST90027718	Gut microbiota abundance (k_Bacteria.p_Firmicutes.c_Clostridia.o_Clostridiales.f_Ruminococcaceae.g_Ruminococcus)	rs6426007	1	37537293	T	C	-0.0846257	0.0187864	6.65e-06	7738	0.00261548	20.2864
GCST90027718	Gut microbiota abundance (k_Bacteria.p_Firmicutes.c_Clostridia.o_Clostridiales.f_Ruminococcaceae.g_Ruminococcus)	rs3013111	1	85649468	T	C	-0.110098	0.0247826	8.89e-06	7738	0.00254409	19.7313
GCST90027718	Gut microbiota abundance (k_Bacteria.p_Firmicutes.c_Clostridia.o_Clostridiales.f_Ruminococcaceae.g_Ruminococcus)	rs10924209	1	245645242	G	T	0.115394	0.0258376	7.97e-06	7738	0.00257106	19.941
GCST90027718	Gut microbiota abundance (k_Bacteria.p_Firmicutes.c_Clostridia.o_Clostridiales.f_Ruminococcaceae.g_Ruminococcus)	rs6750178	2	70556337	C	T	0.0821691	0.0178983	4.41e-06	7738	0.00271632	21.0707
GCST90027718	Gut microbiota abundance (k_Bacteria.p_Firmicutes.c_Clostridia.o_Clostridiales.f_Ruminococcaceae.g_Ruminococcus)	rs13420244	2	72335640	A	T	0.105911	0.0225412	2.62e-06	7738	0.00284488	22.0708
GCST90027718	Gut microbiota abundance (k_Bacteria.p_Firmicutes.c_Clostridia.o_Clostridiales.f_Ruminococcaceae.g_Ruminococcus)	rs76382119	3	52106828	A	G	0.103713	0.0228542	5.68e-06	7738	0.00265431	20.5884
GCST90027718	Gut microbiota abundance (k_Bacteria.p_Firmicutes.c_Clostridia.o_Clostridiales.f_Ruminococcaceae.g_Ruminococcus)	rs74683729	7	144894559	C	T	-0.125204	0.027942	7.43e-06	7738	0.00258804	20.073
GCST90027718	Gut microbiota abundance (k_Bacteria.p_Firmicutes.c_Clostridia.o_Clostridiales.f_Ruminococcaceae.g_Ruminococcus)	rs62048493	16	80343094	A	G	0.162007	0.0354736	4.95e-06	7738	0.00268819	20.8519
GCST90027718	Gut microbiota abundance (k_Bacteria.p_Firmicutes.c_Clostridia.o_Clostridiales.f_Ruminococcaceae.g_Ruminococcus)	rs6039702	20	10082476	G	A	0.116128	0.0247658	2.74e-06	7738	0.00283342	21.9816
GCST90027719	Gut microbiota abundance (k_Bacteria.p_Firmicutes.c_Clostridia.o_Clostridiales.f_Ruminococcaceae.g_Subdoligranulum)	rs11578868	1	239437125	G	A	-0.14908	0.031022	1.54e-06	7738	0.00297559	23.0878
GCST90027719	Gut microbiota abundance (k_Bacteria.p_Firmicutes.c_Clostridia.o_Clostridiales.f_Ruminococcaceae.g_Subdoligranulum)	rs12622085	2	170162682	G	A	0.0824475	0.0184789	8.13e-06	7738	0.00256602	19.9018
GCST90027719	Gut microbiota abundance (k_Bacteria.p_Firmicutes.c_Clostridia.o_Clostridiales.f_Ruminococcaceae.g_Subdoligranulum)	rs1850270	3	1661391	T	C	-0.0965044	0.0213059	5.91e-06	7738	0.00264433	20.5108
GCST90027719	Gut microbiota abundance (k_Bacteria.p_Firmicutes.c_Clostridia.o_Clostridiales.f_Ruminococcaceae.g_Subdoligranulum)	rs123043	4	16823900	A	C	-0.0768737	0.0173449	9.33e-06	7738	0.00253211	19.6382
GCST90027719	Gut microbiota abundance (k_Bacteria.p_Firmicutes.c_Clostridia.o_Clostridiales.f_Ruminococcaceae.g_Subdoligranulum)	rs6830068	4	73711914	T	G	0.08881	0.0199277	8.33e-06	7738	0.00256016	19.8562
GCST90027719	Gut microbiota abundance (k_Bacteria.p_Firmicutes.c_Clostridia.o_Clostridiales.f_Ruminococcaceae.g_Subdoligranulum)	rs11726764	4	107710360	A	C	0.149033	0.0330142	6.36e-06	7738	0.0026266	20.3729
GCST90027719	Gut microbiota abundance (k_Bacteria.p_Firmicutes.c_Clostridia.o_Clostridiales.f_Ruminococcaceae.g_Subdoligranulum)	rs4721723	7	18760347	G	C	0.142582	0.0306241	3.23e-06	7738	0.00279358	21.6717
GCST90027719	Gut microbiota abundance (k_Bacteria.p_Firmicutes.c_Clostridia.o_Clostridiales.f_Ruminococcaceae.g_Subdoligranulum)	rs7000832	8	81956395	A	C	0.0829852	0.0173216	1.66e-06	7738	0.00295742	22.9464
GCST90027719	Gut microbiota abundance (k_Bacteria.p_Firmicutes.c_Clostridia.o_Clostridiales.f_Ruminococcaceae.g_Subdoligranulum)	rs7104786	11	2306168	T	C	0.0939107	0.0186646	4.87e-07	7738	0.00326096	25.3093
GCST90027719	Gut microbiota abundance (k_Bacteria.p_Firmicutes.c_Clostridia.o_Clostridiales.f_Ruminococcaceae.g_Subdoligranulum)	rs10836532	11	4745154	T	G	-0.0802979	0.017437	4.12e-06	7738	0.00273305	21.2008
GCST90027719	Gut microbiota abundance (k_Bacteria.p_Firmicutes.c_Clostridia.o_Clostridiales.f_Ruminococcaceae.g_Subdoligranulum)	rs2105601	11	87666565	C	T	0.159891	0.0350485	5.07e-06	7738	0.00268234	20.8064
GCST90027719	Gut microbiota abundance (k_Bacteria.p_Firmicutes.c_Clostridia.o_Clostridiales.f_Ruminococcaceae.g_Subdoligranulum)	rs73044678	12	10874415	A	G	-0.16891	0.0370442	5.12e-06	7738	0.00267962	20.7852
GCST90027719	Gut microbiota abundance (k_Bacteria.p_Firmicutes.c_Clostridia.o_Clostridiales.f_Ruminococcaceae.g_Subdoligranulum)	rs2317916	13	112770727	C	T	0.0807651	0.0172394	2.8e-06	7738	0.00282843	21.9428
GCST90027719	Gut microbiota abundance (k_Bacteria.p_Firmicutes.c_Clostridia.o_Clostridiales.f_Ruminococcaceae.g_Subdoligranulum)	rs225280	17	33976296	T	C	-0.0966503	0.020892	3.72e-06	7738	0.00275816	21.3962
GCST90027719	Gut microbiota abundance (k_Bacteria.p_Firmicutes.c_Clostridia.o_Clostridiales.f_Ruminococcaceae.g_Subdoligranulum)	rs4816989	21	26181265	G	A	-0.0798621	0.017152	3.22e-06	7738	0.00279388	21.674
GCST90027720	Gut microbiota abundance (k_Bacteria.p_Firmicutes.c_Erysipelotrichia.o_Erysipelotrichales.f_Erysipelotrichaceae.g_Erysipelotrichaceae_noname)	rs10915295	1	5001488	G	T	0.134028	0.0294005	5.15e-06	7738	0.00267849	20.7764
GCST90027720	Gut microbiota abundance (k_Bacteria.p_Firmicutes.c_Erysipelotrichia.o_Erysipelotrichales.f_Erysipelotrichaceae.g_Erysipelotrichaceae_noname)	rs71510947	1	13921657	G	A	-0.177112	0.0387512	4.87e-06	7738	0.00269232	20.884
GCST90027720	Gut microbiota abundance (k_Bacteria.p_Firmicutes.c_Erysipelotrichia.o_Erysipelotrichales.f_Erysipelotrichaceae.g_Erysipelotrichaceae_noname)	rs7671513	4	127662474	C	T	-0.127518	0.0263971	1.36e-06	7738	0.00300672	23.3301
GCST90027720	Gut microbiota abundance (k_Bacteria.p_Firmicutes.c_Erysipelotrichia.o_Erysipelotrichales.f_Erysipelotrichaceae.g_Erysipelotrichaceae_noname)	rs2926850	5	153157228	C	A	-0.137501	0.027646	6.57e-07	7738	0.00318662	24.7305
GCST90027720	Gut microbiota abundance (k_Bacteria.p_Firmicutes.c_Erysipelotrichia.o_Erysipelotrichales.f_Erysipelotrichaceae.g_Erysipelotrichaceae_noname)	rs13238712	7	49971101	G	T	0.242955	0.0539809	6.77e-06	7738	0.00261099	20.2515
GCST90027720	Gut microbiota abundance (k_Bacteria.p_Firmicutes.c_Erysipelotrichia.o_Erysipelotrichales.f_Erysipelotrichaceae.g_Erysipelotrichaceae_noname)	rs6557756	8	24523301	A	C	0.126101	0.0284315	9.2e-06	7738	0.00253574	19.6663
GCST90027720	Gut microbiota abundance (k_Bacteria.p_Firmicutes.c_Erysipelotrichia.o_Erysipelotrichales.f_Erysipelotrichaceae.g_Erysipelotrichaceae_noname)	rs112684584	8	75850745	A	T	0.169223	0.0375402	6.55e-06	7738	0.00261915	20.315
GCST90027720	Gut microbiota abundance (k_Bacteria.p_Firmicutes.c_Erysipelotrichia.o_Erysipelotrichales.f_Erysipelotrichaceae.g_Erysipelotrichaceae_noname)	rs9316496	13	51041880	A	G	0.159552	0.035188	5.78e-06	7738	0.00264994	20.5544
GCST90027720	Gut microbiota abundance (k_Bacteria.p_Firmicutes.c_Erysipelotrichia.o_Erysipelotrichales.f_Erysipelotrichaceae.g_Erysipelotrichaceae_noname)	rs61956724	13	66636200	T	C	-0.309637	0.0604889	3.07e-07	7738	0.00337486	26.1964
GCST90027720	Gut microbiota abundance (k_Bacteria.p_Firmicutes.c_Erysipelotrichia.o_Erysipelotrichales.f_Erysipelotrichaceae.g_Erysipelotrichaceae_noname)	rs444953	17	32236051	C	T	0.140718	0.0288332	1.06e-06	7738	0.00306868	23.8124
GCST90027720	Gut microbiota abundance (k_Bacteria.p_Firmicutes.c_Erysipelotrichia.o_Erysipelotrichales.f_Erysipelotrichaceae.g_Erysipelotrichaceae_noname)	rs4338887	18	4742876	A	G	-0.139221	0.0289889	1.57e-06	7738	0.00297182	23.0585
GCST90027720	Gut microbiota abundance (k_Bacteria.p_Firmicutes.c_Erysipelotrichia.o_Erysipelotrichales.f_Erysipelotrichaceae.g_Erysipelotrichaceae_noname)	rs139790375	19	10126107	T	C	-0.190115	0.0423962	7.32e-06	7738	0.00259193	20.1033
GCST90027721	Gut microbiota abundance (k_Bacteria.p_Firmicutes.c_Erysipelotrichia.o_Erysipelotrichales.f_Erysipelotrichaceae.g_Holdemania)	rs10027188	4	140175923	T	C	-0.137245	0.0279684	9.24e-07	7738	0.00310228	24.0739
GCST90027721	Gut microbiota abundance (k_Bacteria.p_Firmicutes.c_Erysipelotrichia.o_Erysipelotrichales.f_Erysipelotrichaceae.g_Holdemania)	rs140472622	8	74659261	T	C	0.151607	0.0337106	6.88e-06	7738	0.00260702	20.2206
GCST90027722	Gut microbiota abundance (k_Bacteria.p_Firmicutes.c_Negativicutes.o_Selenomonadales.f_Acidaminococcaceae.g_Phascolarctobacterium)	rs67541505	2	45885915	G	A	0.176456	0.0398671	9.59e-06	7738	0.00252533	19.5854
GCST90027722	Gut microbiota abundance (k_Bacteria.p_Firmicutes.c_Negativicutes.o_Selenomonadales.f_Acidaminococcaceae.g_Phascolarctobacterium)	rs74338790	4	112421997	G	A	0.254628	0.0552278	4.02e-06	7738	0.00273954	21.2513
GCST90027722	Gut microbiota abundance (k_Bacteria.p_Firmicutes.c_Negativicutes.o_Selenomonadales.f_Acidaminococcaceae.g_Phascolarctobacterium)	rs116643293	4	189181981	G	A	-0.327499	0.0687734	1.92e-06	7738	0.00292199	22.6708
GCST90027722	Gut microbiota abundance (k_Bacteria.p_Firmicutes.c_Negativicutes.o_Selenomonadales.f_Acidaminococcaceae.g_Phascolarctobacterium)	rs2395296	6	32911814	G	A	0.142807	0.0321679	9.02e-06	7738	0.00254049	19.7033
GCST90027722	Gut microbiota abundance (k_Bacteria.p_Firmicutes.c_Negativicutes.o_Selenomonadales.f_Acidaminococcaceae.g_Phascolarctobacterium)	rs3798491	6	100890654	A	T	-0.144514	0.0312984	3.89e-06	7738	0.00274759	21.3139
GCST90027722	Gut microbiota abundance (k_Bacteria.p_Firmicutes.c_Negativicutes.o_Selenomonadales.f_Acidaminococcaceae.g_Phascolarctobacterium)	rs9389726	6	140158828	C	T	-0.148739	0.0335585	9.33e-06	7738	0.0025323	19.6396
GCST90027722	Gut microbiota abundance (k_Bacteria.p_Firmicutes.c_Negativicutes.o_Selenomonadales.f_Acidaminococcaceae.g_Phascolarctobacterium)	rs79825773	7	45140515	T	G	0.309465	0.0691906	7.73e-06	7738	0.00257857	19.9994
GCST90027722	Gut microbiota abundance (k_Bacteria.p_Firmicutes.c_Negativicutes.o_Selenomonadales.f_Acidaminococcaceae.g_Phascolarctobacterium)	rs12592302	15	58912586	T	A	0.223318	0.046788	1.82e-06	7738	0.00293544	22.7754
GCST90027722	Gut microbiota abundance (k_Bacteria.p_Firmicutes.c_Negativicutes.o_Selenomonadales.f_Acidaminococcaceae.g_Phascolarctobacterium)	rs1355585	15	70586617	C	T	-0.142	0.030264	2.7e-06	7738	0.00283703	22.0097
GCST90027722	Gut microbiota abundance (k_Bacteria.p_Firmicutes.c_Negativicutes.o_Selenomonadales.f_Acidaminococcaceae.g_Phascolarctobacterium)	rs173961	16	52416513	A	G	-0.204293	0.0415022	8.55e-07	7738	0.00312159	24.2243
GCST90027723	Gut microbiota abundance (k_Bacteria.p_Firmicutes.c_Negativicutes.o_Selenomonadales.f_Veillonellaceae.g_Dialister)	rs4832418	2	18348124	A	G	-0.136148	0.0306632	8.99e-06	7738	0.00254131	19.7096
GCST90027723	Gut microbiota abundance (k_Bacteria.p_Firmicutes.c_Negativicutes.o_Selenomonadales.f_Veillonellaceae.g_Dialister)	rs35335925	4	20821100	C	G	-0.132772	0.0294942	6.74e-06	7738	0.00261203	20.2596
GCST90027723	Gut microbiota abundance (k_Bacteria.p_Firmicutes.c_Negativicutes.o_Selenomonadales.f_Veillonellaceae.g_Dialister)	rs7761067	6	89177710	C	T	0.132943	0.0300149	9.46e-06	7738	0.0025289	19.6132
GCST90027723	Gut microbiota abundance (k_Bacteria.p_Firmicutes.c_Negativicutes.o_Selenomonadales.f_Veillonellaceae.g_Dialister)	rs73519430	8	14112568	C	T	-0.208614	0.045703	5.01e-06	7738	0.00268535	20.8298
GCST90027723	Gut microbiota abundance (k_Bacteria.p_Firmicutes.c_Negativicutes.o_Selenomonadales.f_Veillonellaceae.g_Dialister)	rs2499076	10	19592884	A	G	-0.187924	0.0405854	3.65e-06	7738	0.00276309	21.4345
GCST90027723	Gut microbiota abundance (k_Bacteria.p_Firmicutes.c_Negativicutes.o_Selenomonadales.f_Veillonellaceae.g_Dialister)	rs2967172	16	57795394	A	G	-0.143636	0.0274092	1.6e-07	7738	0.00353641	27.4548
GCST90027724	Gut microbiota abundance (k_Bacteria.p_Firmicutes.c_Negativicutes.o_Selenomonadales.f_Veillonellaceae.g_Veillonella)	rs72743290	1	205234393	T	C	0.234635	0.0496037	2.24e-06	7738	0.00288321	22.369
GCST90027724	Gut microbiota abundance (k_Bacteria.p_Firmicutes.c_Negativicutes.o_Selenomonadales.f_Veillonellaceae.g_Veillonella)	rs3000780	1	227597496	A	G	0.157741	0.0323493	1.08e-06	7738	0.00306334	23.7708
GCST90027724	Gut microbiota abundance (k_Bacteria.p_Firmicutes.c_Negativicutes.o_Selenomonadales.f_Veillonellaceae.g_Veillonella)	rs4462945	3	10271265	T	C	0.232309	0.0513481	6.06e-06	7738	0.0026382	20.4631
GCST90027724	Gut microbiota abundance (k_Bacteria.p_Firmicutes.c_Negativicutes.o_Selenomonadales.f_Veillonellaceae.g_Veillonella)	rs9847942	3	32349650	A	G	-0.214949	0.0461112	3.14e-06	7738	0.00280035	21.7244
GCST90027724	Gut microbiota abundance (k_Bacteria.p_Firmicutes.c_Negativicutes.o_Selenomonadales.f_Veillonellaceae.g_Veillonella)	rs2535959	7	152617231	C	A	0.143092	0.0298528	1.64e-06	7738	0.00296035	22.9692
GCST90027724	Gut microbiota abundance (k_Bacteria.p_Firmicutes.c_Negativicutes.o_Selenomonadales.f_Veillonellaceae.g_Veillonella)	rs7159466	14	62519026	T	A	0.26032	0.0562116	3.64e-06	7738	0.00276397	21.4413
GCST90027724	Gut microbiota abundance (k_Bacteria.p_Firmicutes.c_Negativicutes.o_Selenomonadales.f_Veillonellaceae.g_Veillonella)	rs12978412	19	47945391	T	C	0.131438	0.029497	8.35e-06	7738	0.00255945	19.8507
GCST90027725	Gut microbiota abundance (k_Bacteria.p_Proteobacteria.c_Betaproteobacteria.o_Burkholderiales.f_Burkholderiales_noname.g_Burkholderiales_noname)	rs6664382	1	76089534	C	G	0.23184	0.0507452	4.91e-06	7738	0.00269022	20.8677
GCST90027725	Gut microbiota abundance (k_Bacteria.p_Proteobacteria.c_Betaproteobacteria.o_Burkholderiales.f_Burkholderiales_noname.g_Burkholderiales_noname)	rs9872584	3	178567864	A	C	-0.247589	0.0559527	9.65e-06	7738	0.00252402	19.5752
GCST90027725	Gut microbiota abundance (k_Bacteria.p_Proteobacteria.c_Betaproteobacteria.o_Burkholderiales.f_Burkholderiales_noname.g_Burkholderiales_noname)	rs1860691	7	52336084	G	A	0.144272	0.0322336	7.61e-06	7738	0.00258224	20.028
GCST90027725	Gut microbiota abundance (k_Bacteria.p_Proteobacteria.c_Betaproteobacteria.o_Burkholderiales.f_Burkholderiales_noname.g_Burkholderiales_noname)	rs4717625	7	71508645	G	A	0.173645	0.0359115	1.33e-06	7738	0.00301245	23.3747
GCST90027725	Gut microbiota abundance (k_Bacteria.p_Proteobacteria.c_Betaproteobacteria.o_Burkholderiales.f_Burkholderiales_noname.g_Burkholderiales_noname)	rs13257050	8	19029859	A	C	0.130366	0.0287763	5.89e-06	7738	0.00264535	20.5187
GCST90027725	Gut microbiota abundance (k_Bacteria.p_Proteobacteria.c_Betaproteobacteria.o_Burkholderiales.f_Burkholderiales_noname.g_Burkholderiales_noname)	rs11144350	9	77862854	G	A	-0.138537	0.0293727	2.4e-06	7738	0.00286664	22.2401
GCST90027725	Gut microbiota abundance (k_Bacteria.p_Proteobacteria.c_Betaproteobacteria.o_Burkholderiales.f_Burkholderiales_noname.g_Burkholderiales_noname)	rs73653217	9	79442588	T	A	-0.174788	0.0351909	6.8e-07	7738	0.00317798	24.6632
GCST90027725	Gut microbiota abundance (k_Bacteria.p_Proteobacteria.c_Betaproteobacteria.o_Burkholderiales.f_Burkholderiales_noname.g_Burkholderiales_noname)	rs1533824	11	214169	C	T	0.137379	0.0266454	2.53e-07	7738	0.00342353	26.5754
GCST90027725	Gut microbiota abundance (k_Bacteria.p_Proteobacteria.c_Betaproteobacteria.o_Burkholderiales.f_Burkholderiales_noname.g_Burkholderiales_noname)	rs1792325	11	71113304	T	C	-0.130506	0.028235	3.8e-06	7738	0.00275331	21.3584
GCST90027725	Gut microbiota abundance (k_Bacteria.p_Proteobacteria.c_Betaproteobacteria.o_Burkholderiales.f_Burkholderiales_noname.g_Burkholderiales_noname)	rs10895784	11	105046839	G	A	0.120849	0.0257314	2.65e-06	7738	0.00284247	22.0521
GCST90027725	Gut microbiota abundance (k_Bacteria.p_Proteobacteria.c_Betaproteobacteria.o_Burkholderiales.f_Burkholderiales_noname.g_Burkholderiales_noname)	rs16923154	12	20885931	G	A	0.208234	0.0440939	2.33e-06	7738	0.00287388	22.2964
GCST90027725	Gut microbiota abundance (k_Bacteria.p_Proteobacteria.c_Betaproteobacteria.o_Burkholderiales.f_Burkholderiales_noname.g_Burkholderiales_noname)	rs10507465	13	38463552	C	T	-0.138846	0.0297754	3.11e-06	7738	0.00280221	21.7388
GCST90027725	Gut microbiota abundance (k_Bacteria.p_Proteobacteria.c_Betaproteobacteria.o_Burkholderiales.f_Burkholderiales_noname.g_Burkholderiales_noname)	rs12941005	17	29755009	C	T	-0.191666	0.0424365	6.29e-06	7738	0.0026293	20.3939
GCST90027726	Gut microbiota abundance (k_Bacteria.p_Proteobacteria.c_Betaproteobacteria.o_Burkholderiales.f_Oxalobacteraceae.g_Oxalobacter)	rs12725104	1	65268226	G	A	0.154981	0.0346513	7.73e-06	7738	0.00257848	19.9987
GCST90027726	Gut microbiota abundance (k_Bacteria.p_Proteobacteria.c_Betaproteobacteria.o_Burkholderiales.f_Oxalobacteraceae.g_Oxalobacter)	rs1861231	2	10455625	A	G	-0.153882	0.0307264	5.5e-07	7738	0.00323086	25.075
GCST90027726	Gut microbiota abundance (k_Bacteria.p_Proteobacteria.c_Betaproteobacteria.o_Burkholderiales.f_Oxalobacteraceae.g_Oxalobacter)	rs10865362	2	67933923	T	C	-0.14827	0.0333854	8.95e-06	7738	0.00254249	19.7188
GCST90027726	Gut microbiota abundance (k_Bacteria.p_Proteobacteria.c_Betaproteobacteria.o_Burkholderiales.f_Oxalobacteraceae.g_Oxalobacter)	rs35921003	8	83230206	C	A	-0.22137	0.0497435	8.58e-06	7738	0.00255285	19.7994
GCST90027726	Gut microbiota abundance (k_Bacteria.p_Proteobacteria.c_Betaproteobacteria.o_Burkholderiales.f_Oxalobacteraceae.g_Oxalobacter)	rs28740947	12	81344810	G	A	0.149563	0.0338588	1e-05	7738	0.00251527	19.5072
GCST90027726	Gut microbiota abundance (k_Bacteria.p_Proteobacteria.c_Betaproteobacteria.o_Burkholderiales.f_Oxalobacteraceae.g_Oxalobacter)	rs11068499	12	117892931	A	G	-0.16342	0.036313	6.79e-06	7738	0.00261049	20.2476
GCST90027726	Gut microbiota abundance (k_Bacteria.p_Proteobacteria.c_Betaproteobacteria.o_Burkholderiales.f_Oxalobacteraceae.g_Oxalobacter)	rs4889373	16	81747602	G	A	0.13065	0.0292224	7.79e-06	7738	0.00257654	19.9836
GCST90027726	Gut microbiota abundance (k_Bacteria.p_Proteobacteria.c_Betaproteobacteria.o_Burkholderiales.f_Oxalobacteraceae.g_Oxalobacter)	rs17562516	17	48729781	A	T	-0.13858	0.0291885	2.06e-06	7738	0.00290461	22.5355
GCST90027726	Gut microbiota abundance (k_Bacteria.p_Proteobacteria.c_Betaproteobacteria.o_Burkholderiales.f_Oxalobacteraceae.g_Oxalobacter)	rs3745098	19	52855303	T	G	0.12849	0.0273588	2.65e-06	7738	0.00284236	22.0511
GCST90027726	Gut microbiota abundance (k_Bacteria.p_Proteobacteria.c_Betaproteobacteria.o_Burkholderiales.f_Oxalobacteraceae.g_Oxalobacter)	rs73918563	20	59220861	C	T	-0.273779	0.0585682	2.95e-06	7738	0.00281593	21.8456
GCST90027727	Gut microbiota abundance (k_Bacteria.p_Proteobacteria.c_Betaproteobacteria.o_Burkholderiales.f_Sutterellaceae.g_Parasutterella)	rs10177566	2	5693299	T	C	-0.113852	0.0253065	6.83e-06	7738	0.00260886	20.2349
GCST90027727	Gut microbiota abundance (k_Bacteria.p_Proteobacteria.c_Betaproteobacteria.o_Burkholderiales.f_Sutterellaceae.g_Parasutterella)	rs34613239	2	144005379	A	G	-0.15271	0.0330225	3.76e-06	7738	0.00275605	21.3797
GCST90027727	Gut microbiota abundance (k_Bacteria.p_Proteobacteria.c_Betaproteobacteria.o_Burkholderiales.f_Sutterellaceae.g_Parasutterella)	rs9847008	3	2063046	G	T	-0.122326	0.0261521	2.9e-06	7738	0.00281949	21.8733
GCST90027727	Gut microbiota abundance (k_Bacteria.p_Proteobacteria.c_Betaproteobacteria.o_Burkholderiales.f_Sutterellaceae.g_Parasutterella)	rs11715674	3	60879866	C	T	-0.132411	0.0265641	6.21e-07	7738	0.00320063	24.8396
GCST90027727	Gut microbiota abundance (k_Bacteria.p_Proteobacteria.c_Betaproteobacteria.o_Burkholderiales.f_Sutterellaceae.g_Parasutterella)	rs10036326	5	97764402	C	T	0.245305	0.0524537	2.92e-06	7738	0.00281843	21.865
GCST90027727	Gut microbiota abundance (k_Bacteria.p_Proteobacteria.c_Betaproteobacteria.o_Burkholderiales.f_Sutterellaceae.g_Parasutterella)	rs10981640	9	115897803	A	C	-0.137657	0.0293955	2.83e-06	7738	0.00282603	21.9241
GCST90027727	Gut microbiota abundance (k_Bacteria.p_Proteobacteria.c_Betaproteobacteria.o_Burkholderiales.f_Sutterellaceae.g_Parasutterella)	rs11595913	10	103041525	C	T	0.142761	0.0310618	4.31e-06	7738	0.00272239	21.1179
GCST90027727	Gut microbiota abundance (k_Bacteria.p_Proteobacteria.c_Betaproteobacteria.o_Burkholderiales.f_Sutterellaceae.g_Parasutterella)	rs11067048	12	114766393	C	G	0.106493	0.0229062	3.33e-06	7738	0.00278546	21.6085
GCST90027727	Gut microbiota abundance (k_Bacteria.p_Proteobacteria.c_Betaproteobacteria.o_Burkholderiales.f_Sutterellaceae.g_Parasutterella)	rs56085972	12	131366686	T	C	0.118085	0.0260299	5.72e-06	7738	0.00265252	20.5744
GCST90027727	Gut microbiota abundance (k_Bacteria.p_Proteobacteria.c_Betaproteobacteria.o_Burkholderiales.f_Sutterellaceae.g_Parasutterella)	rs17472393	13	100056531	G	C	0.229104	0.0517916	9.71e-06	7738	0.00252243	19.5629
GCST90027727	Gut microbiota abundance (k_Bacteria.p_Proteobacteria.c_Betaproteobacteria.o_Burkholderiales.f_Sutterellaceae.g_Parasutterella)	rs62003625	15	32404937	T	C	0.152309	0.0330808	4.14e-06	7738	0.00273202	21.1928
GCST90027727	Gut microbiota abundance (k_Bacteria.p_Proteobacteria.c_Betaproteobacteria.o_Burkholderiales.f_Sutterellaceae.g_Parasutterella)	rs6026349	20	57125934	T	C	0.112082	0.0236565	2.16e-06	7738	0.00289257	22.4418
GCST90027728	Gut microbiota abundance (k_Bacteria.p_Proteobacteria.c_Betaproteobacteria.o_Burkholderiales.f_Sutterellaceae.g_Sutterellaceae_unclassified)	rs116693483	2	75660834	T	G	0.281141	0.0600215	2.81e-06	7738	0.00282732	21.9342
GCST90027728	Gut microbiota abundance (k_Bacteria.p_Proteobacteria.c_Betaproteobacteria.o_Burkholderiales.f_Sutterellaceae.g_Sutterellaceae_unclassified)	rs56246718	4	184581820	G	C	0.142216	0.0304435	2.99e-06	7738	0.00281228	21.8171
GCST90027728	Gut microbiota abundance (k_Bacteria.p_Proteobacteria.c_Betaproteobacteria.o_Burkholderiales.f_Sutterellaceae.g_Sutterellaceae_unclassified)	rs62501151	8	23134901	T	G	-0.1337	0.0291896	4.64e-06	7738	0.00270397	20.9746
GCST90027728	Gut microbiota abundance (k_Bacteria.p_Proteobacteria.c_Betaproteobacteria.o_Burkholderiales.f_Sutterellaceae.g_Sutterellaceae_unclassified)	rs1685109	8	32211367	C	T	-0.198968	0.0448762	9.26e-06	7738	0.00253398	19.6527
GCST90027728	Gut microbiota abundance (k_Bacteria.p_Proteobacteria.c_Betaproteobacteria.o_Burkholderiales.f_Sutterellaceae.g_Sutterellaceae_unclassified)	rs10898147	11	83335977	T	C	-0.136615	0.0303855	6.92e-06	7738	0.00260558	20.2094
GCST90027728	Gut microbiota abundance (k_Bacteria.p_Proteobacteria.c_Betaproteobacteria.o_Burkholderiales.f_Sutterellaceae.g_Sutterellaceae_unclassified)	rs1985586	12	54496487	T	G	-0.113169	0.0256005	9.84e-06	7738	0.00251902	19.5364
GCST90027729	Gut microbiota abundance (k_Bacteria.p_Proteobacteria.c_Betaproteobacteria.o_Burkholderiales.f_Sutterellaceae.g_Sutterella)	rs61790480	3	170532111	T	G	0.164248	0.0361573	5.56e-06	7738	0.00265965	20.6299
GCST90027729	Gut microbiota abundance (k_Bacteria.p_Proteobacteria.c_Betaproteobacteria.o_Burkholderiales.f_Sutterellaceae.g_Sutterella)	rs6478652	9	126987143	T	G	-0.104323	0.0228817	5.13e-06	7738	0.00267912	20.7813
GCST90027729	Gut microbiota abundance (k_Bacteria.p_Proteobacteria.c_Betaproteobacteria.o_Burkholderiales.f_Sutterellaceae.g_Sutterella)	rs1421280	13	72726920	T	C	-0.104294	0.0234077	8.37e-06	7738	0.00255893	19.8467
GCST90027729	Gut microbiota abundance (k_Bacteria.p_Proteobacteria.c_Betaproteobacteria.o_Burkholderiales.f_Sutterellaceae.g_Sutterella)	rs7179502	15	101478959	A	G	0.102337	0.0218584	2.84e-06	7738	0.00282467	21.9136
GCST90027730	Gut microbiota abundance (k_Bacteria.p_Proteobacteria.c_Deltaproteobacteria.o_Desulfovibrionales.f_Desulfovibrionaceae.g_Bilophila)	rs2990682	1	13839382	G	C	0.0864227	0.0187368	3.98e-06	7738	0.00274184	21.2692
GCST90027730	Gut microbiota abundance (k_Bacteria.p_Proteobacteria.c_Deltaproteobacteria.o_Desulfovibrionales.f_Desulfovibrionaceae.g_Bilophila)	rs13009600	2	211772624	A	G	0.0773765	0.0174601	9.35e-06	7738	0.00253161	19.6342
GCST90027730	Gut microbiota abundance (k_Bacteria.p_Proteobacteria.c_Deltaproteobacteria.o_Desulfovibrionales.f_Desulfovibrionaceae.g_Bilophila)	rs2579005	2	216484768	G	T	0.0910688	0.01924	2.21e-06	7738	0.00288698	22.3984
GCST90027730	Gut microbiota abundance (k_Bacteria.p_Proteobacteria.c_Deltaproteobacteria.o_Desulfovibrionales.f_Desulfovibrionaceae.g_Bilophila)	rs77848425	4	186557727	T	C	0.12911	0.0284778	5.8e-06	7738	0.00264927	20.5492
GCST90027730	Gut microbiota abundance (k_Bacteria.p_Proteobacteria.c_Deltaproteobacteria.o_Desulfovibrionales.f_Desulfovibrionaceae.g_Bilophila)	rs6958516	7	158240602	C	G	-0.090388	0.0189915	1.94e-06	7738	0.0029188	22.6459
GCST90027730	Gut microbiota abundance (k_Bacteria.p_Proteobacteria.c_Deltaproteobacteria.o_Desulfovibrionales.f_Desulfovibrionaceae.g_Bilophila)	rs12913320	15	89377788	T	C	-0.0932645	0.0208999	8.1e-06	7738	0.00256685	19.9083
GCST90027730	Gut microbiota abundance (k_Bacteria.p_Proteobacteria.c_Deltaproteobacteria.o_Desulfovibrionales.f_Desulfovibrionaceae.g_Bilophila)	rs1780628	20	37001409	T	A	0.0805222	0.0174397	3.89e-06	7738	0.00274744	21.3128
GCST90027731	Gut microbiota abundance (k_Bacteria.p_Proteobacteria.c_Deltaproteobacteria.o_Desulfovibrionales.f_Desulfovibrionaceae.g_Desulfovibrio)	rs2477580	1	111787395	G	A	0.146444	0.0302167	1.26e-06	7738	0.00302623	23.482
GCST90027731	Gut microbiota abundance (k_Bacteria.p_Proteobacteria.c_Deltaproteobacteria.o_Desulfovibrionales.f_Desulfovibrionaceae.g_Desulfovibrio)	rs12466754	2	19878289	T	C	-0.208624	0.0464826	7.18e-06	7738	0.00259651	20.1389
GCST90027732	Gut microbiota abundance (k_Bacteria.p_Proteobacteria.c_Gammaproteobacteria.o_Enterobacteriales.f_Enterobacteriaceae.g_Escherichia)	rs11676886	2	97249011	G	A	0.0901209	0.020233	8.42e-06	7738	0.00255734	19.8343
GCST90027732	Gut microbiota abundance (k_Bacteria.p_Proteobacteria.c_Gammaproteobacteria.o_Enterobacteriales.f_Enterobacteriaceae.g_Escherichia)	rs62242204	3	30236230	A	G	-0.102919	0.0232348	9.44e-06	7738	0.00252922	19.6156
GCST90027732	Gut microbiota abundance (k_Bacteria.p_Proteobacteria.c_Gammaproteobacteria.o_Enterobacteriales.f_Enterobacteriaceae.g_Escherichia)	rs66723961	3	191258867	G	C	0.130347	0.0291844	7.96e-06	7738	0.00257129	19.9428
GCST90027732	Gut microbiota abundance (k_Bacteria.p_Proteobacteria.c_Gammaproteobacteria.o_Enterobacteriales.f_Enterobacteriaceae.g_Escherichia)	rs11731238	4	1063833	G	A	-0.176657	0.0397182	8.68e-06	7738	0.00255003	19.7775
GCST90027732	Gut microbiota abundance (k_Bacteria.p_Proteobacteria.c_Gammaproteobacteria.o_Enterobacteriales.f_Enterobacteriaceae.g_Escherichia)	rs13138313	4	146977979	T	C	0.090024	0.0192643	2.97e-06	7738	0.00281421	21.8321
GCST90027732	Gut microbiota abundance (k_Bacteria.p_Proteobacteria.c_Gammaproteobacteria.o_Enterobacteriales.f_Enterobacteriaceae.g_Escherichia)	rs115534005	5	44055894	C	T	0.222864	0.0454974	9.66e-07	7738	0.00309126	23.9881
GCST90027732	Gut microbiota abundance (k_Bacteria.p_Proteobacteria.c_Gammaproteobacteria.o_Enterobacteriales.f_Enterobacteriaceae.g_Escherichia)	rs112572980	6	12752767	G	A	0.195442	0.0433271	6.46e-06	7738	0.00262269	20.3425
GCST90027732	Gut microbiota abundance (k_Bacteria.p_Proteobacteria.c_Gammaproteobacteria.o_Enterobacteriales.f_Enterobacteriaceae.g_Escherichia)	rs17058001	6	130150468	T	C	0.181601	0.0405322	7.45e-06	7738	0.00258753	20.069
GCST90027732	Gut microbiota abundance (k_Bacteria.p_Proteobacteria.c_Gammaproteobacteria.o_Enterobacteriales.f_Enterobacteriaceae.g_Escherichia)	rs2791437	9	125844582	A	G	-0.116971	0.0252604	3.65e-06	7738	0.0027634	21.4369
GCST90027732	Gut microbiota abundance (k_Bacteria.p_Proteobacteria.c_Gammaproteobacteria.o_Enterobacteriales.f_Enterobacteriaceae.g_Escherichia)	rs2362966	10	125560687	C	G	0.184059	0.0411597	7.76e-06	7738	0.00257764	19.9921
GCST90027732	Gut microbiota abundance (k_Bacteria.p_Proteobacteria.c_Gammaproteobacteria.o_Enterobacteriales.f_Enterobacteriaceae.g_Escherichia)	rs1983438	12	61444056	G	A	0.0865054	0.0195812	9.97e-06	7738	0.00251586	19.5118
GCST90027732	Gut microbiota abundance (k_Bacteria.p_Proteobacteria.c_Gammaproteobacteria.o_Enterobacteriales.f_Enterobacteriaceae.g_Escherichia)	rs1246347	12	131911441	G	C	0.091836	0.0199224	4.03e-06	7738	0.00273857	21.2437
GCST90027733	Gut microbiota abundance (k_Bacteria.p_Proteobacteria.c_Gammaproteobacteria.o_Pasteurellales.f_Pasteurellaceae.g_Haemophilus)	rs7651754	3	44175797	C	T	-0.215544	0.0475535	5.82e-06	7738	0.00264805	20.5397
GCST90027733	Gut microbiota abundance (k_Bacteria.p_Proteobacteria.c_Gammaproteobacteria.o_Pasteurellales.f_Pasteurellaceae.g_Haemophilus)	rs983309	8	9177732	G	T	-0.197113	0.043067	4.72e-06	7738	0.00269984	20.9425
GCST90027733	Gut microbiota abundance (k_Bacteria.p_Proteobacteria.c_Gammaproteobacteria.o_Pasteurellales.f_Pasteurellaceae.g_Haemophilus)	rs7132825	12	1500603	A	G	0.230437	0.0506019	5.27e-06	7738	0.00267289	20.7329
GCST90027733	Gut microbiota abundance (k_Bacteria.p_Proteobacteria.c_Gammaproteobacteria.o_Pasteurellales.f_Pasteurellaceae.g_Haemophilus)	rs56162052	17	36205502	C	T	-0.159873	0.0336197	1.98e-06	7738	0.00291385	22.6074
GCST90027733	Gut microbiota abundance (k_Bacteria.p_Proteobacteria.c_Gammaproteobacteria.o_Pasteurellales.f_Pasteurellaceae.g_Haemophilus)	rs76236729	18	8831132	T	C	0.188796	0.0426104	9.39e-06	7738	0.00253061	19.6265
GCST90027734	Gut microbiota abundance (k_Bacteria.p_Verrucomicrobia.c_Verrucomicrobiae.o_Verrucomicrobiales.f_Verrucomicrobiaceae.g_Akkermansia)	rs12710731	2	16720355	T	C	0.0910033	0.019938	5.01e-06	7738	0.00268505	20.8275
GCST90027734	Gut microbiota abundance (k_Bacteria.p_Verrucomicrobia.c_Verrucomicrobiae.o_Verrucomicrobiales.f_Verrucomicrobiaceae.g_Akkermansia)	rs4670221	2	38050232	G	C	-0.0902391	0.020143	7.47e-06	7738	0.00258695	20.0646
GCST90027734	Gut microbiota abundance (k_Bacteria.p_Verrucomicrobia.c_Verrucomicrobiae.o_Verrucomicrobiales.f_Verrucomicrobiaceae.g_Akkermansia)	rs6823767	4	151295085	C	T	0.0928428	0.0207196	7.43e-06	7738	0.0025881	20.0735
GCST90027734	Gut microbiota abundance (k_Bacteria.p_Verrucomicrobia.c_Verrucomicrobiae.o_Verrucomicrobiales.f_Verrucomicrobiaceae.g_Akkermansia)	rs68058313	5	24990890	T	C	0.190878	0.0392882	1.18e-06	7738	0.00304115	23.5981
GCST90027734	Gut microbiota abundance (k_Bacteria.p_Verrucomicrobia.c_Verrucomicrobiae.o_Verrucomicrobiales.f_Verrucomicrobiaceae.g_Akkermansia)	rs1298928	5	118836004	G	T	0.106723	0.0236369	6.33e-06	7738	0.0026276	20.3806
GCST90027734	Gut microbiota abundance (k_Bacteria.p_Verrucomicrobia.c_Verrucomicrobiae.o_Verrucomicrobiales.f_Verrucomicrobiaceae.g_Akkermansia)	rs9368149	6	20097305	G	A	-0.124406	0.0259934	1.7e-06	7738	0.00295153	22.9007
GCST90027734	Gut microbiota abundance (k_Bacteria.p_Verrucomicrobia.c_Verrucomicrobiae.o_Verrucomicrobiales.f_Verrucomicrobiaceae.g_Akkermansia)	rs36119306	6	37707962	T	A	0.108922	0.0234519	3.41e-06	7738	0.00277996	21.5657
GCST90027734	Gut microbiota abundance (k_Bacteria.p_Verrucomicrobia.c_Verrucomicrobiae.o_Verrucomicrobiales.f_Verrucomicrobiaceae.g_Akkermansia)	rs7912369	10	2005604	G	A	0.0884855	0.0199341	9.04e-06	7738	0.00253991	19.6987
GCST90027734	Gut microbiota abundance (k_Bacteria.p_Verrucomicrobia.c_Verrucomicrobiae.o_Verrucomicrobiales.f_Verrucomicrobiaceae.g_Akkermansia)	rs4075877	11	67567936	T	C	-0.0853202	0.0189653	6.84e-06	7738	0.00260867	20.2335
GCST90027734	Gut microbiota abundance (k_Bacteria.p_Verrucomicrobia.c_Verrucomicrobiae.o_Verrucomicrobiales.f_Verrucomicrobiaceae.g_Akkermansia)	rs166570	12	65405314	G	C	-0.0893902	0.0190779	2.79e-06	7738	0.00282919	21.9487
GCST90027734	Gut microbiota abundance (k_Bacteria.p_Verrucomicrobia.c_Verrucomicrobiae.o_Verrucomicrobiales.f_Verrucomicrobiaceae.g_Akkermansia)	rs55926131	12	115085267	T	C	-0.105925	0.0202555	1.7e-07	7738	0.00352165	27.3398
GCST90027734	Gut microbiota abundance (k_Bacteria.p_Verrucomicrobia.c_Verrucomicrobiae.o_Verrucomicrobiales.f_Verrucomicrobiaceae.g_Akkermansia)	rs35895642	15	37816202	T	C	0.109922	0.0229031	1.59e-06	7738	0.00296796	23.0285
GCST90027734	Gut microbiota abundance (k_Bacteria.p_Verrucomicrobia.c_Verrucomicrobiae.o_Verrucomicrobiales.f_Verrucomicrobiaceae.g_Akkermansia)	rs1532932	16	10082174	G	A	-0.100048	0.0223097	7.31e-06	7738	0.00259222	20.1056
GCST90027734	Gut microbiota abundance (k_Bacteria.p_Verrucomicrobia.c_Verrucomicrobiae.o_Verrucomicrobiales.f_Verrucomicrobiaceae.g_Akkermansia)	rs79041579	17	47860915	A	G	0.127155	0.0244432	1.97e-07	7738	0.00348503	27.0545
GCST90027734	Gut microbiota abundance (k_Bacteria.p_Verrucomicrobia.c_Verrucomicrobiae.o_Verrucomicrobiales.f_Verrucomicrobiaceae.g_Akkermansia)	rs2523176	19	2272309	T	C	0.10972	0.0241811	5.69e-06	7738	0.00265361	20.5829
GCST90027735	Gut microbiota abundance (k_Bacteria.p_Actinobacteria.c_Actinobacteria.o_Actinomycetales)	rs13236023	7	21591664	A	G	0.136667	0.0305984	7.95e-06	7738	0.00257147	19.9442
GCST90027735	Gut microbiota abundance (k_Bacteria.p_Actinobacteria.c_Actinobacteria.o_Actinomycetales)	rs888195	12	2834412	C	G	0.159694	0.031906	5.58e-07	7738	0.003227	25.0449
GCST90027735	Gut microbiota abundance (k_Bacteria.p_Actinobacteria.c_Actinobacteria.o_Actinomycetales)	rs7334276	13	43399563	C	T	0.196266	0.0428465	4.63e-06	7738	0.00270429	20.9771
GCST90027736	Gut microbiota abundance (k_Bacteria.p_Actinobacteria.c_Actinobacteria.o_Bifidobacteriales)	rs1546579	1	61319955	T	C	-0.0772113	0.0172048	7.2e-06	7738	0.00259599	20.1348
GCST90027736	Gut microbiota abundance (k_Bacteria.p_Actinobacteria.c_Actinobacteria.o_Bifidobacteriales)	rs182549	2	136616754	T	C	-0.153278	0.0196365	5.91e-15	7738	0.00781263	60.9144
GCST90027736	Gut microbiota abundance (k_Bacteria.p_Actinobacteria.c_Actinobacteria.o_Bifidobacteriales)	rs74452406	3	63012872	T	C	-0.175989	0.0339529	2.18e-07	7738	0.00346007	26.8601
GCST90027736	Gut microbiota abundance (k_Bacteria.p_Actinobacteria.c_Actinobacteria.o_Bifidobacteriales)	rs11732081	4	62600906	T	C	0.0783349	0.0174252	6.94e-06	7738	0.00260492	20.2043
GCST90027736	Gut microbiota abundance (k_Bacteria.p_Actinobacteria.c_Actinobacteria.o_Bifidobacteriales)	rs4859454	4	77541509	T	C	0.122763	0.0263015	3.05e-06	7738	0.00280753	21.7802
GCST90027736	Gut microbiota abundance (k_Bacteria.p_Actinobacteria.c_Actinobacteria.o_Bifidobacteriales)	rs4472164	4	168344708	G	A	-0.125369	0.0275371	5.29e-06	7738	0.00267151	20.7222
GCST90027736	Gut microbiota abundance (k_Bacteria.p_Actinobacteria.c_Actinobacteria.o_Bifidobacteriales)	rs12657170	5	79643369	C	T	0.0785189	0.0167389	2.72e-06	7738	0.0028355	21.9978
GCST90027736	Gut microbiota abundance (k_Bacteria.p_Actinobacteria.c_Actinobacteria.o_Bifidobacteriales)	rs10455532	6	92883361	G	A	-0.0769356	0.0167272	4.24e-06	7738	0.00272642	21.1492
GCST90027736	Gut microbiota abundance (k_Bacteria.p_Actinobacteria.c_Actinobacteria.o_Bifidobacteriales)	rs77432108	8	74446780	T	A	0.0957298	0.0215477	8.88e-06	7738	0.00254424	19.7325
GCST90027736	Gut microbiota abundance (k_Bacteria.p_Actinobacteria.c_Actinobacteria.o_Bifidobacteriales)	rs61939486	12	119663906	C	T	-0.110897	0.0243794	5.39e-06	7738	0.00266691	20.6864
GCST90027736	Gut microbiota abundance (k_Bacteria.p_Actinobacteria.c_Actinobacteria.o_Bifidobacteriales)	rs10873640	15	24025547	T	C	0.0909807	0.0201028	6.02e-06	7738	0.00264004	20.4774
GCST90027736	Gut microbiota abundance (k_Bacteria.p_Actinobacteria.c_Actinobacteria.o_Bifidobacteriales)	rs34823013	19	552579	G	T	-0.0869105	0.0194389	7.79e-06	7738	0.00257662	19.9842
GCST90027737	Gut microbiota abundance (k_Bacteria.p_Actinobacteria.c_Actinobacteria.o_Coriobacteriales)	rs77502228	2	140505773	T	A	-0.160699	0.0353101	5.34e-06	7738	0.00266956	20.707
GCST90027737	Gut microbiota abundance (k_Bacteria.p_Actinobacteria.c_Actinobacteria.o_Coriobacteriales)	rs6793441	3	8775223	A	C	0.0834256	0.0186693	7.87e-06	7738	0.00257391	19.9631
GCST90027737	Gut microbiota abundance (k_Bacteria.p_Actinobacteria.c_Actinobacteria.o_Coriobacteriales)	rs28806584	3	68010971	C	G	-0.08201	0.017878	4.49e-06	7738	0.002712	21.037
GCST90027737	Gut microbiota abundance (k_Bacteria.p_Actinobacteria.c_Actinobacteria.o_Coriobacteriales)	rs4234207	3	194731909	G	A	0.118166	0.0242532	1.1e-06	7738	0.00305837	23.7322
GCST90027737	Gut microbiota abundance (k_Bacteria.p_Actinobacteria.c_Actinobacteria.o_Coriobacteriales)	rs2907732	7	153780749	A	C	0.0825064	0.0175735	2.67e-06	7738	0.00284051	22.0368
GCST90027737	Gut microbiota abundance (k_Bacteria.p_Actinobacteria.c_Actinobacteria.o_Coriobacteriales)	rs78362376	8	106944849	G	C	0.123064	0.026639	3.84e-06	7738	0.00275044	21.3361
GCST90027737	Gut microbiota abundance (k_Bacteria.p_Actinobacteria.c_Actinobacteria.o_Coriobacteriales)	rs7831606	8	128455694	A	T	-0.0995627	0.0221652	7.06e-06	7738	0.00260071	20.1715
GCST90027737	Gut microbiota abundance (k_Bacteria.p_Actinobacteria.c_Actinobacteria.o_Coriobacteriales)	rs550057	9	136146597	T	C	0.110155	0.0185759	3.03e-09	7738	0.00452388	35.1558
GCST90027737	Gut microbiota abundance (k_Bacteria.p_Actinobacteria.c_Actinobacteria.o_Coriobacteriales)	rs11652058	17	64584932	A	G	0.0912553	0.0199153	4.6e-06	7738	0.00270605	20.9908
GCST90027737	Gut microbiota abundance (k_Bacteria.p_Actinobacteria.c_Actinobacteria.o_Coriobacteriales)	rs2849714	21	43208598	C	T	0.122786	0.0269752	5.32e-06	7738	0.00267041	20.7136
GCST90027738	Gut microbiota abundance (k_Bacteria.p_Bacteroidetes.c_Bacteroidia.o_Bacteroidales)	rs2807619	1	60448209	T	C	0.12989	0.0288403	6.68e-06	7738	0.00261451	20.2789
GCST90027738	Gut microbiota abundance (k_Bacteria.p_Bacteroidetes.c_Bacteroidia.o_Bacteroidales)	rs10158939	1	242223343	A	G	0.0808508	0.0174673	3.68e-06	7738	0.00276113	21.4193
GCST90027738	Gut microbiota abundance (k_Bacteria.p_Bacteroidetes.c_Bacteroidia.o_Bacteroidales)	rs1023692	2	67868756	C	T	-0.0987338	0.0198976	6.97e-07	7738	0.00317191	24.616
GCST90027738	Gut microbiota abundance (k_Bacteria.p_Bacteroidetes.c_Bacteroidia.o_Bacteroidales)	rs9843097	3	150197676	T	C	0.0867558	0.0190768	5.42e-06	7738	0.00266561	20.6763
GCST90027738	Gut microbiota abundance (k_Bacteria.p_Bacteroidetes.c_Bacteroidia.o_Bacteroidales)	rs2603095	4	177175752	T	G	-0.0852399	0.0186016	4.6e-06	7738	0.00270632	20.9929
GCST90027738	Gut microbiota abundance (k_Bacteria.p_Bacteroidetes.c_Bacteroidia.o_Bacteroidales)	rs73098732	7	43503949	A	G	0.0995352	0.0218816	5.4e-06	7738	0.00266689	20.6862
GCST90027738	Gut microbiota abundance (k_Bacteria.p_Bacteroidetes.c_Bacteroidia.o_Bacteroidales)	rs13283363	9	34842242	G	A	0.164549	0.0311082	1.23e-07	7738	0.00360282	27.9722
GCST90027738	Gut microbiota abundance (k_Bacteria.p_Bacteroidetes.c_Bacteroidia.o_Bacteroidales)	rs74949229	10	9526946	A	G	0.147441	0.0284367	2.16e-07	7738	0.00346213	26.8761
GCST90027738	Gut microbiota abundance (k_Bacteria.p_Bacteroidetes.c_Bacteroidia.o_Bacteroidales)	rs10836532	11	4745154	T	G	0.0839359	0.0175508	1.73e-06	7738	0.00294707	22.8659
GCST90027738	Gut microbiota abundance (k_Bacteria.p_Bacteroidetes.c_Bacteroidia.o_Bacteroidales)	rs28538857	15	87689365	T	C	0.176927	0.0392322	6.49e-06	7738	0.0026214	20.3324
GCST90027738	Gut microbiota abundance (k_Bacteria.p_Bacteroidetes.c_Bacteroidia.o_Bacteroidales)	rs11657406	17	7249870	T	G	-0.101785	0.0218457	3.17e-06	7738	0.00279762	21.7031
GCST90027738	Gut microbiota abundance (k_Bacteria.p_Bacteroidetes.c_Bacteroidia.o_Bacteroidales)	rs783253	17	72498434	C	T	-0.0833995	0.0188585	9.76e-06	7738	0.00252108	19.5524
GCST90027738	Gut microbiota abundance (k_Bacteria.p_Bacteroidetes.c_Bacteroidia.o_Bacteroidales)	rs2698177	18	68747115	G	A	-0.171814	0.0364749	2.47e-06	7738	0.00285928	22.1828
GCST90027739	Gut microbiota abundance (k_Bacteria.p_Firmicutes.c_Bacilli.o_Lactobacillales)	rs12064418	1	16761962	T	C	0.149719	0.0336029	8.37e-06	7738	0.00255892	19.8466
GCST90027739	Gut microbiota abundance (k_Bacteria.p_Firmicutes.c_Bacilli.o_Lactobacillales)	rs75005855	1	175381699	A	T	-0.23429	0.051872	6.28e-06	7738	0.00262948	20.3953
GCST90027739	Gut microbiota abundance (k_Bacteria.p_Firmicutes.c_Bacilli.o_Lactobacillales)	rs11694441	2	119541381	A	C	-0.156202	0.0340182	4.4e-06	7738	0.00271732	21.0784
GCST90027739	Gut microbiota abundance (k_Bacteria.p_Firmicutes.c_Bacilli.o_Lactobacillales)	rs76752365	3	118350858	C	G	-0.159306	0.0326209	1.04e-06	7738	0.0030726	23.8429
GCST90027739	Gut microbiota abundance (k_Bacteria.p_Firmicutes.c_Bacilli.o_Lactobacillales)	rs17052168	4	175395062	C	T	0.155888	0.0348837	7.87e-06	7738	0.00257412	19.9648
GCST90027739	Gut microbiota abundance (k_Bacteria.p_Firmicutes.c_Bacilli.o_Lactobacillales)	rs7703260	5	141901900	C	T	-0.151658	0.0305978	7.18e-07	7738	0.00316477	24.5604
GCST90027739	Gut microbiota abundance (k_Bacteria.p_Firmicutes.c_Bacilli.o_Lactobacillales)	rs946119	6	97513091	T	C	-0.169496	0.036581	3.6e-06	7738	0.0027668	21.4634
GCST90027739	Gut microbiota abundance (k_Bacteria.p_Firmicutes.c_Bacilli.o_Lactobacillales)	rs1960416	8	18785706	T	C	0.13484	0.029836	6.2e-06	7738	0.00263259	20.4195
GCST90027739	Gut microbiota abundance (k_Bacteria.p_Firmicutes.c_Bacilli.o_Lactobacillales)	rs77655905	10	126611387	A	G	0.165351	0.0366567	6.46e-06	7738	0.00262263	20.3421
GCST90027739	Gut microbiota abundance (k_Bacteria.p_Firmicutes.c_Bacilli.o_Lactobacillales)	rs12889801	14	38756561	T	C	-0.101056	0.0226416	8.07e-06	7738	0.00256782	19.9158
GCST90027739	Gut microbiota abundance (k_Bacteria.p_Firmicutes.c_Bacilli.o_Lactobacillales)	rs1400577	16	73551996	G	A	-0.102174	0.0225061	5.63e-06	7738	0.00265639	20.6045
GCST90027739	Gut microbiota abundance (k_Bacteria.p_Firmicutes.c_Bacilli.o_Lactobacillales)	rs3892326	21	43018030	C	T	-0.131019	0.0241887	6.08e-08	7738	0.00377722	29.3314
GCST90027740	Gut microbiota abundance (k_Bacteria.p_Firmicutes.c_Clostridia.o_Clostridiales)	rs1023692	2	67868756	C	T	0.0996851	0.0197632	4.56e-07	7738	0.00327712	25.4351
GCST90027740	Gut microbiota abundance (k_Bacteria.p_Firmicutes.c_Clostridia.o_Clostridiales)	rs7794348	7	138966254	A	G	0.161458	0.0354367	5.21e-06	7738	0.00267558	20.7538
GCST90027740	Gut microbiota abundance (k_Bacteria.p_Firmicutes.c_Clostridia.o_Clostridiales)	rs674292	8	60881849	C	T	0.0734952	0.0165032	8.45e-06	7738	0.00255648	19.8276
GCST90027740	Gut microbiota abundance (k_Bacteria.p_Firmicutes.c_Clostridia.o_Clostridiales)	rs12675379	8	117505928	C	T	0.0754182	0.0165522	5.2e-06	7738	0.00267577	20.7553
GCST90027740	Gut microbiota abundance (k_Bacteria.p_Firmicutes.c_Clostridia.o_Clostridiales)	rs74949229	10	9526946	A	G	-0.140257	0.0282447	6.84e-07	7738	0.00317662	24.6526
GCST90027740	Gut microbiota abundance (k_Bacteria.p_Firmicutes.c_Clostridia.o_Clostridiales)	rs34566098	10	126860657	G	A	0.174315	0.0380417	4.6e-06	7738	0.00270611	20.9912
GCST90027740	Gut microbiota abundance (k_Bacteria.p_Firmicutes.c_Clostridia.o_Clostridiales)	rs10766557	11	19447547	C	G	-0.076171	0.0169137	6.68e-06	7738	0.00261419	20.2764
GCST90027741	Gut microbiota abundance (k_Bacteria.p_Firmicutes.c_Erysipelotrichia.o_Erysipelotrichales)	rs78685125	3	37667096	T	C	-0.174418	0.0392434	8.81e-06	7738	0.00254633	19.7487
GCST90027741	Gut microbiota abundance (k_Bacteria.p_Firmicutes.c_Erysipelotrichia.o_Erysipelotrichales)	rs4975752	5	1880588	G	T	-0.101685	0.0230142	9.95e-06	7738	0.00251651	19.5169
GCST90027741	Gut microbiota abundance (k_Bacteria.p_Firmicutes.c_Erysipelotrichia.o_Erysipelotrichales)	rs733330	8	94158704	G	A	0.10053	0.0213377	2.46e-06	7738	0.00286034	22.1911
GCST90027741	Gut microbiota abundance (k_Bacteria.p_Firmicutes.c_Erysipelotrichia.o_Erysipelotrichales)	rs75298326	12	24268068	T	A	-0.18366	0.041519	9.71e-06	7738	0.00252236	19.5623
GCST90027741	Gut microbiota abundance (k_Bacteria.p_Firmicutes.c_Erysipelotrichia.o_Erysipelotrichales)	rs11652559	17	36002599	C	T	0.115997	0.025306	4.57e-06	7738	0.00270794	21.0055
GCST90027741	Gut microbiota abundance (k_Bacteria.p_Firmicutes.c_Erysipelotrichia.o_Erysipelotrichales)	rs62131327	19	775626	C	T	0.146411	0.0330701	9.54e-06	7738	0.00252668	19.5959
GCST90027741	Gut microbiota abundance (k_Bacteria.p_Firmicutes.c_Erysipelotrichia.o_Erysipelotrichales)	rs73037929	19	28461212	T	G	-0.210453	0.0439456	1.68e-06	7738	0.00295504	22.928
GCST90027741	Gut microbiota abundance (k_Bacteria.p_Firmicutes.c_Erysipelotrichia.o_Erysipelotrichales)	rs73114746	20	43873729	T	C	0.153275	0.0332862	4.13e-06	7738	0.00273274	21.1984
GCST90027742	Gut microbiota abundance (k_Bacteria.p_Firmicutes.c_Negativicutes.o_Selenomonadales)	rs12472147	2	124572776	G	A	-0.128329	0.0264956	1.28e-06	7738	0.00302244	23.4525
GCST90027742	Gut microbiota abundance (k_Bacteria.p_Firmicutes.c_Negativicutes.o_Selenomonadales)	rs176564	7	105812525	G	A	-0.15334	0.0337662	5.59e-06	7738	0.00265805	20.6175
GCST90027742	Gut microbiota abundance (k_Bacteria.p_Firmicutes.c_Negativicutes.o_Selenomonadales)	rs10736970	10	3387104	C	T	-0.0913735	0.0204744	8.09e-06	7738	0.00256728	19.9116
GCST90027742	Gut microbiota abundance (k_Bacteria.p_Firmicutes.c_Negativicutes.o_Selenomonadales)	rs78791321	11	69317280	A	G	0.153277	0.0328393	3.05e-06	7738	0.00280749	21.7799
GCST90027742	Gut microbiota abundance (k_Bacteria.p_Firmicutes.c_Negativicutes.o_Selenomonadales)	rs77764206	12	91611380	C	T	0.197354	0.0423653	3.19e-06	7738	0.00279656	21.6949
GCST90027742	Gut microbiota abundance (k_Bacteria.p_Firmicutes.c_Negativicutes.o_Selenomonadales)	rs2282037	14	103588515	T	C	-0.102229	0.0186333	4.1e-08	7738	0.00387478	30.0919
GCST90027742	Gut microbiota abundance (k_Bacteria.p_Firmicutes.c_Negativicutes.o_Selenomonadales)	rs12979658	19	7892087	G	A	-0.0935379	0.0203693	4.39e-06	7738	0.00271778	21.082
GCST90027743	Gut microbiota abundance (k_Bacteria.p_Proteobacteria.c_Betaproteobacteria.o_Burkholderiales)	rs12734494	1	211803881	A	G	0.0791433	0.0164338	1.47e-06	7738	0.0029883	23.1868
GCST90027743	Gut microbiota abundance (k_Bacteria.p_Proteobacteria.c_Betaproteobacteria.o_Burkholderiales)	rs9428844	1	240647593	C	T	-0.0888881	0.0200471	9.25e-06	7738	0.00253426	19.6549
GCST90027743	Gut microbiota abundance (k_Bacteria.p_Proteobacteria.c_Betaproteobacteria.o_Burkholderiales)	rs62351959	4	182904885	T	C	0.0966807	0.0215448	7.21e-06	7738	0.00259559	20.1317
GCST90027743	Gut microbiota abundance (k_Bacteria.p_Proteobacteria.c_Betaproteobacteria.o_Burkholderiales)	rs12646537	4	184720947	G	A	0.145092	0.0325072	8.07e-06	7738	0.00256793	19.9166
GCST90027743	Gut microbiota abundance (k_Bacteria.p_Proteobacteria.c_Betaproteobacteria.o_Burkholderiales)	rs4711841	6	12818142	C	G	-0.0736587	0.0166717	9.95e-06	7738	0.0025163	19.5152
GCST90027743	Gut microbiota abundance (k_Bacteria.p_Proteobacteria.c_Betaproteobacteria.o_Burkholderiales)	rs4895929	6	132458419	T	C	-0.0750869	0.0168552	8.4e-06	7738	0.0025581	19.8402
GCST90027743	Gut microbiota abundance (k_Bacteria.p_Proteobacteria.c_Betaproteobacteria.o_Burkholderiales)	rs59033852	13	23656934	C	T	-0.152808	0.033767	6.03e-06	7738	0.00263955	20.4736
GCST90027743	Gut microbiota abundance (k_Bacteria.p_Proteobacteria.c_Betaproteobacteria.o_Burkholderiales)	rs11626416	14	33053536	A	G	-0.118366	0.0244903	1.34e-06	7738	0.00300975	23.3537
GCST90027743	Gut microbiota abundance (k_Bacteria.p_Proteobacteria.c_Betaproteobacteria.o_Burkholderiales)	rs78026425	14	78485536	G	C	0.130845	0.0292559	7.73e-06	7738	0.00257831	19.9974
GCST90027743	Gut microbiota abundance (k_Bacteria.p_Proteobacteria.c_Betaproteobacteria.o_Burkholderiales)	rs9673456	16	62465518	G	T	-0.0816041	0.0168395	1.26e-06	7738	0.00302565	23.4774
GCST90027743	Gut microbiota abundance (k_Bacteria.p_Proteobacteria.c_Betaproteobacteria.o_Burkholderiales)	rs79598028	16	85374721	T	C	0.12483	0.0261269	1.77e-06	7738	0.00294138	22.8217
GCST90027743	Gut microbiota abundance (k_Bacteria.p_Proteobacteria.c_Betaproteobacteria.o_Burkholderiales)	rs74034215	16	86106253	C	T	0.131772	0.0265053	6.64e-07	7738	0.00318396	24.7098
GCST90027743	Gut microbiota abundance (k_Bacteria.p_Proteobacteria.c_Betaproteobacteria.o_Burkholderiales)	rs2834333	21	35370488	A	C	-0.0774573	0.0161531	1.63e-06	7738	0.00296274	22.9879
GCST90027743	Gut microbiota abundance (k_Bacteria.p_Proteobacteria.c_Betaproteobacteria.o_Burkholderiales)	rs713716	22	46871094	A	G	-0.0844243	0.0186878	6.25e-06	7738	0.00263053	20.4035
GCST90027744	Gut microbiota abundance (k_Bacteria.p_Proteobacteria.c_Deltaproteobacteria.o_Desulfovibrionales)	rs2990682	1	13839382	G	C	0.0839456	0.0185872	6.29e-06	7738	0.00262902	20.3917
GCST90027744	Gut microbiota abundance (k_Bacteria.p_Proteobacteria.c_Deltaproteobacteria.o_Desulfovibrionales)	rs73966738	2	150948178	C	G	-0.127534	0.0287267	9.01e-06	7738	0.00254066	19.7046
GCST90027744	Gut microbiota abundance (k_Bacteria.p_Proteobacteria.c_Deltaproteobacteria.o_Desulfovibrionales)	rs10087056	8	130836118	A	C	-0.0821294	0.0175092	2.72e-06	7738	0.00283531	21.9963
GCST90027744	Gut microbiota abundance (k_Bacteria.p_Proteobacteria.c_Deltaproteobacteria.o_Desulfovibrionales)	rs11219805	11	124718707	C	T	0.0953862	0.0196637	1.23e-06	7738	0.00303175	23.5249
GCST90027744	Gut microbiota abundance (k_Bacteria.p_Proteobacteria.c_Deltaproteobacteria.o_Desulfovibrionales)	rs237461	20	48033171	C	T	-0.085199	0.018658	4.96e-06	7738	0.00268746	20.8462
GCST90027745	Gut microbiota abundance (k_Bacteria.p_Proteobacteria.c_Gammaproteobacteria.o_Enterobacteriales)	rs113117201	3	168326056	T	C	0.197277	0.0439409	7.14e-06	7738	0.00259811	20.1513
GCST90027745	Gut microbiota abundance (k_Bacteria.p_Proteobacteria.c_Gammaproteobacteria.o_Enterobacteriales)	rs13138313	4	146977979	T	C	0.0851979	0.0189585	6.99e-06	7738	0.0026031	20.1901
GCST90027745	Gut microbiota abundance (k_Bacteria.p_Proteobacteria.c_Gammaproteobacteria.o_Enterobacteriales)	rs13166339	5	39774566	G	A	-0.180471	0.0381965	2.3e-06	7738	0.00287666	22.3181
GCST90027745	Gut microbiota abundance (k_Bacteria.p_Proteobacteria.c_Gammaproteobacteria.o_Enterobacteriales)	rs115534005	5	44055894	C	T	0.229237	0.0447551	3.02e-07	7738	0.00337899	26.2285
GCST90027745	Gut microbiota abundance (k_Bacteria.p_Proteobacteria.c_Gammaproteobacteria.o_Enterobacteriales)	rs112572980	6	12752767	G	A	0.190137	0.0427409	8.64e-06	7738	0.00255098	19.7848
GCST90027746	Gut microbiota abundance (k_Bacteria.p_Proteobacteria.c_Gammaproteobacteria.o_Pasteurellales)	rs12254965	10	127297038	G	A	-0.194969	0.0437944	8.51e-06	7738	0.00255478	19.8144
GCST90027746	Gut microbiota abundance (k_Bacteria.p_Proteobacteria.c_Gammaproteobacteria.o_Pasteurellales)	rs7132825	12	1500603	A	G	0.225746	0.0503199	7.25e-06	7738	0.00259421	20.121
GCST90027746	Gut microbiota abundance (k_Bacteria.p_Proteobacteria.c_Gammaproteobacteria.o_Pasteurellales)	rs56162052	17	36205502	C	T	-0.1566	0.033411	2.77e-06	7738	0.00283102	21.963
GCST90027747	Gut microbiota abundance (k_Bacteria.p_Verrucomicrobia.c_Verrucomicrobiae.o_Verrucomicrobiales)	rs12710731	2	16720355	T	C	0.0909006	0.0199385	5.14e-06	7738	0.00267891	20.7797
GCST90027747	Gut microbiota abundance (k_Bacteria.p_Verrucomicrobia.c_Verrucomicrobiae.o_Verrucomicrobiales)	rs4670221	2	38050232	G	C	-0.0901992	0.0201434	7.54e-06	7738	0.00258456	20.046
GCST90027747	Gut microbiota abundance (k_Bacteria.p_Verrucomicrobia.c_Verrucomicrobiae.o_Verrucomicrobiales)	rs6823767	4	151295085	C	T	0.0928213	0.02072	7.47e-06	7738	0.0025868	20.0634
GCST90027747	Gut microbiota abundance (k_Bacteria.p_Verrucomicrobia.c_Verrucomicrobiae.o_Verrucomicrobiales)	rs68058313	5	24990890	T	C	0.190993	0.039289	1.17e-06	7738	0.00304465	23.6254
GCST90027747	Gut microbiota abundance (k_Bacteria.p_Verrucomicrobia.c_Verrucomicrobiae.o_Verrucomicrobiales)	rs1298928	5	118836004	G	T	0.106828	0.0236374	6.2e-06	7738	0.00263267	20.4201
GCST90027747	Gut microbiota abundance (k_Bacteria.p_Verrucomicrobia.c_Verrucomicrobiae.o_Verrucomicrobiales)	rs9368149	6	20097305	G	A	-0.124432	0.0259939	1.69e-06	7738	0.00295264	22.9092
GCST90027747	Gut microbiota abundance (k_Bacteria.p_Verrucomicrobia.c_Verrucomicrobiae.o_Verrucomicrobiales)	rs36119306	6	37707962	T	A	0.10891	0.0234524	3.42e-06	7738	0.0027792	21.5598
GCST90027747	Gut microbiota abundance (k_Bacteria.p_Verrucomicrobia.c_Verrucomicrobiae.o_Verrucomicrobiales)	rs7912369	10	2005604	G	A	0.088363	0.0199345	9.31e-06	7738	0.0025328	19.6435
GCST90027747	Gut microbiota abundance (k_Bacteria.p_Verrucomicrobia.c_Verrucomicrobiae.o_Verrucomicrobiales)	rs4075877	11	67567936	T	C	-0.0852342	0.0189657	6.99e-06	7738	0.00260332	20.1919
GCST90027747	Gut microbiota abundance (k_Bacteria.p_Verrucomicrobia.c_Verrucomicrobiae.o_Verrucomicrobiales)	rs166570	12	65405314	G	C	-0.0894474	0.0190782	2.75e-06	7738	0.00283269	21.9759
GCST90027747	Gut microbiota abundance (k_Bacteria.p_Verrucomicrobia.c_Verrucomicrobiae.o_Verrucomicrobiales)	rs55926131	12	115085267	T	C	-0.105929	0.0202559	1.7e-07	7738	0.00352182	27.3411
GCST90027747	Gut microbiota abundance (k_Bacteria.p_Verrucomicrobia.c_Verrucomicrobiae.o_Verrucomicrobiales)	rs35895642	15	37816202	T	C	0.109955	0.0229035	1.58e-06	7738	0.00296964	23.0416
GCST90027747	Gut microbiota abundance (k_Bacteria.p_Verrucomicrobia.c_Verrucomicrobiae.o_Verrucomicrobiales)	rs1532932	16	10082174	G	A	-0.099981	0.0223102	7.42e-06	7738	0.00258866	20.0779
GCST90027747	Gut microbiota abundance (k_Bacteria.p_Verrucomicrobia.c_Verrucomicrobiae.o_Verrucomicrobiales)	rs79041579	17	47860915	A	G	0.127237	0.0244437	1.94e-07	7738	0.00348934	27.0881
GCST90027747	Gut microbiota abundance (k_Bacteria.p_Verrucomicrobia.c_Verrucomicrobiae.o_Verrucomicrobiales)	rs2523176	19	2272309	T	C	0.10957	0.0241816	5.87e-06	7738	0.00264628	20.526
GCST90027748	Gut microbiota abundance (k_Bacteria.p_Actinobacteria)	rs182549	2	136616754	T	C	-0.139992	0.0191018	2.32e-13	7738	0.00689332	53.6968
GCST90027748	Gut microbiota abundance (k_Bacteria.p_Actinobacteria)	rs74452406	3	63012872	T	C	-0.150322	0.03268	4.23e-06	7738	0.00272689	21.1529
GCST90027748	Gut microbiota abundance (k_Bacteria.p_Actinobacteria)	rs795981	4	140802689	T	C	-0.119768	0.0269254	8.66e-06	7738	0.00255047	19.7809
GCST90027748	Gut microbiota abundance (k_Bacteria.p_Actinobacteria)	rs62347983	4	165130380	G	C	0.0725887	0.0161339	6.82e-06	7738	0.00260912	20.237
GCST90027748	Gut microbiota abundance (k_Bacteria.p_Actinobacteria)	rs318801	5	55410143	A	G	-0.103537	0.023416	9.79e-06	7738	0.00252025	19.5459
GCST90027748	Gut microbiota abundance (k_Bacteria.p_Actinobacteria)	rs35344390	5	79628446	T	C	0.0894152	0.0191949	3.19e-06	7738	0.00279643	21.6939
GCST90027748	Gut microbiota abundance (k_Bacteria.p_Actinobacteria)	rs2197344	6	92899617	C	G	-0.0843425	0.0165228	3.31e-07	7738	0.00335611	26.0503
GCST90027748	Gut microbiota abundance (k_Bacteria.p_Actinobacteria)	rs61939486	12	119663906	C	T	-0.125014	0.0235191	1.06e-07	7738	0.00363798	28.2462
GCST90027748	Gut microbiota abundance (k_Bacteria.p_Actinobacteria)	rs926010	15	24038174	A	C	0.104148	0.0205103	3.82e-07	7738	0.00332109	25.7776
GCST90027748	Gut microbiota abundance (k_Bacteria.p_Actinobacteria)	rs12955365	18	75219184	G	T	-0.0871341	0.0190617	4.85e-06	7738	0.00269311	20.8902
GCST90027748	Gut microbiota abundance (k_Bacteria.p_Actinobacteria)	rs6044857	20	17496742	G	A	0.0799453	0.0168999	2.24e-06	7738	0.00288362	22.3722
GCST90027749	Gut microbiota abundance (k_Bacteria.p_Bacteroidetes)	rs2807619	1	60448209	T	C	0.129821	0.0288402	6.75e-06	7738	0.00261172	20.2572
GCST90027749	Gut microbiota abundance (k_Bacteria.p_Bacteroidetes)	rs10158939	1	242223343	A	G	0.080857	0.0174673	3.67e-06	7738	0.00276156	21.4226
GCST90027749	Gut microbiota abundance (k_Bacteria.p_Bacteroidetes)	rs1023692	2	67868756	C	T	-0.0986518	0.0198976	7.12e-07	7738	0.00316666	24.5751
GCST90027749	Gut microbiota abundance (k_Bacteria.p_Bacteroidetes)	rs9843097	3	150197676	T	C	0.0867353	0.0190768	5.45e-06	7738	0.00266436	20.6665
GCST90027749	Gut microbiota abundance (k_Bacteria.p_Bacteroidetes)	rs2603095	4	177175752	T	G	-0.0852199	0.0186016	4.62e-06	7738	0.00270506	20.9831
GCST90027749	Gut microbiota abundance (k_Bacteria.p_Bacteroidetes)	rs73098732	7	43503949	A	G	0.0995841	0.0218816	5.34e-06	7738	0.00266951	20.7066
GCST90027749	Gut microbiota abundance (k_Bacteria.p_Bacteroidetes)	rs13283363	9	34842242	G	A	0.164662	0.0311082	1.2e-07	7738	0.00360779	28.0109
GCST90027749	Gut microbiota abundance (k_Bacteria.p_Bacteroidetes)	rs74949229	10	9526946	A	G	0.147336	0.0284367	2.2e-07	7738	0.0034572	26.8377
GCST90027749	Gut microbiota abundance (k_Bacteria.p_Bacteroidetes)	rs10836532	11	4745154	T	G	0.0838952	0.0175508	1.75e-06	7738	0.00294422	22.8437
GCST90027749	Gut microbiota abundance (k_Bacteria.p_Bacteroidetes)	rs28538857	15	87689365	T	C	0.176793	0.0392322	6.6e-06	7738	0.00261744	20.3017
GCST90027749	Gut microbiota abundance (k_Bacteria.p_Bacteroidetes)	rs11657406	17	7249870	T	G	-0.10175	0.0218457	3.2e-06	7738	0.00279574	21.6885
GCST90027749	Gut microbiota abundance (k_Bacteria.p_Bacteroidetes)	rs783253	17	72498434	C	T	-0.0834354	0.0188585	9.68e-06	7738	0.00252325	19.5692
GCST90027749	Gut microbiota abundance (k_Bacteria.p_Bacteroidetes)	rs2698177	18	68747115	G	A	-0.171532	0.0364749	2.57e-06	7738	0.00284993	22.1101
GCST90027750	Gut microbiota abundance (k_Bacteria.p_Firmicutes)	rs1023692	2	67868756	C	T	0.0981321	0.0197908	7.1e-07	7738	0.00316731	24.5802
GCST90027750	Gut microbiota abundance (k_Bacteria.p_Firmicutes)	rs11940931	4	177181357	A	G	0.0905641	0.0184746	9.48e-07	7738	0.00309591	24.0243
GCST90027750	Gut microbiota abundance (k_Bacteria.p_Firmicutes)	rs7794348	7	138966254	A	G	0.160069	0.0354861	6.46e-06	7738	0.00262259	20.3417
GCST90027750	Gut microbiota abundance (k_Bacteria.p_Firmicutes)	rs74949229	10	9526946	A	G	-0.143121	0.0282841	4.19e-07	7738	0.00329806	25.5982
GCST90027750	Gut microbiota abundance (k_Bacteria.p_Firmicutes)	rs34566098	10	126860657	G	A	0.171436	0.0380948	6.79e-06	7738	0.00261042	20.247
GCST90027750	Gut microbiota abundance (k_Bacteria.p_Firmicutes)	rs10833110	11	19450687	A	C	-0.0754361	0.0169338	8.4e-06	7738	0.00255803	19.8397
GCST90027751	Gut microbiota abundance (k_Bacteria.p_Proteobacteria)	rs857127	1	57201691	G	T	0.0749198	0.0165775	6.2e-06	7738	0.00263257	20.4193
GCST90027751	Gut microbiota abundance (k_Bacteria.p_Proteobacteria)	rs2004833	2	44374984	T	G	0.078305	0.0169375	3.78e-06	7738	0.00275457	21.3682
GCST90027751	Gut microbiota abundance (k_Bacteria.p_Proteobacteria)	rs1447497	2	205402370	T	C	0.0901888	0.0195661	4.04e-06	7738	0.00273827	21.2414
GCST90027751	Gut microbiota abundance (k_Bacteria.p_Proteobacteria)	rs73232724	3	142541083	T	C	0.16743	0.0367396	5.18e-06	7738	0.00267671	20.7626
GCST90027751	Gut microbiota abundance (k_Bacteria.p_Proteobacteria)	rs68010592	4	8661140	G	A	-0.121611	0.0269624	6.47e-06	7738	0.00262216	20.3383
GCST90027751	Gut microbiota abundance (k_Bacteria.p_Proteobacteria)	rs79965903	4	182085946	G	A	0.138401	0.031028	8.18e-06	7738	0.00256462	19.8909
GCST90027751	Gut microbiota abundance (k_Bacteria.p_Proteobacteria)	rs12661131	6	42007468	T	C	0.122143	0.0266441	4.56e-06	7738	0.0027085	21.0099
GCST90027751	Gut microbiota abundance (k_Bacteria.p_Proteobacteria)	rs10943378	6	77482882	A	G	0.0932157	0.0205589	5.79e-06	7738	0.00264972	20.5527
GCST90027751	Gut microbiota abundance (k_Bacteria.p_Proteobacteria)	rs12598268	16	65088804	T	C	-0.160888	0.0324225	6.97e-07	7738	0.00317207	24.6172
GCST90027751	Gut microbiota abundance (k_Bacteria.p_Proteobacteria)	rs28431837	16	86117606	A	G	0.102889	0.0205544	5.57e-07	7738	0.00322773	25.0506
GCST90027751	Gut microbiota abundance (k_Bacteria.p_Proteobacteria)	rs35223586	17	1079174	G	A	-0.0792222	0.0175504	6.36e-06	7738	0.00262633	20.3708
GCST90027752	Gut microbiota abundance (k_Bacteria.p_Verrucomicrobia)	rs12710731	2	16720355	T	C	0.0908999	0.0199385	5.14e-06	7738	0.00267886	20.7793
GCST90027752	Gut microbiota abundance (k_Bacteria.p_Verrucomicrobia)	rs4670221	2	38050232	G	C	-0.0901857	0.0201434	7.56e-06	7738	0.00258379	20.04
GCST90027752	Gut microbiota abundance (k_Bacteria.p_Verrucomicrobia)	rs6823767	4	151295085	C	T	0.0928241	0.02072	7.47e-06	7738	0.00258695	20.0646
GCST90027752	Gut microbiota abundance (k_Bacteria.p_Verrucomicrobia)	rs68058313	5	24990890	T	C	0.191006	0.039289	1.16e-06	7738	0.00304507	23.6286
GCST90027752	Gut microbiota abundance (k_Bacteria.p_Verrucomicrobia)	rs1298928	5	118836004	G	T	0.106846	0.0236374	6.18e-06	7738	0.00263354	20.4269
GCST90027752	Gut microbiota abundance (k_Bacteria.p_Verrucomicrobia)	rs9368149	6	20097305	G	A	-0.124428	0.0259939	1.69e-06	7738	0.00295242	22.9076
GCST90027752	Gut microbiota abundance (k_Bacteria.p_Verrucomicrobia)	rs36119306	6	37707962	T	A	0.108912	0.0234524	3.42e-06	7738	0.00277931	21.5606
GCST90027752	Gut microbiota abundance (k_Bacteria.p_Verrucomicrobia)	rs7912369	10	2005604	G	A	0.088365	0.0199345	9.3e-06	7738	0.00253291	19.6443
GCST90027752	Gut microbiota abundance (k_Bacteria.p_Verrucomicrobia)	rs4075877	11	67567936	T	C	-0.0852507	0.0189657	6.96e-06	7738	0.00260433	20.1997
GCST90027752	Gut microbiota abundance (k_Bacteria.p_Verrucomicrobia)	rs166570	12	65405314	G	C	-0.0894324	0.0190783	2.76e-06	7738	0.00283173	21.9685
GCST90027752	Gut microbiota abundance (k_Bacteria.p_Verrucomicrobia)	rs55926131	12	115085267	T	C	-0.105945	0.020256	1.69e-07	7738	0.00352285	27.3491
GCST90027752	Gut microbiota abundance (k_Bacteria.p_Verrucomicrobia)	rs35895642	15	37816202	T	C	0.109958	0.0229035	1.58e-06	7738	0.00296978	23.0426
GCST90027752	Gut microbiota abundance (k_Bacteria.p_Verrucomicrobia)	rs1532932	16	10082174	G	A	-0.0999821	0.0223102	7.41e-06	7738	0.00258872	20.0783
GCST90027752	Gut microbiota abundance (k_Bacteria.p_Verrucomicrobia)	rs79041579	17	47860915	A	G	0.127256	0.0244438	1.93e-07	7738	0.00349039	27.0963
GCST90027752	Gut microbiota abundance (k_Bacteria.p_Verrucomicrobia)	rs2523176	19	2272309	T	C	0.109569	0.0241816	5.87e-06	7738	0.00264623	20.5255
GCST90027753	Gut microbiota abundance (k_Bacteria.p_Actinobacteria.c_Actinobacteria.o_Actinomycetales.f_Micrococcaceae.g_Rothia.s_Rothia_mucilaginosa)	rs616801	1	95011698	A	G	0.239717	0.0533128	6.91e-06	7738	0.00260598	20.2126
GCST90027753	Gut microbiota abundance (k_Bacteria.p_Actinobacteria.c_Actinobacteria.o_Actinomycetales.f_Micrococcaceae.g_Rothia.s_Rothia_mucilaginosa)	rs1576176	1	98911950	C	A	-0.168022	0.0380378	1e-05	7738	0.00251524	19.507
GCST90027753	Gut microbiota abundance (k_Bacteria.p_Actinobacteria.c_Actinobacteria.o_Actinomycetales.f_Micrococcaceae.g_Rothia.s_Rothia_mucilaginosa)	rs17049177	2	129915467	A	G	-0.266492	0.0540994	8.39e-07	7738	0.00312604	24.2589
GCST90027753	Gut microbiota abundance (k_Bacteria.p_Actinobacteria.c_Actinobacteria.o_Actinomycetales.f_Micrococcaceae.g_Rothia.s_Rothia_mucilaginosa)	rs888195	12	2834412	C	G	0.161843	0.034311	2.39e-06	7738	0.00286713	22.2439
GCST90027754	Gut microbiota abundance (k_Bacteria.p_Actinobacteria.c_Actinobacteria.o_Bifidobacteriales.f_Bifidobacteriaceae.g_Bifidobacterium.s_Bifidobacterium_adolescentis)	rs6754311	2	136707982	C	T	0.155851	0.020817	7.06e-14	7738	0.00719148	56.0363
GCST90027754	Gut microbiota abundance (k_Bacteria.p_Actinobacteria.c_Actinobacteria.o_Bifidobacteriales.f_Bifidobacteriaceae.g_Bifidobacterium.s_Bifidobacterium_adolescentis)	rs4351047	4	62600423	G	A	0.0971883	0.0186404	1.85e-07	7738	0.0035008	27.1774
GCST90027754	Gut microbiota abundance (k_Bacteria.p_Actinobacteria.c_Actinobacteria.o_Bifidobacteriales.f_Bifidobacteriaceae.g_Bifidobacterium.s_Bifidobacterium_adolescentis)	rs10063054	5	79644688	G	C	0.0791831	0.0178997	9.7e-06	7738	0.0025226	19.5642
GCST90027754	Gut microbiota abundance (k_Bacteria.p_Actinobacteria.c_Actinobacteria.o_Bifidobacteriales.f_Bifidobacteriaceae.g_Bifidobacterium.s_Bifidobacterium_adolescentis)	rs4256405	6	92885622	C	T	-0.082761	0.0179317	3.92e-06	7738	0.00274529	21.296
GCST90027754	Gut microbiota abundance (k_Bacteria.p_Actinobacteria.c_Actinobacteria.o_Bifidobacteriales.f_Bifidobacteriaceae.g_Bifidobacterium.s_Bifidobacterium_adolescentis)	rs6455422	6	169185589	G	A	0.111628	0.0246764	6.08e-06	7738	0.00263759	20.4583
GCST90027754	Gut microbiota abundance (k_Bacteria.p_Actinobacteria.c_Actinobacteria.o_Bifidobacteriales.f_Bifidobacteriaceae.g_Bifidobacterium.s_Bifidobacterium_adolescentis)	rs11986537	8	106880649	T	C	0.0995351	0.0214947	3.64e-06	7738	0.00276351	21.4378
GCST90027754	Gut microbiota abundance (k_Bacteria.p_Actinobacteria.c_Actinobacteria.o_Bifidobacteriales.f_Bifidobacteriaceae.g_Bifidobacterium.s_Bifidobacterium_adolescentis)	rs144770262	9	34067427	A	G	0.165532	0.0363538	5.28e-06	7738	0.00267224	20.7278
GCST90027754	Gut microbiota abundance (k_Bacteria.p_Actinobacteria.c_Actinobacteria.o_Bifidobacteriales.f_Bifidobacteriaceae.g_Bifidobacterium.s_Bifidobacterium_adolescentis)	rs4110696	9	95579816	G	A	0.0844345	0.0184397	4.67e-06	7738	0.00270227	20.9614
GCST90027754	Gut microbiota abundance (k_Bacteria.p_Actinobacteria.c_Actinobacteria.o_Bifidobacteriales.f_Bifidobacteriaceae.g_Bifidobacterium.s_Bifidobacterium_adolescentis)	rs4646215	13	99384317	G	A	0.14565	0.0317535	4.5e-06	7738	0.00271161	21.0341
GCST90027754	Gut microbiota abundance (k_Bacteria.p_Actinobacteria.c_Actinobacteria.o_Bifidobacteriales.f_Bifidobacteriaceae.g_Bifidobacterium.s_Bifidobacterium_adolescentis)	rs74394156	14	55666085	T	C	0.184682	0.0400043	3.9e-06	7738	0.00274672	21.3072
GCST90027754	Gut microbiota abundance (k_Bacteria.p_Actinobacteria.c_Actinobacteria.o_Bifidobacteriales.f_Bifidobacteriaceae.g_Bifidobacterium.s_Bifidobacterium_adolescentis)	rs8045380	16	85669376	T	C	0.103317	0.0224329	4.11e-06	7738	0.00273371	21.2059
GCST90027755	Gut microbiota abundance (k_Bacteria.p_Actinobacteria.c_Actinobacteria.o_Bifidobacteriales.f_Bifidobacteriaceae.g_Bifidobacterium.s_Bifidobacterium_bifidum)	rs722497	1	30172044	T	C	-0.152155	0.0316192	1.49e-06	7738	0.00298362	23.1503
GCST90027755	Gut microbiota abundance (k_Bacteria.p_Actinobacteria.c_Actinobacteria.o_Bifidobacteriales.f_Bifidobacteriaceae.g_Bifidobacterium.s_Bifidobacterium_bifidum)	rs17453521	2	9711055	A	G	-0.249613	0.0536054	3.22e-06	7738	0.00279431	21.6773
GCST90027755	Gut microbiota abundance (k_Bacteria.p_Actinobacteria.c_Actinobacteria.o_Bifidobacteriales.f_Bifidobacteriaceae.g_Bifidobacterium.s_Bifidobacterium_bifidum)	rs57711736	2	172460954	A	G	-0.154629	0.0348695	9.23e-06	7738	0.00253489	19.6598
GCST90027755	Gut microbiota abundance (k_Bacteria.p_Actinobacteria.c_Actinobacteria.o_Bifidobacteriales.f_Bifidobacteriaceae.g_Bifidobacterium.s_Bifidobacterium_bifidum)	rs13427801	2	206021333	G	C	-0.172209	0.0335886	2.94e-07	7738	0.00338553	26.2794
GCST90027755	Gut microbiota abundance (k_Bacteria.p_Actinobacteria.c_Actinobacteria.o_Bifidobacteriales.f_Bifidobacteriaceae.g_Bifidobacterium.s_Bifidobacterium_bifidum)	rs9848175	3	8743076	G	A	0.315157	0.068015	3.59e-06	7738	0.00276703	21.4651
GCST90027755	Gut microbiota abundance (k_Bacteria.p_Actinobacteria.c_Actinobacteria.o_Bifidobacteriales.f_Bifidobacteriaceae.g_Bifidobacterium.s_Bifidobacterium_bifidum)	rs76631862	3	193922574	T	G	-0.303243	0.0683874	9.24e-06	7738	0.00253454	19.657
GCST90027755	Gut microbiota abundance (k_Bacteria.p_Actinobacteria.c_Actinobacteria.o_Bifidobacteriales.f_Bifidobacteriaceae.g_Bifidobacterium.s_Bifidobacterium_bifidum)	rs12512757	4	166271012	A	T	-0.149671	0.0334506	7.66e-06	7738	0.00258056	20.0149
GCST90027755	Gut microbiota abundance (k_Bacteria.p_Actinobacteria.c_Actinobacteria.o_Bifidobacteriales.f_Bifidobacteriaceae.g_Bifidobacterium.s_Bifidobacterium_bifidum)	rs4861647	4	185874675	C	T	0.208894	0.044876	3.24e-06	7738	0.00279241	21.6626
GCST90027755	Gut microbiota abundance (k_Bacteria.p_Actinobacteria.c_Actinobacteria.o_Bifidobacteriales.f_Bifidobacteriaceae.g_Bifidobacterium.s_Bifidobacterium_bifidum)	rs62555927	9	33875214	G	A	-0.340244	0.0714205	1.9e-06	7738	0.00292439	22.6894
GCST90027755	Gut microbiota abundance (k_Bacteria.p_Actinobacteria.c_Actinobacteria.o_Bifidobacteriales.f_Bifidobacteriaceae.g_Bifidobacterium.s_Bifidobacterium_bifidum)	rs8176645	9	136149098	A	T	-0.253949	0.0337764	5.54e-14	7738	0.00725227	56.5134
GCST90027755	Gut microbiota abundance (k_Bacteria.p_Actinobacteria.c_Actinobacteria.o_Bifidobacteriales.f_Bifidobacteriaceae.g_Bifidobacterium.s_Bifidobacterium_bifidum)	rs10506461	12	63451202	A	G	-0.155664	0.0346141	6.89e-06	7738	0.0026068	20.2189
GCST90027755	Gut microbiota abundance (k_Bacteria.p_Actinobacteria.c_Actinobacteria.o_Bifidobacteriales.f_Bifidobacteriaceae.g_Bifidobacterium.s_Bifidobacterium_bifidum)	rs7334864	13	30941441	A	G	0.159013	0.0346593	4.48e-06	7738	0.0027128	21.0433
GCST90027755	Gut microbiota abundance (k_Bacteria.p_Actinobacteria.c_Actinobacteria.o_Bifidobacteriales.f_Bifidobacteriaceae.g_Bifidobacterium.s_Bifidobacterium_bifidum)	rs9525230	13	114827500	G	A	-0.153082	0.0335192	4.95e-06	7738	0.00268819	20.8519
GCST90027755	Gut microbiota abundance (k_Bacteria.p_Actinobacteria.c_Actinobacteria.o_Bifidobacteriales.f_Bifidobacteriaceae.g_Bifidobacterium.s_Bifidobacterium_bifidum)	rs11630244	15	60021637	G	A	0.245762	0.0532982	4.01e-06	7738	0.00274021	21.2565
GCST90027755	Gut microbiota abundance (k_Bacteria.p_Actinobacteria.c_Actinobacteria.o_Bifidobacteriales.f_Bifidobacteriaceae.g_Bifidobacterium.s_Bifidobacterium_bifidum)	rs56249713	18	67533332	C	T	0.143906	0.0323284	8.53e-06	7738	0.00255417	19.8097
GCST90027755	Gut microbiota abundance (k_Bacteria.p_Actinobacteria.c_Actinobacteria.o_Bifidobacteriales.f_Bifidobacteriaceae.g_Bifidobacterium.s_Bifidobacterium_bifidum)	rs59340188	18	74766684	T	C	0.321324	0.0616893	1.9e-07	7738	0.00349395	27.124
GCST90027756	Gut microbiota abundance (k_Bacteria.p_Actinobacteria.c_Actinobacteria.o_Bifidobacteriales.f_Bifidobacteriaceae.g_Bifidobacterium.s_Bifidobacterium_catenulatum)	rs35948646	3	132512280	A	G	0.220754	0.0469154	2.53e-06	7738	0.0028531	22.1348
GCST90027756	Gut microbiota abundance (k_Bacteria.p_Actinobacteria.c_Actinobacteria.o_Bifidobacteriales.f_Bifidobacteriaceae.g_Bifidobacterium.s_Bifidobacterium_catenulatum)	rs79651411	5	106428974	C	T	-0.354719	0.0802928	9.97e-06	7738	0.00251589	19.512
GCST90027756	Gut microbiota abundance (k_Bacteria.p_Actinobacteria.c_Actinobacteria.o_Bifidobacteriales.f_Bifidobacteriaceae.g_Bifidobacterium.s_Bifidobacterium_catenulatum)	rs9451310	6	90699279	G	C	-0.199344	0.0449893	9.38e-06	7738	0.00253081	19.628
GCST90027756	Gut microbiota abundance (k_Bacteria.p_Actinobacteria.c_Actinobacteria.o_Bifidobacteriales.f_Bifidobacteriaceae.g_Bifidobacterium.s_Bifidobacterium_catenulatum)	rs6953241	7	6203231	G	A	-0.280431	0.0610176	4.31e-06	7738	0.00272225	21.1168
GCST90027756	Gut microbiota abundance (k_Bacteria.p_Actinobacteria.c_Actinobacteria.o_Bifidobacteriales.f_Bifidobacteriaceae.g_Bifidobacterium.s_Bifidobacterium_catenulatum)	rs76993859	9	26245338	G	A	-0.379147	0.0842051	6.71e-06	7738	0.00261321	20.2687
GCST90027756	Gut microbiota abundance (k_Bacteria.p_Actinobacteria.c_Actinobacteria.o_Bifidobacteriales.f_Bifidobacteriaceae.g_Bifidobacterium.s_Bifidobacterium_catenulatum)	rs12580899	12	125409716	C	G	-0.252223	0.0546145	3.87e-06	7738	0.00274872	21.3227
GCST90027756	Gut microbiota abundance (k_Bacteria.p_Actinobacteria.c_Actinobacteria.o_Bifidobacteriales.f_Bifidobacteriaceae.g_Bifidobacterium.s_Bifidobacterium_catenulatum)	rs80133499	18	6265012	A	C	0.388075	0.0868196	7.83e-06	7738	0.00257542	19.9749
GCST90027757	Gut microbiota abundance (k_Bacteria.p_Actinobacteria.c_Actinobacteria.o_Bifidobacteriales.f_Bifidobacteriaceae.g_Bifidobacterium.s_Bifidobacterium_longum)	rs13391731	2	35127980	G	A	-0.0876715	0.018818	3.18e-06	7738	0.00279721	21.6999
GCST90027757	Gut microbiota abundance (k_Bacteria.p_Actinobacteria.c_Actinobacteria.o_Bifidobacteriales.f_Bifidobacteriaceae.g_Bifidobacterium.s_Bifidobacterium_longum)	rs6546996	2	75637636	G	A	-0.122113	0.0273032	7.73e-06	7738	0.00257836	19.9978
GCST90027757	Gut microbiota abundance (k_Bacteria.p_Actinobacteria.c_Actinobacteria.o_Bifidobacteriales.f_Bifidobacteriaceae.g_Bifidobacterium.s_Bifidobacterium_longum)	rs1446585	2	136407479	G	A	0.115634	0.0209054	3.18e-08	7738	0.00393833	30.5873
GCST90027757	Gut microbiota abundance (k_Bacteria.p_Actinobacteria.c_Actinobacteria.o_Bifidobacteriales.f_Bifidobacteriaceae.g_Bifidobacterium.s_Bifidobacterium_longum)	rs6780177	3	21647818	T	C	0.128654	0.0263775	1.07e-06	7738	0.00306492	23.7831
GCST90027757	Gut microbiota abundance (k_Bacteria.p_Actinobacteria.c_Actinobacteria.o_Bifidobacteriales.f_Bifidobacteriaceae.g_Bifidobacterium.s_Bifidobacterium_longum)	rs11721919	4	84286100	G	C	-0.0863411	0.0191923	6.84e-06	7738	0.00260866	20.2334
GCST90027757	Gut microbiota abundance (k_Bacteria.p_Actinobacteria.c_Actinobacteria.o_Bifidobacteriales.f_Bifidobacteriaceae.g_Bifidobacterium.s_Bifidobacterium_longum)	rs10033190	4	118215853	C	T	0.0978871	0.0207273	2.33e-06	7738	0.00287402	22.2975
GCST90027757	Gut microbiota abundance (k_Bacteria.p_Actinobacteria.c_Actinobacteria.o_Bifidobacteriales.f_Bifidobacteriaceae.g_Bifidobacterium.s_Bifidobacterium_longum)	rs7761703	6	1602451	T	A	-0.155642	0.0311847	6.01e-07	7738	0.00320883	24.9034
GCST90027757	Gut microbiota abundance (k_Bacteria.p_Actinobacteria.c_Actinobacteria.o_Bifidobacteriales.f_Bifidobacteriaceae.g_Bifidobacterium.s_Bifidobacterium_longum)	rs11786426	8	74432076	G	A	0.0825932	0.0184837	7.88e-06	7738	0.00257373	19.9617
GCST90027757	Gut microbiota abundance (k_Bacteria.p_Actinobacteria.c_Actinobacteria.o_Bifidobacteriales.f_Bifidobacteriaceae.g_Bifidobacterium.s_Bifidobacterium_longum)	rs13264085	8	127678826	A	T	0.0990459	0.0223532	9.38e-06	7738	0.00253083	19.6282
GCST90027757	Gut microbiota abundance (k_Bacteria.p_Actinobacteria.c_Actinobacteria.o_Bifidobacteriales.f_Bifidobacteriaceae.g_Bifidobacterium.s_Bifidobacterium_longum)	rs10843776	12	30699515	G	T	-0.0925649	0.0205387	6.58e-06	7738	0.00261806	20.3065
GCST90027757	Gut microbiota abundance (k_Bacteria.p_Actinobacteria.c_Actinobacteria.o_Bifidobacteriales.f_Bifidobacteriaceae.g_Bifidobacterium.s_Bifidobacterium_longum)	rs77019567	12	102075870	A	T	0.177891	0.0397631	7.69e-06	7738	0.00257987	20.0095
GCST90027757	Gut microbiota abundance (k_Bacteria.p_Actinobacteria.c_Actinobacteria.o_Bifidobacteriales.f_Bifidobacteriaceae.g_Bifidobacterium.s_Bifidobacterium_longum)	rs73412051	12	119644004	A	G	0.155347	0.0334656	3.45e-06	7738	0.00277698	21.5425
GCST90027758	Gut microbiota abundance (k_Bacteria.p_Actinobacteria.c_Actinobacteria.o_Coriobacteriales.f_Coriobacteriaceae.g_Adlercreutzia.s_Adlercreutzia_equolifaciens)	rs7532302	1	156659768	T	C	-0.122325	0.0253292	1.37e-06	7738	0.00300507	23.3173
GCST90027758	Gut microbiota abundance (k_Bacteria.p_Actinobacteria.c_Actinobacteria.o_Coriobacteriales.f_Coriobacteriaceae.g_Adlercreutzia.s_Adlercreutzia_equolifaciens)	rs148883344	2	16345561	A	C	0.212645	0.0457604	3.37e-06	7738	0.00278287	21.5884
GCST90027758	Gut microbiota abundance (k_Bacteria.p_Actinobacteria.c_Actinobacteria.o_Coriobacteriales.f_Coriobacteriaceae.g_Adlercreutzia.s_Adlercreutzia_equolifaciens)	rs72682613	4	122877809	T	C	-0.136352	0.0308172	9.67e-06	7738	0.00252353	19.5714
GCST90027758	Gut microbiota abundance (k_Bacteria.p_Actinobacteria.c_Actinobacteria.o_Coriobacteriales.f_Coriobacteriaceae.g_Adlercreutzia.s_Adlercreutzia_equolifaciens)	rs9347737	6	163740322	G	A	-0.108442	0.0244839	9.46e-06	7738	0.00252872	19.6118
GCST90027758	Gut microbiota abundance (k_Bacteria.p_Actinobacteria.c_Actinobacteria.o_Coriobacteriales.f_Coriobacteriaceae.g_Adlercreutzia.s_Adlercreutzia_equolifaciens)	rs62529678	8	84315197	A	G	0.118588	0.0267934	9.6e-06	7738	0.00252524	19.5847
GCST90027758	Gut microbiota abundance (k_Bacteria.p_Actinobacteria.c_Actinobacteria.o_Coriobacteriales.f_Coriobacteriaceae.g_Adlercreutzia.s_Adlercreutzia_equolifaciens)	rs609909	9	12866508	C	G	-0.255589	0.0543213	2.54e-06	7738	0.00285282	22.1326
GCST90027758	Gut microbiota abundance (k_Bacteria.p_Actinobacteria.c_Actinobacteria.o_Coriobacteriales.f_Coriobacteriaceae.g_Adlercreutzia.s_Adlercreutzia_equolifaciens)	rs73546364	13	37318533	T	C	-0.221358	0.0481341	4.25e-06	7738	0.00272566	21.1433
GCST90027759	Gut microbiota abundance (k_Bacteria.p_Actinobacteria.c_Actinobacteria.o_Coriobacteriales.f_Coriobacteriaceae.g_Collinsella.s_Collinsella_aerofaciens)	rs17553786	6	92192361	T	C	0.165776	0.0366453	6.07e-06	7738	0.00263773	20.4594
GCST90027759	Gut microbiota abundance (k_Bacteria.p_Actinobacteria.c_Actinobacteria.o_Coriobacteriales.f_Coriobacteriaceae.g_Collinsella.s_Collinsella_aerofaciens)	rs7831606	8	128455694	A	T	-0.103329	0.0233385	9.54e-06	7738	0.00252682	19.597
GCST90027759	Gut microbiota abundance (k_Bacteria.p_Actinobacteria.c_Actinobacteria.o_Coriobacteriales.f_Coriobacteriaceae.g_Collinsella.s_Collinsella_aerofaciens)	rs550057	9	136146597	T	C	0.108642	0.0193746	2.05e-08	7738	0.00404709	31.4355
GCST90027759	Gut microbiota abundance (k_Bacteria.p_Actinobacteria.c_Actinobacteria.o_Coriobacteriales.f_Coriobacteriaceae.g_Collinsella.s_Collinsella_aerofaciens)	rs72774015	10	5138104	A	G	0.177381	0.0392824	6.32e-06	7738	0.00262812	20.3847
GCST90027759	Gut microbiota abundance (k_Bacteria.p_Actinobacteria.c_Actinobacteria.o_Coriobacteriales.f_Coriobacteriaceae.g_Collinsella.s_Collinsella_aerofaciens)	rs61877169	11	12272720	G	A	0.104615	0.0229385	5.1e-06	7738	0.0026808	20.7944
GCST90027759	Gut microbiota abundance (k_Bacteria.p_Actinobacteria.c_Actinobacteria.o_Coriobacteriales.f_Coriobacteriaceae.g_Collinsella.s_Collinsella_aerofaciens)	rs61940669	12	128462574	A	G	0.146989	0.0326009	6.52e-06	7738	0.00262022	20.3233
GCST90027759	Gut microbiota abundance (k_Bacteria.p_Actinobacteria.c_Actinobacteria.o_Coriobacteriales.f_Coriobacteriaceae.g_Collinsella.s_Collinsella_aerofaciens)	rs7147611	14	95024931	A	G	-0.0805696	0.0180507	8.06e-06	7738	0.00256809	19.9179
GCST90027759	Gut microbiota abundance (k_Bacteria.p_Actinobacteria.c_Actinobacteria.o_Coriobacteriales.f_Coriobacteriaceae.g_Collinsella.s_Collinsella_aerofaciens)	rs72845940	17	64585285	T	G	0.124891	0.0259236	1.45e-06	7738	0.00299049	23.2038
GCST90027759	Gut microbiota abundance (k_Bacteria.p_Actinobacteria.c_Actinobacteria.o_Coriobacteriales.f_Coriobacteriaceae.g_Collinsella.s_Collinsella_aerofaciens)	rs386274	20	55030081	A	C	0.0990318	0.0203866	1.19e-06	7738	0.00304024	23.591
GCST90027760	Gut microbiota abundance (k_Bacteria.p_Actinobacteria.c_Actinobacteria.o_Coriobacteriales.f_Coriobacteriaceae.g_Eggerthella.s_Eggerthella_unclassified)	rs141306664	2	103065467	G	A	-0.345992	0.0762136	5.63e-06	7738	0.00265633	20.6041
GCST90027760	Gut microbiota abundance (k_Bacteria.p_Actinobacteria.c_Actinobacteria.o_Coriobacteriales.f_Coriobacteriaceae.g_Eggerthella.s_Eggerthella_unclassified)	rs35315167	11	20188946	T	C	-0.341169	0.0757681	6.71e-06	7738	0.00261337	20.27
GCST90027760	Gut microbiota abundance (k_Bacteria.p_Actinobacteria.c_Actinobacteria.o_Coriobacteriales.f_Coriobacteriaceae.g_Eggerthella.s_Eggerthella_unclassified)	rs1245457	14	27666390	T	G	-0.284764	0.0633653	6.99e-06	7738	0.00260319	20.1909
GCST90027761	Gut microbiota abundance (k_Bacteria.p_Actinobacteria.c_Actinobacteria.o_Coriobacteriales.f_Coriobacteriaceae.g_Gordonibacter.s_Gordonibacter_pamelaeae)	rs7553861	1	25484633	G	T	-0.205731	0.0450735	5.01e-06	7738	0.0026851	20.8279
GCST90027761	Gut microbiota abundance (k_Bacteria.p_Actinobacteria.c_Actinobacteria.o_Coriobacteriales.f_Coriobacteriaceae.g_Gordonibacter.s_Gordonibacter_pamelaeae)	rs12637754	3	69840865	G	A	-0.295809	0.0665444	8.78e-06	7738	0.00254721	19.7556
GCST90027761	Gut microbiota abundance (k_Bacteria.p_Actinobacteria.c_Actinobacteria.o_Coriobacteriales.f_Coriobacteriaceae.g_Gordonibacter.s_Gordonibacter_pamelaeae)	rs2966752	5	109401940	G	A	0.209792	0.044229	2.1e-06	7738	0.00289917	22.4932
GCST90027761	Gut microbiota abundance (k_Bacteria.p_Actinobacteria.c_Actinobacteria.o_Coriobacteriales.f_Coriobacteriaceae.g_Gordonibacter.s_Gordonibacter_pamelaeae)	rs62481637	8	3804179	C	T	0.310466	0.0668346	3.4e-06	7738	0.00278091	21.5731
GCST90027762	Gut microbiota abundance (k_Bacteria.p_Bacteroidetes.c_Bacteroidia.o_Bacteroidales.f_Bacteroidales_noname.g_Bacteroidales_noname.s_Bacteroidales_bacterium_ph8)	rs2465095	2	137536904	G	A	-0.0817186	0.0166929	9.81e-07	7738	0.0030875	23.9589
GCST90027762	Gut microbiota abundance (k_Bacteria.p_Bacteroidetes.c_Bacteroidia.o_Bacteroidales.f_Bacteroidales_noname.g_Bacteroidales_noname.s_Bacteroidales_bacterium_ph8)	rs203770	2	200897873	C	T	-0.0823321	0.0178522	3.99e-06	7738	0.00274116	21.2639
GCST90027762	Gut microbiota abundance (k_Bacteria.p_Bacteroidetes.c_Bacteroidia.o_Bacteroidales.f_Bacteroidales_noname.g_Bacteroidales_noname.s_Bacteroidales_bacterium_ph8)	rs55712042	4	2706103	G	A	0.0752817	0.0168888	8.29e-06	7738	0.00256117	19.8641
GCST90027762	Gut microbiota abundance (k_Bacteria.p_Bacteroidetes.c_Bacteroidia.o_Bacteroidales.f_Bacteroidales_noname.g_Bacteroidales_noname.s_Bacteroidales_bacterium_ph8)	rs2700958	7	36134000	A	G	0.131635	0.0296165	8.8e-06	7738	0.0025465	19.75
GCST90027762	Gut microbiota abundance (k_Bacteria.p_Bacteroidetes.c_Bacteroidia.o_Bacteroidales.f_Bacteroidales_noname.g_Bacteroidales_noname.s_Bacteroidales_bacterium_ph8)	rs12449080	16	73660160	G	C	0.086934	0.0178413	1.1e-06	7738	0.00305893	23.7364
GCST90027762	Gut microbiota abundance (k_Bacteria.p_Bacteroidetes.c_Bacteroidia.o_Bacteroidales.f_Bacteroidales_noname.g_Bacteroidales_noname.s_Bacteroidales_bacterium_ph8)	rs2008778	17	36156378	A	C	-0.0981686	0.0215664	5.32e-06	7738	0.00267056	20.7147
GCST90027762	Gut microbiota abundance (k_Bacteria.p_Bacteroidetes.c_Bacteroidia.o_Bacteroidales.f_Bacteroidales_noname.g_Bacteroidales_noname.s_Bacteroidales_bacterium_ph8)	rs12602625	17	65679135	C	G	-0.16527	0.0370136	8e-06	7738	0.00256992	19.9321
GCST90027762	Gut microbiota abundance (k_Bacteria.p_Bacteroidetes.c_Bacteroidia.o_Bacteroidales.f_Bacteroidales_noname.g_Bacteroidales_noname.s_Bacteroidales_bacterium_ph8)	rs35445518	19	46908968	C	A	0.0910584	0.0204129	8.16e-06	7738	0.00256499	19.8938
GCST90027763	Gut microbiota abundance (k_Bacteria.p_Bacteroidetes.c_Bacteroidia.o_Bacteroidales.f_Porphyromonadaceae.g_Barnesiella.s_Barnesiella_intestinihominis)	rs78335793	1	175415285	T	C	0.134728	0.0296875	5.67e-06	7738	0.00265449	20.5898
GCST90027763	Gut microbiota abundance (k_Bacteria.p_Bacteroidetes.c_Bacteroidia.o_Bacteroidales.f_Porphyromonadaceae.g_Barnesiella.s_Barnesiella_intestinihominis)	rs62135856	2	38063634	A	G	0.153113	0.0333452	4.4e-06	7738	0.00271734	21.0786
GCST90027763	Gut microbiota abundance (k_Bacteria.p_Bacteroidetes.c_Bacteroidia.o_Bacteroidales.f_Porphyromonadaceae.g_Barnesiella.s_Barnesiella_intestinihominis)	rs67396441	2	127772373	T	C	-0.078774	0.0173338	5.51e-06	7738	0.0026619	20.6474
GCST90027763	Gut microbiota abundance (k_Bacteria.p_Bacteroidetes.c_Bacteroidia.o_Bacteroidales.f_Porphyromonadaceae.g_Barnesiella.s_Barnesiella_intestinihominis)	rs2132254	3	65846859	T	C	0.0813722	0.0183979	9.74e-06	7738	0.00252169	19.5571
GCST90027763	Gut microbiota abundance (k_Bacteria.p_Bacteroidetes.c_Bacteroidia.o_Bacteroidales.f_Porphyromonadaceae.g_Barnesiella.s_Barnesiella_intestinihominis)	rs115004061	3	109435292	T	C	-0.189853	0.0427218	8.83e-06	7738	0.00254565	19.7434
GCST90027763	Gut microbiota abundance (k_Bacteria.p_Bacteroidetes.c_Bacteroidia.o_Bacteroidales.f_Porphyromonadaceae.g_Barnesiella.s_Barnesiella_intestinihominis)	rs9884588	4	32616774	T	C	0.0829817	0.0179739	3.9e-06	7738	0.00274699	21.3093
GCST90027763	Gut microbiota abundance (k_Bacteria.p_Bacteroidetes.c_Bacteroidia.o_Bacteroidales.f_Porphyromonadaceae.g_Barnesiella.s_Barnesiella_intestinihominis)	rs72957980	4	106425877	A	C	-0.15575	0.0345398	6.5e-06	7738	0.00262088	20.3284
GCST90027763	Gut microbiota abundance (k_Bacteria.p_Bacteroidetes.c_Bacteroidia.o_Bacteroidales.f_Porphyromonadaceae.g_Barnesiella.s_Barnesiella_intestinihominis)	rs6920861	6	167939982	C	T	-0.111339	0.0209362	1.05e-07	7738	0.00364155	28.274
GCST90027763	Gut microbiota abundance (k_Bacteria.p_Bacteroidetes.c_Bacteroidia.o_Bacteroidales.f_Porphyromonadaceae.g_Barnesiella.s_Barnesiella_intestinihominis)	rs74448867	8	3804085	G	A	0.168486	0.0349489	1.43e-06	7738	0.00299452	23.2352
GCST90027763	Gut microbiota abundance (k_Bacteria.p_Bacteroidetes.c_Bacteroidia.o_Bacteroidales.f_Porphyromonadaceae.g_Barnesiella.s_Barnesiella_intestinihominis)	rs700801	9	79234647	A	G	0.100962	0.0222594	5.74e-06	7738	0.00265158	20.5672
GCST90027763	Gut microbiota abundance (k_Bacteria.p_Bacteroidetes.c_Bacteroidia.o_Bacteroidales.f_Porphyromonadaceae.g_Barnesiella.s_Barnesiella_intestinihominis)	rs8029854	15	77314031	C	T	-0.109071	0.0224716	1.21e-06	7738	0.0030353	23.5525
GCST90027763	Gut microbiota abundance (k_Bacteria.p_Bacteroidetes.c_Bacteroidia.o_Bacteroidales.f_Porphyromonadaceae.g_Barnesiella.s_Barnesiella_intestinihominis)	rs1078988	15	101902700	C	T	0.0935179	0.0205925	5.59e-06	7738	0.0026582	20.6187
GCST90027763	Gut microbiota abundance (k_Bacteria.p_Bacteroidetes.c_Bacteroidia.o_Bacteroidales.f_Porphyromonadaceae.g_Barnesiella.s_Barnesiella_intestinihominis)	rs34437635	22	45256730	T	C	0.161911	0.0350088	3.75e-06	7738	0.00275657	21.3838
GCST90027764	Gut microbiota abundance (k_Bacteria.p_Bacteroidetes.c_Bacteroidia.o_Bacteroidales.f_Porphyromonadaceae.g_Coprobacter.s_Coprobacter_fastidiosus)	rs75238635	4	177157192	A	G	0.196849	0.0415042	2.11e-06	7738	0.00289863	22.489
GCST90027764	Gut microbiota abundance (k_Bacteria.p_Bacteroidetes.c_Bacteroidia.o_Bacteroidales.f_Porphyromonadaceae.g_Coprobacter.s_Coprobacter_fastidiosus)	rs112428203	7	147486250	T	C	-0.139492	0.0305328	4.91e-06	7738	0.00269009	20.8667
GCST90027764	Gut microbiota abundance (k_Bacteria.p_Bacteroidetes.c_Bacteroidia.o_Bacteroidales.f_Porphyromonadaceae.g_Coprobacter.s_Coprobacter_fastidiosus)	rs2697923	11	47363215	T	G	-0.122603	0.024144	3.81e-07	7738	0.00332133	25.7794
GCST90027764	Gut microbiota abundance (k_Bacteria.p_Bacteroidetes.c_Bacteroidia.o_Bacteroidales.f_Porphyromonadaceae.g_Coprobacter.s_Coprobacter_fastidiosus)	rs1896610	12	20347763	A	G	-0.134792	0.0289918	3.33e-06	7738	0.00278573	21.6106
GCST90027764	Gut microbiota abundance (k_Bacteria.p_Bacteroidetes.c_Bacteroidia.o_Bacteroidales.f_Porphyromonadaceae.g_Coprobacter.s_Coprobacter_fastidiosus)	rs79594952	13	59329981	G	A	0.171836	0.0334913	2.89e-07	7738	0.00339048	26.318
GCST90027764	Gut microbiota abundance (k_Bacteria.p_Bacteroidetes.c_Bacteroidia.o_Bacteroidales.f_Porphyromonadaceae.g_Coprobacter.s_Coprobacter_fastidiosus)	rs12232484	17	21062412	C	T	-0.125506	0.0237135	1.21e-07	7738	0.00360695	28.0044
GCST90027764	Gut microbiota abundance (k_Bacteria.p_Bacteroidetes.c_Bacteroidia.o_Bacteroidales.f_Porphyromonadaceae.g_Coprobacter.s_Coprobacter_fastidiosus)	rs12463384	19	21799037	A	C	0.113367	0.0244873	3.66e-06	7738	0.00276227	21.4281
GCST90027765	Gut microbiota abundance (k_Bacteria.p_Bacteroidetes.c_Bacteroidia.o_Bacteroidales.f_Porphyromonadaceae.g_Odoribacter.s_Odoribacter_splanchnicus)	rs13096936	3	42925008	G	A	0.109896	0.0208761	1.41e-07	7738	0.00356846	27.7045
GCST90027765	Gut microbiota abundance (k_Bacteria.p_Bacteroidetes.c_Bacteroidia.o_Bacteroidales.f_Porphyromonadaceae.g_Odoribacter.s_Odoribacter_splanchnicus)	rs2383400	4	180655477	A	G	0.0862234	0.0189004	5.07e-06	7738	0.00268232	20.8062
GCST90027765	Gut microbiota abundance (k_Bacteria.p_Bacteroidetes.c_Bacteroidia.o_Bacteroidales.f_Porphyromonadaceae.g_Odoribacter.s_Odoribacter_splanchnicus)	rs11111	5	37814102	C	T	-0.103454	0.0234163	9.96e-06	7738	0.00251614	19.5139
GCST90027765	Gut microbiota abundance (k_Bacteria.p_Bacteroidetes.c_Bacteroidia.o_Bacteroidales.f_Porphyromonadaceae.g_Odoribacter.s_Odoribacter_splanchnicus)	rs76880769	6	68516989	A	G	-0.187932	0.0419932	7.63e-06	7738	0.00258162	20.0231
GCST90027765	Gut microbiota abundance (k_Bacteria.p_Bacteroidetes.c_Bacteroidia.o_Bacteroidales.f_Porphyromonadaceae.g_Odoribacter.s_Odoribacter_splanchnicus)	rs6583351	7	186119	C	T	0.0851714	0.0187403	5.5e-06	7738	0.00266224	20.6501
GCST90027765	Gut microbiota abundance (k_Bacteria.p_Bacteroidetes.c_Bacteroidia.o_Bacteroidales.f_Porphyromonadaceae.g_Odoribacter.s_Odoribacter_splanchnicus)	rs7011780	8	125596990	C	A	0.130826	0.0292709	7.84e-06	7738	0.00257492	19.971
GCST90027765	Gut microbiota abundance (k_Bacteria.p_Bacteroidetes.c_Bacteroidia.o_Bacteroidales.f_Porphyromonadaceae.g_Odoribacter.s_Odoribacter_splanchnicus)	rs7019674	9	81809148	C	T	-0.0842361	0.0187999	7.44e-06	7738	0.00258781	20.0712
GCST90027765	Gut microbiota abundance (k_Bacteria.p_Bacteroidetes.c_Bacteroidia.o_Bacteroidales.f_Porphyromonadaceae.g_Odoribacter.s_Odoribacter_splanchnicus)	rs2470427	12	2075984	T	C	0.0905437	0.0184222	8.88e-07	7738	0.00311209	24.1503
GCST90027765	Gut microbiota abundance (k_Bacteria.p_Bacteroidetes.c_Bacteroidia.o_Bacteroidales.f_Porphyromonadaceae.g_Odoribacter.s_Odoribacter_splanchnicus)	rs495710	15	46935830	T	C	-0.0921548	0.0185091	6.4e-07	7738	0.00319334	24.7828
GCST90027765	Gut microbiota abundance (k_Bacteria.p_Bacteroidetes.c_Bacteroidia.o_Bacteroidales.f_Porphyromonadaceae.g_Odoribacter.s_Odoribacter_splanchnicus)	rs366171	16	66906450	T	A	-0.0978055	0.0190936	3.02e-07	7738	0.0033795	26.2325
GCST90027765	Gut microbiota abundance (k_Bacteria.p_Bacteroidetes.c_Bacteroidia.o_Bacteroidales.f_Porphyromonadaceae.g_Odoribacter.s_Odoribacter_splanchnicus)	rs117633633	16	87943237	A	G	0.191045	0.0422441	6.11e-06	7738	0.00263611	20.4468
GCST90027765	Gut microbiota abundance (k_Bacteria.p_Bacteroidetes.c_Bacteroidia.o_Bacteroidales.f_Porphyromonadaceae.g_Odoribacter.s_Odoribacter_splanchnicus)	rs74682567	17	37804675	G	A	-0.201543	0.0417131	1.35e-06	7738	0.00300783	23.3388
GCST90027765	Gut microbiota abundance (k_Bacteria.p_Bacteroidetes.c_Bacteroidia.o_Bacteroidales.f_Porphyromonadaceae.g_Odoribacter.s_Odoribacter_splanchnicus)	rs73619447	20	61629312	T	C	-0.172843	0.0389841	9.26e-06	7738	0.00253395	19.6524
GCST90027765	Gut microbiota abundance (k_Bacteria.p_Bacteroidetes.c_Bacteroidia.o_Bacteroidales.f_Porphyromonadaceae.g_Odoribacter.s_Odoribacter_splanchnicus)	rs5754282	22	33176834	C	A	0.101205	0.0224536	6.57e-06	7738	0.0026186	20.3106
GCST90027766	Gut microbiota abundance (k_Bacteria.p_Bacteroidetes.c_Bacteroidia.o_Bacteroidales.f_Porphyromonadaceae.g_Parabacteroides.s_Parabacteroides_distasonis)	rs6688656	1	166377590	G	T	-0.0827272	0.0185553	8.26e-06	7738	0.00256224	19.8724
GCST90027766	Gut microbiota abundance (k_Bacteria.p_Bacteroidetes.c_Bacteroidia.o_Bacteroidales.f_Porphyromonadaceae.g_Parabacteroides.s_Parabacteroides_distasonis)	rs62227335	3	140418	T	C	-0.216031	0.0401629	7.49e-08	7738	0.00372508	28.9249
GCST90027766	Gut microbiota abundance (k_Bacteria.p_Bacteroidetes.c_Bacteroidia.o_Bacteroidales.f_Porphyromonadaceae.g_Parabacteroides.s_Parabacteroides_distasonis)	rs4618483	6	79909472	A	T	0.0862656	0.0183788	2.68e-06	7738	0.00283909	22.0257
GCST90027766	Gut microbiota abundance (k_Bacteria.p_Bacteroidetes.c_Bacteroidia.o_Bacteroidales.f_Porphyromonadaceae.g_Parabacteroides.s_Parabacteroides_distasonis)	rs3735683	7	1025533	T	C	0.10494	0.0220496	1.94e-06	7738	0.00291865	22.6448
GCST90027766	Gut microbiota abundance (k_Bacteria.p_Bacteroidetes.c_Bacteroidia.o_Bacteroidales.f_Porphyromonadaceae.g_Parabacteroides.s_Parabacteroides_distasonis)	rs3814989	7	18634822	C	T	0.09487	0.0208954	5.62e-06	7738	0.00265689	20.6085
GCST90027766	Gut microbiota abundance (k_Bacteria.p_Bacteroidetes.c_Bacteroidia.o_Bacteroidales.f_Porphyromonadaceae.g_Parabacteroides.s_Parabacteroides_distasonis)	rs6970565	7	46173126	C	T	-0.0869376	0.0192049	5.99e-06	7738	0.00264128	20.487
GCST90027766	Gut microbiota abundance (k_Bacteria.p_Bacteroidetes.c_Bacteroidia.o_Bacteroidales.f_Porphyromonadaceae.g_Parabacteroides.s_Parabacteroides_distasonis)	rs7853135	9	105974249	C	T	-0.0868403	0.0191875	6.01e-06	7738	0.00264014	20.4782
GCST90027766	Gut microbiota abundance (k_Bacteria.p_Bacteroidetes.c_Bacteroidia.o_Bacteroidales.f_Porphyromonadaceae.g_Parabacteroides.s_Parabacteroides_distasonis)	rs60248492	16	69943500	G	C	-0.187154	0.0388118	1.42e-06	7738	0.00299598	23.2466
GCST90027766	Gut microbiota abundance (k_Bacteria.p_Bacteroidetes.c_Bacteroidia.o_Bacteroidales.f_Porphyromonadaceae.g_Parabacteroides.s_Parabacteroides_distasonis)	rs6603134	19	8106521	G	A	-0.0823059	0.0183647	7.4e-06	7738	0.00258904	20.0808
GCST90027767	Gut microbiota abundance (k_Bacteria.p_Bacteroidetes.c_Bacteroidia.o_Bacteroidales.f_Porphyromonadaceae.g_Parabacteroides.s_Parabacteroides_goldsteinii)	rs12617695	2	2894009	T	C	-0.2545	0.0570862	8.27e-06	7738	0.00256194	19.8701
GCST90027767	Gut microbiota abundance (k_Bacteria.p_Bacteroidetes.c_Bacteroidia.o_Bacteroidales.f_Porphyromonadaceae.g_Parabacteroides.s_Parabacteroides_goldsteinii)	rs1357368	2	216625794	T	C	0.219779	0.0430468	3.3e-07	7738	0.00335738	26.0602
GCST90027767	Gut microbiota abundance (k_Bacteria.p_Bacteroidetes.c_Bacteroidia.o_Bacteroidales.f_Porphyromonadaceae.g_Parabacteroides.s_Parabacteroides_goldsteinii)	rs2898012	5	56719668	G	A	0.181674	0.0397493	4.87e-06	7738	0.0026923	20.8839
GCST90027767	Gut microbiota abundance (k_Bacteria.p_Bacteroidetes.c_Bacteroidia.o_Bacteroidales.f_Porphyromonadaceae.g_Parabacteroides.s_Parabacteroides_goldsteinii)	rs3973922	7	71112510	C	A	0.174374	0.0387882	6.94e-06	7738	0.00260495	20.2046
GCST90027767	Gut microbiota abundance (k_Bacteria.p_Bacteroidetes.c_Bacteroidia.o_Bacteroidales.f_Porphyromonadaceae.g_Parabacteroides.s_Parabacteroides_goldsteinii)	rs988862	8	114196676	A	T	0.175621	0.0380297	3.87e-06	7738	0.00274843	21.3204
GCST90027767	Gut microbiota abundance (k_Bacteria.p_Bacteroidetes.c_Bacteroidia.o_Bacteroidales.f_Porphyromonadaceae.g_Parabacteroides.s_Parabacteroides_goldsteinii)	rs8006060	14	52768125	G	A	-0.242375	0.0533469	5.54e-06	7738	0.00266055	20.6369
GCST90027767	Gut microbiota abundance (k_Bacteria.p_Bacteroidetes.c_Bacteroidia.o_Bacteroidales.f_Porphyromonadaceae.g_Parabacteroides.s_Parabacteroides_goldsteinii)	rs12879040	14	93123991	A	G	-0.175377	0.0389933	6.87e-06	7738	0.00260738	20.2235
GCST90027768	Gut microbiota abundance (k_Bacteria.p_Bacteroidetes.c_Bacteroidia.o_Bacteroidales.f_Porphyromonadaceae.g_Parabacteroides.s_Parabacteroides_johnsonii)	rs11806181	1	60975097	T	G	-0.304541	0.0665955	4.81e-06	7738	0.00269527	20.9069
GCST90027768	Gut microbiota abundance (k_Bacteria.p_Bacteroidetes.c_Bacteroidia.o_Bacteroidales.f_Porphyromonadaceae.g_Parabacteroides.s_Parabacteroides_johnsonii)	rs62163269	2	77881630	T	C	-0.261356	0.050743	2.6e-07	7738	0.00341662	26.5216
GCST90027768	Gut microbiota abundance (k_Bacteria.p_Bacteroidetes.c_Bacteroidia.o_Bacteroidales.f_Porphyromonadaceae.g_Parabacteroides.s_Parabacteroides_johnsonii)	rs11724182	4	4825522	T	C	0.297944	0.0639105	3.13e-06	7738	0.00280077	21.7276
GCST90027768	Gut microbiota abundance (k_Bacteria.p_Bacteroidetes.c_Bacteroidia.o_Bacteroidales.f_Porphyromonadaceae.g_Parabacteroides.s_Parabacteroides_johnsonii)	rs17693136	4	178513823	T	C	0.211231	0.042932	8.65e-07	7738	0.00311864	24.2013
GCST90027768	Gut microbiota abundance (k_Bacteria.p_Bacteroidetes.c_Bacteroidia.o_Bacteroidales.f_Porphyromonadaceae.g_Parabacteroides.s_Parabacteroides_johnsonii)	rs568692	5	4016609	C	T	-0.170235	0.0366008	3.3e-06	7738	0.0027879	21.6275
GCST90027768	Gut microbiota abundance (k_Bacteria.p_Bacteroidetes.c_Bacteroidia.o_Bacteroidales.f_Porphyromonadaceae.g_Parabacteroides.s_Parabacteroides_johnsonii)	rs598632	7	4166627	T	C	-0.272144	0.0601463	6.05e-06	7738	0.00263878	20.4676
GCST90027768	Gut microbiota abundance (k_Bacteria.p_Bacteroidetes.c_Bacteroidia.o_Bacteroidales.f_Porphyromonadaceae.g_Parabacteroides.s_Parabacteroides_johnsonii)	rs13265628	8	142353427	A	C	-0.272076	0.0607095	7.41e-06	7738	0.00258888	20.0796
GCST90027768	Gut microbiota abundance (k_Bacteria.p_Bacteroidetes.c_Bacteroidia.o_Bacteroidales.f_Porphyromonadaceae.g_Parabacteroides.s_Parabacteroides_johnsonii)	rs114845775	9	1809229	T	C	-0.287556	0.0642764	7.69e-06	7738	0.00257983	20.0092
GCST90027768	Gut microbiota abundance (k_Bacteria.p_Bacteroidetes.c_Bacteroidia.o_Bacteroidales.f_Porphyromonadaceae.g_Parabacteroides.s_Parabacteroides_johnsonii)	rs12101679	15	36249420	A	G	-0.203089	0.0459139	9.72e-06	7738	0.00252207	19.5601
GCST90027769	Gut microbiota abundance (k_Bacteria.p_Bacteroidetes.c_Bacteroidia.o_Bacteroidales.f_Porphyromonadaceae.g_Parabacteroides.s_Parabacteroides_merdae)	rs12116657	1	63034646	C	A	-0.111275	0.0241536	4.09e-06	7738	0.00273535	21.2187
GCST90027769	Gut microbiota abundance (k_Bacteria.p_Bacteroidetes.c_Bacteroidia.o_Bacteroidales.f_Porphyromonadaceae.g_Parabacteroides.s_Parabacteroides_merdae)	rs7631540	3	113830519	T	C	0.0825402	0.0183823	7.12e-06	7738	0.00259879	20.1566
GCST90027769	Gut microbiota abundance (k_Bacteria.p_Bacteroidetes.c_Bacteroidia.o_Bacteroidales.f_Porphyromonadaceae.g_Parabacteroides.s_Parabacteroides_merdae)	rs1508792	5	98109148	C	G	-0.0876039	0.0183017	1.7e-06	7738	0.00295222	22.906
GCST90027769	Gut microbiota abundance (k_Bacteria.p_Bacteroidetes.c_Bacteroidia.o_Bacteroidales.f_Porphyromonadaceae.g_Parabacteroides.s_Parabacteroides_merdae)	rs702101	5	171276393	A	G	0.089625	0.0198436	6.28e-06	7738	0.00262933	20.3941
GCST90027769	Gut microbiota abundance (k_Bacteria.p_Bacteroidetes.c_Bacteroidia.o_Bacteroidales.f_Porphyromonadaceae.g_Parabacteroides.s_Parabacteroides_merdae)	rs66722558	6	132090239	T	G	0.199748	0.0409473	1.07e-06	7738	0.00306587	23.7905
GCST90027769	Gut microbiota abundance (k_Bacteria.p_Bacteroidetes.c_Bacteroidia.o_Bacteroidales.f_Porphyromonadaceae.g_Parabacteroides.s_Parabacteroides_merdae)	rs4237122	9	133313115	A	G	0.141557	0.0307803	4.25e-06	7738	0.00272587	21.1449
GCST90027769	Gut microbiota abundance (k_Bacteria.p_Bacteroidetes.c_Bacteroidia.o_Bacteroidales.f_Porphyromonadaceae.g_Parabacteroides.s_Parabacteroides_merdae)	rs10733815	10	67316008	A	G	0.109025	0.0228223	1.78e-06	7738	0.00294053	22.815
GCST90027769	Gut microbiota abundance (k_Bacteria.p_Bacteroidetes.c_Bacteroidia.o_Bacteroidales.f_Porphyromonadaceae.g_Parabacteroides.s_Parabacteroides_merdae)	rs2005874	19	46810991	T	C	0.171144	0.0335108	3.27e-07	7738	0.0033594	26.0759
GCST90027769	Gut microbiota abundance (k_Bacteria.p_Bacteroidetes.c_Bacteroidia.o_Bacteroidales.f_Porphyromonadaceae.g_Parabacteroides.s_Parabacteroides_merdae)	rs148330790	22	24326693	A	G	0.218192	0.0457119	1.81e-06	7738	0.0029357	22.7775
GCST90027770	Gut microbiota abundance (k_Bacteria.p_Bacteroidetes.c_Bacteroidia.o_Bacteroidales.f_Porphyromonadaceae.g_Parabacteroides.s_Parabacteroides_unclassified)	rs10911039	1	182194093	G	A	0.145854	0.0316024	3.93e-06	7738	0.0027452	21.2953
GCST90027770	Gut microbiota abundance (k_Bacteria.p_Bacteroidetes.c_Bacteroidia.o_Bacteroidales.f_Porphyromonadaceae.g_Parabacteroides.s_Parabacteroides_unclassified)	rs1580572	3	67392138	T	A	0.12447	0.0268435	3.54e-06	7738	0.0027709	21.4952
GCST90027770	Gut microbiota abundance (k_Bacteria.p_Bacteroidetes.c_Bacteroidia.o_Bacteroidales.f_Porphyromonadaceae.g_Parabacteroides.s_Parabacteroides_unclassified)	rs12697058	5	67335548	C	T	-0.111505	0.0249869	8.1e-06	7738	0.00256696	19.9091
GCST90027770	Gut microbiota abundance (k_Bacteria.p_Bacteroidetes.c_Bacteroidia.o_Bacteroidales.f_Porphyromonadaceae.g_Parabacteroides.s_Parabacteroides_unclassified)	rs10281779	7	884704	G	A	0.108871	0.0231235	2.5e-06	7738	0.0028566	22.1619
GCST90027770	Gut microbiota abundance (k_Bacteria.p_Bacteroidetes.c_Bacteroidia.o_Bacteroidales.f_Porphyromonadaceae.g_Parabacteroides.s_Parabacteroides_unclassified)	rs2449506	8	98791018	C	T	-0.150144	0.0318987	2.51e-06	7738	0.00285498	22.1494
GCST90027770	Gut microbiota abundance (k_Bacteria.p_Bacteroidetes.c_Bacteroidia.o_Bacteroidales.f_Porphyromonadaceae.g_Parabacteroides.s_Parabacteroides_unclassified)	rs303729	9	14438751	G	C	0.141678	0.0318804	8.83e-06	7738	0.00254579	19.7445
GCST90027770	Gut microbiota abundance (k_Bacteria.p_Bacteroidetes.c_Bacteroidia.o_Bacteroidales.f_Porphyromonadaceae.g_Parabacteroides.s_Parabacteroides_unclassified)	rs12809872	12	130862390	T	C	-0.166807	0.0317329	1.47e-07	7738	0.00355821	27.6246
GCST90027770	Gut microbiota abundance (k_Bacteria.p_Bacteroidetes.c_Bacteroidia.o_Bacteroidales.f_Porphyromonadaceae.g_Parabacteroides.s_Parabacteroides_unclassified)	rs4943000	13	31631553	C	T	0.108843	0.0235487	3.8e-06	7738	0.00275319	21.3575
GCST90027771	Gut microbiota abundance (k_Bacteria.p_Bacteroidetes.c_Bacteroidia.o_Bacteroidales.f_Prevotellaceae.g_Paraprevotella.s_Paraprevotella_clara)	rs11678259	2	53508689	G	T	0.117013	0.0262963	8.6e-06	7738	0.00255234	19.7955
GCST90027771	Gut microbiota abundance (k_Bacteria.p_Bacteroidetes.c_Bacteroidia.o_Bacteroidales.f_Prevotellaceae.g_Paraprevotella.s_Paraprevotella_clara)	rs113022358	2	127208407	T	C	0.200395	0.0452748	9.59e-06	7738	0.00252543	19.5862
GCST90027771	Gut microbiota abundance (k_Bacteria.p_Bacteroidetes.c_Bacteroidia.o_Bacteroidales.f_Prevotellaceae.g_Paraprevotella.s_Paraprevotella_clara)	rs6748817	2	205258852	G	A	0.15142	0.033392	5.77e-06	7738	0.00265034	20.5575
GCST90027771	Gut microbiota abundance (k_Bacteria.p_Bacteroidetes.c_Bacteroidia.o_Bacteroidales.f_Prevotellaceae.g_Paraprevotella.s_Paraprevotella_clara)	rs13429913	2	228058913	T	C	0.111297	0.0249482	8.15e-06	7738	0.00256531	19.8963
GCST90027771	Gut microbiota abundance (k_Bacteria.p_Bacteroidetes.c_Bacteroidia.o_Bacteroidales.f_Prevotellaceae.g_Paraprevotella.s_Paraprevotella_clara)	rs4459949	4	161237172	G	A	-0.16846	0.0323433	1.9e-07	7738	0.00349364	27.1216
GCST90027771	Gut microbiota abundance (k_Bacteria.p_Bacteroidetes.c_Bacteroidia.o_Bacteroidales.f_Prevotellaceae.g_Paraprevotella.s_Paraprevotella_clara)	rs56353270	6	3651407	A	G	-0.227444	0.0488069	3.16e-06	7738	0.0027986	21.7107
GCST90027771	Gut microbiota abundance (k_Bacteria.p_Bacteroidetes.c_Bacteroidia.o_Bacteroidales.f_Prevotellaceae.g_Paraprevotella.s_Paraprevotella_clara)	rs9462447	6	12080585	C	A	-0.15346	0.0344169	8.24e-06	7738	0.00256273	19.8762
GCST90027771	Gut microbiota abundance (k_Bacteria.p_Bacteroidetes.c_Bacteroidia.o_Bacteroidales.f_Prevotellaceae.g_Paraprevotella.s_Paraprevotella_clara)	rs2027516	6	136131888	A	G	0.119616	0.0257131	3.29e-06	7738	0.00278887	21.6351
GCST90027771	Gut microbiota abundance (k_Bacteria.p_Bacteroidetes.c_Bacteroidia.o_Bacteroidales.f_Prevotellaceae.g_Paraprevotella.s_Paraprevotella_clara)	rs9397388	6	151626774	G	T	-0.113861	0.0252374	6.43e-06	7738	0.00262356	20.3492
GCST90027771	Gut microbiota abundance (k_Bacteria.p_Bacteroidetes.c_Bacteroidia.o_Bacteroidales.f_Prevotellaceae.g_Paraprevotella.s_Paraprevotella_clara)	rs12686124	9	109618233	G	A	-0.213224	0.0464187	4.36e-06	7738	0.00271941	21.0947
GCST90027771	Gut microbiota abundance (k_Bacteria.p_Bacteroidetes.c_Bacteroidia.o_Bacteroidales.f_Prevotellaceae.g_Paraprevotella.s_Paraprevotella_clara)	rs1305081	13	29254871	A	G	0.182505	0.0361045	4.31e-07	7738	0.00329131	25.5456
GCST90027771	Gut microbiota abundance (k_Bacteria.p_Bacteroidetes.c_Bacteroidia.o_Bacteroidales.f_Prevotellaceae.g_Paraprevotella.s_Paraprevotella_clara)	rs57091306	19	53549135	G	C	0.170615	0.0374643	5.26e-06	7738	0.00267307	20.7343
GCST90027771	Gut microbiota abundance (k_Bacteria.p_Bacteroidetes.c_Bacteroidia.o_Bacteroidales.f_Prevotellaceae.g_Paraprevotella.s_Paraprevotella_clara)	rs73415022	22	35855603	C	T	0.174909	0.0351324	6.41e-07	7738	0.00319293	24.7796
GCST90027772	Gut microbiota abundance (k_Bacteria.p_Bacteroidetes.c_Bacteroidia.o_Bacteroidales.f_Prevotellaceae.g_Paraprevotella.s_Paraprevotella_unclassified)	rs891501	2	10086506	T	G	-0.156632	0.0329211	1.96e-06	7738	0.00291685	22.6308
GCST90027772	Gut microbiota abundance (k_Bacteria.p_Bacteroidetes.c_Bacteroidia.o_Bacteroidales.f_Prevotellaceae.g_Paraprevotella.s_Paraprevotella_unclassified)	rs72810711	2	27356929	C	G	0.114394	0.0255503	7.56e-06	7738	0.00258381	20.0401
GCST90027772	Gut microbiota abundance (k_Bacteria.p_Bacteroidetes.c_Bacteroidia.o_Bacteroidales.f_Prevotellaceae.g_Paraprevotella.s_Paraprevotella_unclassified)	rs11938983	4	98267549	T	C	0.108741	0.0246128	9.96e-06	7738	0.00251616	19.5141
GCST90027772	Gut microbiota abundance (k_Bacteria.p_Bacteroidetes.c_Bacteroidia.o_Bacteroidales.f_Prevotellaceae.g_Paraprevotella.s_Paraprevotella_unclassified)	rs246783	5	75669542	G	A	0.109297	0.0241709	6.13e-06	7738	0.00263549	20.442
GCST90027772	Gut microbiota abundance (k_Bacteria.p_Bacteroidetes.c_Bacteroidia.o_Bacteroidales.f_Prevotellaceae.g_Paraprevotella.s_Paraprevotella_unclassified)	rs6465823	7	101245403	T	G	0.120795	0.0260739	3.61e-06	7738	0.00276602	21.4573
GCST90027772	Gut microbiota abundance (k_Bacteria.p_Bacteroidetes.c_Bacteroidia.o_Bacteroidales.f_Prevotellaceae.g_Paraprevotella.s_Paraprevotella_unclassified)	rs7015972	8	18288003	A	G	0.106861	0.0234094	5e-06	7738	0.00268575	20.8329
GCST90027772	Gut microbiota abundance (k_Bacteria.p_Bacteroidetes.c_Bacteroidia.o_Bacteroidales.f_Prevotellaceae.g_Paraprevotella.s_Paraprevotella_unclassified)	rs10760885	9	105142673	A	T	0.112149	0.0222536	4.67e-07	7738	0.00327141	25.3907
GCST90027772	Gut microbiota abundance (k_Bacteria.p_Bacteroidetes.c_Bacteroidia.o_Bacteroidales.f_Prevotellaceae.g_Paraprevotella.s_Paraprevotella_unclassified)	rs1969724	10	102679088	A	T	0.140115	0.0307585	5.23e-06	7738	0.00267453	20.7456
GCST90027772	Gut microbiota abundance (k_Bacteria.p_Bacteroidetes.c_Bacteroidia.o_Bacteroidales.f_Prevotellaceae.g_Paraprevotella.s_Paraprevotella_unclassified)	rs4767918	12	121053044	C	T	0.109243	0.0235722	3.58e-06	7738	0.00276793	21.4721
GCST90027772	Gut microbiota abundance (k_Bacteria.p_Bacteroidetes.c_Bacteroidia.o_Bacteroidales.f_Prevotellaceae.g_Paraprevotella.s_Paraprevotella_unclassified)	rs12895134	14	94394345	A	G	0.0995816	0.0224842	9.47e-06	7738	0.00252856	19.6105
GCST90027773	Gut microbiota abundance (k_Bacteria.p_Bacteroidetes.c_Bacteroidia.o_Bacteroidales.f_Prevotellaceae.g_Paraprevotella.s_Paraprevotella_xylaniphila)	rs113640907	1	245894994	C	T	0.194644	0.0436384	8.18e-06	7738	0.00256448	19.8898
GCST90027773	Gut microbiota abundance (k_Bacteria.p_Bacteroidetes.c_Bacteroidia.o_Bacteroidales.f_Prevotellaceae.g_Paraprevotella.s_Paraprevotella_xylaniphila)	rs3919827	4	67067806	T	G	-0.138415	0.0313039	9.79e-06	7738	0.00252026	19.546
GCST90027773	Gut microbiota abundance (k_Bacteria.p_Bacteroidetes.c_Bacteroidia.o_Bacteroidales.f_Prevotellaceae.g_Paraprevotella.s_Paraprevotella_xylaniphila)	rs595638	4	127340666	T	C	-0.17446	0.0377058	3.71e-06	7738	0.00275897	21.4025
GCST90027773	Gut microbiota abundance (k_Bacteria.p_Bacteroidetes.c_Bacteroidia.o_Bacteroidales.f_Prevotellaceae.g_Paraprevotella.s_Paraprevotella_xylaniphila)	rs4709313	6	159803460	A	G	0.182133	0.0397743	4.67e-06	7738	0.00270251	20.9633
GCST90027773	Gut microbiota abundance (k_Bacteria.p_Bacteroidetes.c_Bacteroidia.o_Bacteroidales.f_Prevotellaceae.g_Paraprevotella.s_Paraprevotella_xylaniphila)	rs6970331	7	152227594	T	C	0.127487	0.028503	7.72e-06	7738	0.00257872	20.0005
GCST90027773	Gut microbiota abundance (k_Bacteria.p_Bacteroidetes.c_Bacteroidia.o_Bacteroidales.f_Prevotellaceae.g_Paraprevotella.s_Paraprevotella_xylaniphila)	rs9314321	8	26116276	C	T	-0.267528	0.0584491	4.71e-06	7738	0.0027001	20.9446
GCST90027773	Gut microbiota abundance (k_Bacteria.p_Bacteroidetes.c_Bacteroidia.o_Bacteroidales.f_Prevotellaceae.g_Paraprevotella.s_Paraprevotella_xylaniphila)	rs311865	14	59214448	A	G	-0.152845	0.0318161	1.56e-06	7738	0.00297362	23.0726
GCST90027773	Gut microbiota abundance (k_Bacteria.p_Bacteroidetes.c_Bacteroidia.o_Bacteroidales.f_Prevotellaceae.g_Paraprevotella.s_Paraprevotella_xylaniphila)	rs2005815	17	11186003	A	C	-0.282918	0.0600299	2.44e-06	7738	0.00286228	22.2062
GCST90027773	Gut microbiota abundance (k_Bacteria.p_Bacteroidetes.c_Bacteroidia.o_Bacteroidales.f_Prevotellaceae.g_Paraprevotella.s_Paraprevotella_xylaniphila)	rs6052686	20	4594466	T	C	0.162031	0.0354396	4.83e-06	7738	0.00269412	20.898
GCST90027773	Gut microbiota abundance (k_Bacteria.p_Bacteroidetes.c_Bacteroidia.o_Bacteroidales.f_Prevotellaceae.g_Paraprevotella.s_Paraprevotella_xylaniphila)	rs62240505	22	23936314	G	T	-0.211992	0.0473853	7.68e-06	7738	0.0025799	20.0097
GCST90027774	Gut microbiota abundance (k_Bacteria.p_Bacteroidetes.c_Bacteroidia.o_Bacteroidales.f_Prevotellaceae.g_Prevotella.s_Prevotella_copri)	rs6745806	2	139296037	G	A	-0.167427	0.0376791	8.85e-06	7738	0.00254518	19.7397
GCST90027774	Gut microbiota abundance (k_Bacteria.p_Bacteroidetes.c_Bacteroidia.o_Bacteroidales.f_Prevotellaceae.g_Prevotella.s_Prevotella_copri)	rs79216963	2	180583709	A	T	-0.155553	0.0341678	5.3e-06	7738	0.00267135	20.7209
GCST90027774	Gut microbiota abundance (k_Bacteria.p_Bacteroidetes.c_Bacteroidia.o_Bacteroidales.f_Prevotellaceae.g_Prevotella.s_Prevotella_copri)	rs12657476	5	150566196	T	C	-0.0931547	0.019803	2.55e-06	7738	0.00285154	22.1226
GCST90027774	Gut microbiota abundance (k_Bacteria.p_Bacteroidetes.c_Bacteroidia.o_Bacteroidales.f_Prevotellaceae.g_Prevotella.s_Prevotella_copri)	rs4503137	8	17991955	T	G	0.0964986	0.0206581	2.99e-06	7738	0.00281197	21.8147
GCST90027774	Gut microbiota abundance (k_Bacteria.p_Bacteroidetes.c_Bacteroidia.o_Bacteroidales.f_Prevotellaceae.g_Prevotella.s_Prevotella_copri)	rs73654027	9	94443717	C	G	0.138723	0.029459	2.49e-06	7738	0.00285754	22.1693
GCST90027774	Gut microbiota abundance (k_Bacteria.p_Bacteroidetes.c_Bacteroidia.o_Bacteroidales.f_Prevotellaceae.g_Prevotella.s_Prevotella_copri)	rs7088001	10	113295291	G	A	0.121321	0.0269851	6.93e-06	7738	0.00260531	20.2074
GCST90027774	Gut microbiota abundance (k_Bacteria.p_Bacteroidetes.c_Bacteroidia.o_Bacteroidales.f_Prevotellaceae.g_Prevotella.s_Prevotella_copri)	rs2421570	11	34052765	A	G	-0.0884542	0.0198105	8.01e-06	7738	0.00256981	19.9313
GCST90027774	Gut microbiota abundance (k_Bacteria.p_Bacteroidetes.c_Bacteroidia.o_Bacteroidales.f_Prevotellaceae.g_Prevotella.s_Prevotella_copri)	rs7930251	11	111155302	T	C	-0.0870117	0.0193783	7.12e-06	7738	0.00259876	20.1564
GCST90027774	Gut microbiota abundance (k_Bacteria.p_Bacteroidetes.c_Bacteroidia.o_Bacteroidales.f_Prevotellaceae.g_Prevotella.s_Prevotella_copri)	rs12870360	13	49405223	A	G	-0.0847702	0.0191442	9.51e-06	7738	0.00252747	19.602
GCST90027774	Gut microbiota abundance (k_Bacteria.p_Bacteroidetes.c_Bacteroidia.o_Bacteroidales.f_Prevotellaceae.g_Prevotella.s_Prevotella_copri)	rs9517773	13	100217440	G	A	-0.114611	0.025178	5.31e-06	7738	0.00267067	20.7156
GCST90027774	Gut microbiota abundance (k_Bacteria.p_Bacteroidetes.c_Bacteroidia.o_Bacteroidales.f_Prevotellaceae.g_Prevotella.s_Prevotella_copri)	rs72799593	16	84948251	T	C	0.157054	0.0339477	3.72e-06	7738	0.00275834	21.3976
GCST90027774	Gut microbiota abundance (k_Bacteria.p_Bacteroidetes.c_Bacteroidia.o_Bacteroidales.f_Prevotellaceae.g_Prevotella.s_Prevotella_copri)	rs55749361	21	28158333	T	A	-0.158693	0.0352357	6.68e-06	7738	0.00261448	20.2786
GCST90027774	Gut microbiota abundance (k_Bacteria.p_Bacteroidetes.c_Bacteroidia.o_Bacteroidales.f_Prevotellaceae.g_Prevotella.s_Prevotella_copri)	rs2330438	22	23715418	A	T	0.0949466	0.0200351	2.15e-06	7738	0.00289392	22.4524
GCST90027774	Gut microbiota abundance (k_Bacteria.p_Bacteroidetes.c_Bacteroidia.o_Bacteroidales.f_Prevotellaceae.g_Prevotella.s_Prevotella_copri)	rs6005414	22	27783185	A	G	0.0822546	0.0185732	9.48e-06	7738	0.00252824	19.608
GCST90027775	Gut microbiota abundance (k_Bacteria.p_Bacteroidetes.c_Bacteroidia.o_Bacteroidales.f_Rikenellaceae.g_Alistipes.s_Alistipes_finegoldii)	rs12028677	1	112076856	T	C	-0.108937	0.0236079	3.94e-06	7738	0.0027442	21.2875
GCST90027775	Gut microbiota abundance (k_Bacteria.p_Bacteroidetes.c_Bacteroidia.o_Bacteroidales.f_Rikenellaceae.g_Alistipes.s_Alistipes_finegoldii)	rs57119184	3	69163936	T	C	0.0878396	0.0197668	8.84e-06	7738	0.0025455	19.7422
GCST90027775	Gut microbiota abundance (k_Bacteria.p_Bacteroidetes.c_Bacteroidia.o_Bacteroidales.f_Rikenellaceae.g_Alistipes.s_Alistipes_finegoldii)	rs12192901	6	1263359	A	G	0.112476	0.0238178	2.33e-06	7738	0.00287367	22.2948
GCST90027775	Gut microbiota abundance (k_Bacteria.p_Bacteroidetes.c_Bacteroidia.o_Bacteroidales.f_Rikenellaceae.g_Alistipes.s_Alistipes_finegoldii)	rs60475061	6	5787678	A	G	-0.117157	0.026068	6.98e-06	7738	0.00260351	20.1933
GCST90027775	Gut microbiota abundance (k_Bacteria.p_Bacteroidetes.c_Bacteroidia.o_Bacteroidales.f_Rikenellaceae.g_Alistipes.s_Alistipes_finegoldii)	rs67032605	9	1046539	G	A	0.119297	0.0262192	5.36e-06	7738	0.00266829	20.6971
GCST90027775	Gut microbiota abundance (k_Bacteria.p_Bacteroidetes.c_Bacteroidia.o_Bacteroidales.f_Rikenellaceae.g_Alistipes.s_Alistipes_finegoldii)	rs10829629	10	131571972	T	C	0.0813715	0.0171055	1.96e-06	7738	0.00291593	22.6236
GCST90027775	Gut microbiota abundance (k_Bacteria.p_Bacteroidetes.c_Bacteroidia.o_Bacteroidales.f_Rikenellaceae.g_Alistipes.s_Alistipes_finegoldii)	rs7962165	12	87292283	G	T	-0.0956743	0.0206046	3.43e-06	7738	0.0027786	21.5551
GCST90027775	Gut microbiota abundance (k_Bacteria.p_Bacteroidetes.c_Bacteroidia.o_Bacteroidales.f_Rikenellaceae.g_Alistipes.s_Alistipes_finegoldii)	rs13381124	18	25506994	G	A	0.14335	0.0323427	9.33e-06	7738	0.00253229	19.6396
GCST90027775	Gut microbiota abundance (k_Bacteria.p_Bacteroidetes.c_Bacteroidia.o_Bacteroidales.f_Rikenellaceae.g_Alistipes.s_Alistipes_finegoldii)	rs10407049	19	30131562	C	G	0.088168	0.0178406	7.73e-07	7738	0.00314633	24.4169
GCST90027775	Gut microbiota abundance (k_Bacteria.p_Bacteroidetes.c_Bacteroidia.o_Bacteroidales.f_Rikenellaceae.g_Alistipes.s_Alistipes_finegoldii)	rs111585182	22	45821518	T	G	-0.159958	0.0356824	7.37e-06	7738	0.0025903	20.0906
GCST90027776	Gut microbiota abundance (k_Bacteria.p_Bacteroidetes.c_Bacteroidia.o_Bacteroidales.f_Rikenellaceae.g_Alistipes.s_Alistipes_indistinctus)	rs1443711	2	31394676	G	A	0.110108	0.0239182	4.15e-06	7738	0.00273129	21.1871
GCST90027776	Gut microbiota abundance (k_Bacteria.p_Bacteroidetes.c_Bacteroidia.o_Bacteroidales.f_Rikenellaceae.g_Alistipes.s_Alistipes_indistinctus)	rs2055593	2	98992113	A	G	-0.112772	0.0241344	2.97e-06	7738	0.00281369	21.8281
GCST90027776	Gut microbiota abundance (k_Bacteria.p_Bacteroidetes.c_Bacteroidia.o_Bacteroidales.f_Rikenellaceae.g_Alistipes.s_Alistipes_indistinctus)	rs73102812	3	61320539	T	C	0.162776	0.0344181	2.25e-06	7738	0.00288218	22.361
GCST90027776	Gut microbiota abundance (k_Bacteria.p_Bacteroidetes.c_Bacteroidia.o_Bacteroidales.f_Rikenellaceae.g_Alistipes.s_Alistipes_indistinctus)	rs1362650	3	179137273	G	A	-0.09041	0.019464	3.4e-06	7738	0.00278056	21.5703
GCST90027776	Gut microbiota abundance (k_Bacteria.p_Bacteroidetes.c_Bacteroidia.o_Bacteroidales.f_Rikenellaceae.g_Alistipes.s_Alistipes_indistinctus)	rs12332306	5	63111148	T	C	0.113209	0.0221762	3.31e-07	7738	0.0033566	26.0541
GCST90027776	Gut microbiota abundance (k_Bacteria.p_Bacteroidetes.c_Bacteroidia.o_Bacteroidales.f_Rikenellaceae.g_Alistipes.s_Alistipes_indistinctus)	rs11957434	5	156575312	A	G	0.121838	0.0248805	9.73e-07	7738	0.00308942	23.9739
GCST90027776	Gut microbiota abundance (k_Bacteria.p_Bacteroidetes.c_Bacteroidia.o_Bacteroidales.f_Rikenellaceae.g_Alistipes.s_Alistipes_indistinctus)	rs62390586	5	174686892	C	G	-0.134288	0.0252357	1.03e-07	7738	0.0036461	28.3095
GCST90027776	Gut microbiota abundance (k_Bacteria.p_Bacteroidetes.c_Bacteroidia.o_Bacteroidales.f_Rikenellaceae.g_Alistipes.s_Alistipes_indistinctus)	rs4897508	6	131630172	A	C	0.126348	0.028377	8.49e-06	7738	0.00255543	19.8195
GCST90027776	Gut microbiota abundance (k_Bacteria.p_Bacteroidetes.c_Bacteroidia.o_Bacteroidales.f_Rikenellaceae.g_Alistipes.s_Alistipes_indistinctus)	rs62493320	8	14707890	A	T	0.119161	0.0253637	2.63e-06	7738	0.00284432	22.0664
GCST90027776	Gut microbiota abundance (k_Bacteria.p_Bacteroidetes.c_Bacteroidia.o_Bacteroidales.f_Rikenellaceae.g_Alistipes.s_Alistipes_indistinctus)	rs10966460	9	24786605	G	A	0.174315	0.0390392	8e-06	7738	0.00256995	19.9323
GCST90027776	Gut microbiota abundance (k_Bacteria.p_Bacteroidetes.c_Bacteroidia.o_Bacteroidales.f_Rikenellaceae.g_Alistipes.s_Alistipes_indistinctus)	rs2789623	10	8223518	G	A	0.113499	0.023611	1.53e-06	7738	0.00297737	23.1017
GCST90027776	Gut microbiota abundance (k_Bacteria.p_Bacteroidetes.c_Bacteroidia.o_Bacteroidales.f_Rikenellaceae.g_Alistipes.s_Alistipes_indistinctus)	rs8015391	14	54954582	G	A	-0.0988055	0.0215084	4.35e-06	7738	0.00271978	21.0976
GCST90027777	Gut microbiota abundance (k_Bacteria.p_Bacteroidetes.c_Bacteroidia.o_Bacteroidales.f_Rikenellaceae.g_Alistipes.s_Alistipes_onderdonkii)	rs7660775	4	114611948	C	A	0.11056	0.0246844	7.5e-06	7738	0.0025858	20.0556
GCST90027777	Gut microbiota abundance (k_Bacteria.p_Bacteroidetes.c_Bacteroidia.o_Bacteroidales.f_Rikenellaceae.g_Alistipes.s_Alistipes_onderdonkii)	rs7804962	7	13303509	C	T	0.0881322	0.017565	5.23e-07	7738	0.00324291	25.1688
GCST90027777	Gut microbiota abundance (k_Bacteria.p_Bacteroidetes.c_Bacteroidia.o_Bacteroidales.f_Rikenellaceae.g_Alistipes.s_Alistipes_onderdonkii)	rs488197	9	38274267	T	C	-0.0757035	0.0170995	9.54e-06	7738	0.00252662	19.5954
GCST90027777	Gut microbiota abundance (k_Bacteria.p_Bacteroidetes.c_Bacteroidia.o_Bacteroidales.f_Rikenellaceae.g_Alistipes.s_Alistipes_onderdonkii)	rs11041738	11	8114103	T	C	-0.0967085	0.0196558	8.65e-07	7738	0.00311861	24.2011
GCST90027777	Gut microbiota abundance (k_Bacteria.p_Bacteroidetes.c_Bacteroidia.o_Bacteroidales.f_Rikenellaceae.g_Alistipes.s_Alistipes_onderdonkii)	rs11104946	12	77760259	G	T	-0.0978269	0.0217625	6.95e-06	7738	0.00260458	20.2016
GCST90027777	Gut microbiota abundance (k_Bacteria.p_Bacteroidetes.c_Bacteroidia.o_Bacteroidales.f_Rikenellaceae.g_Alistipes.s_Alistipes_onderdonkii)	rs8011841	14	97461817	T	C	-0.0730403	0.0164339	8.81e-06	7738	0.0025463	19.7484
GCST90027777	Gut microbiota abundance (k_Bacteria.p_Bacteroidetes.c_Bacteroidia.o_Bacteroidales.f_Rikenellaceae.g_Alistipes.s_Alistipes_onderdonkii)	rs117024060	15	55772583	A	G	-0.145622	0.0326046	7.96e-06	7738	0.00257127	19.9426
GCST90027778	Gut microbiota abundance (k_Bacteria.p_Bacteroidetes.c_Bacteroidia.o_Bacteroidales.f_Rikenellaceae.g_Alistipes.s_Alistipes_putredinis)	rs143528380	4	100462085	T	C	-0.166716	0.0370242	6.7e-06	7738	0.00261347	20.2707
GCST90027778	Gut microbiota abundance (k_Bacteria.p_Bacteroidetes.c_Bacteroidia.o_Bacteroidales.f_Rikenellaceae.g_Alistipes.s_Alistipes_putredinis)	rs6459977	7	155797686	G	A	-0.0834013	0.0188709	9.89e-06	7738	0.0025179	19.5276
GCST90027778	Gut microbiota abundance (k_Bacteria.p_Bacteroidetes.c_Bacteroidia.o_Bacteroidales.f_Rikenellaceae.g_Alistipes.s_Alistipes_putredinis)	rs3118528	9	137338430	G	A	-0.0933371	0.0210221	9e-06	7738	0.00254111	19.7081
GCST90027778	Gut microbiota abundance (k_Bacteria.p_Bacteroidetes.c_Bacteroidia.o_Bacteroidales.f_Rikenellaceae.g_Alistipes.s_Alistipes_putredinis)	rs874372	10	98247143	G	C	0.112555	0.0250319	6.91e-06	7738	0.00260604	20.213
GCST90027778	Gut microbiota abundance (k_Bacteria.p_Bacteroidetes.c_Bacteroidia.o_Bacteroidales.f_Rikenellaceae.g_Alistipes.s_Alistipes_putredinis)	rs2241820	12	54394497	T	C	-0.077173	0.0163185	2.25e-06	7738	0.00288198	22.3594
GCST90027778	Gut microbiota abundance (k_Bacteria.p_Bacteroidetes.c_Bacteroidia.o_Bacteroidales.f_Rikenellaceae.g_Alistipes.s_Alistipes_putredinis)	rs6489044	12	126554565	C	T	-0.077538	0.0171743	6.34e-06	7738	0.00262725	20.3779
GCST90027778	Gut microbiota abundance (k_Bacteria.p_Bacteroidetes.c_Bacteroidia.o_Bacteroidales.f_Rikenellaceae.g_Alistipes.s_Alistipes_putredinis)	rs77715803	14	37075839	A	G	-0.102709	0.0228548	6.99e-06	7738	0.00260319	20.1908
GCST90027779	Gut microbiota abundance (k_Bacteria.p_Bacteroidetes.c_Bacteroidia.o_Bacteroidales.f_Rikenellaceae.g_Alistipes.s_Alistipes_senegalensis)	rs13393033	2	6718574	T	C	-0.0878362	0.0188258	3.08e-06	7738	0.00280539	21.7635
GCST90027779	Gut microbiota abundance (k_Bacteria.p_Bacteroidetes.c_Bacteroidia.o_Bacteroidales.f_Rikenellaceae.g_Alistipes.s_Alistipes_senegalensis)	rs73083250	3	195951391	A	G	-0.0999442	0.0222453	7.03e-06	7738	0.00260184	20.1803
GCST90027779	Gut microbiota abundance (k_Bacteria.p_Bacteroidetes.c_Bacteroidia.o_Bacteroidales.f_Rikenellaceae.g_Alistipes.s_Alistipes_senegalensis)	rs852540	7	5592436	A	G	0.137914	0.0311773	9.71e-06	7738	0.00252242	19.5628
GCST90027779	Gut microbiota abundance (k_Bacteria.p_Bacteroidetes.c_Bacteroidia.o_Bacteroidales.f_Rikenellaceae.g_Alistipes.s_Alistipes_senegalensis)	rs4935713	10	52259742	T	C	0.0939735	0.0210477	8.01e-06	7738	0.00256954	19.9292
GCST90027779	Gut microbiota abundance (k_Bacteria.p_Bacteroidetes.c_Bacteroidia.o_Bacteroidales.f_Rikenellaceae.g_Alistipes.s_Alistipes_senegalensis)	rs592284	10	117132048	T	G	-0.12505	0.028126	8.75e-06	7738	0.0025481	19.7624
GCST90027779	Gut microbiota abundance (k_Bacteria.p_Bacteroidetes.c_Bacteroidia.o_Bacteroidales.f_Rikenellaceae.g_Alistipes.s_Alistipes_senegalensis)	rs7944200	11	28702277	T	C	-0.0860419	0.0178153	1.37e-06	7738	0.00300536	23.3196
GCST90027779	Gut microbiota abundance (k_Bacteria.p_Bacteroidetes.c_Bacteroidia.o_Bacteroidales.f_Rikenellaceae.g_Alistipes.s_Alistipes_senegalensis)	rs56168514	12	89922621	G	A	0.141409	0.029828	2.13e-06	7738	0.00289614	22.4696
GCST90027779	Gut microbiota abundance (k_Bacteria.p_Bacteroidetes.c_Bacteroidia.o_Bacteroidales.f_Rikenellaceae.g_Alistipes.s_Alistipes_senegalensis)	rs9573198	13	74008908	C	G	0.103765	0.0230625	6.82e-06	7738	0.00260932	20.2385
GCST90027779	Gut microbiota abundance (k_Bacteria.p_Bacteroidetes.c_Bacteroidia.o_Bacteroidales.f_Rikenellaceae.g_Alistipes.s_Alistipes_senegalensis)	rs72643019	13	88663116	A	G	0.17014	0.0376019	6.05e-06	7738	0.00263887	20.4683
GCST90027779	Gut microbiota abundance (k_Bacteria.p_Bacteroidetes.c_Bacteroidia.o_Bacteroidales.f_Rikenellaceae.g_Alistipes.s_Alistipes_senegalensis)	rs7155195	14	86046850	C	T	-0.09121	0.0186142	9.58e-07	7738	0.00309331	24.0041
GCST90027779	Gut microbiota abundance (k_Bacteria.p_Bacteroidetes.c_Bacteroidia.o_Bacteroidales.f_Rikenellaceae.g_Alistipes.s_Alistipes_senegalensis)	rs3786306	18	11879825	T	C	-0.110537	0.0250167	9.94e-06	7738	0.00251671	19.5184
GCST90027779	Gut microbiota abundance (k_Bacteria.p_Bacteroidetes.c_Bacteroidia.o_Bacteroidales.f_Rikenellaceae.g_Alistipes.s_Alistipes_senegalensis)	rs13381162	18	56945042	T	G	0.0903404	0.0195139	3.66e-06	7738	0.00276213	21.427
GCST90027780	Gut microbiota abundance (k_Bacteria.p_Bacteroidetes.c_Bacteroidia.o_Bacteroidales.f_Rikenellaceae.g_Alistipes.s_Alistipes_shahii)	rs12134195	1	66851542	C	A	-0.134691	0.0299956	7.11e-06	7738	0.002599	20.1582
GCST90027780	Gut microbiota abundance (k_Bacteria.p_Bacteroidetes.c_Bacteroidia.o_Bacteroidales.f_Rikenellaceae.g_Alistipes.s_Alistipes_shahii)	rs1728059	2	84941232	C	T	-0.0882622	0.0187952	2.65e-06	7738	0.00284178	22.0466
GCST90027780	Gut microbiota abundance (k_Bacteria.p_Bacteroidetes.c_Bacteroidia.o_Bacteroidales.f_Rikenellaceae.g_Alistipes.s_Alistipes_shahii)	rs34355813	3	113301686	C	T	-0.168088	0.0371934	6.2e-06	7738	0.00263248	20.4186
GCST90027780	Gut microbiota abundance (k_Bacteria.p_Bacteroidetes.c_Bacteroidia.o_Bacteroidales.f_Rikenellaceae.g_Alistipes.s_Alistipes_shahii)	rs4693197	4	88801072	A	G	0.115968	0.0241116	1.51e-06	7738	0.00298054	23.1264
GCST90027780	Gut microbiota abundance (k_Bacteria.p_Bacteroidetes.c_Bacteroidia.o_Bacteroidales.f_Rikenellaceae.g_Alistipes.s_Alistipes_shahii)	rs79555856	6	6545643	C	T	-0.131509	0.029628	9.05e-06	7738	0.00253966	19.6969
GCST90027780	Gut microbiota abundance (k_Bacteria.p_Bacteroidetes.c_Bacteroidia.o_Bacteroidales.f_Rikenellaceae.g_Alistipes.s_Alistipes_shahii)	rs17070727	8	4453705	A	G	0.12916	0.0289128	7.92e-06	7738	0.00257234	19.951
GCST90027780	Gut microbiota abundance (k_Bacteria.p_Bacteroidetes.c_Bacteroidia.o_Bacteroidales.f_Rikenellaceae.g_Alistipes.s_Alistipes_shahii)	rs9886784	9	1521204	C	A	0.0887528	0.0199667	8.79e-06	7738	0.00254692	19.7533
GCST90027780	Gut microbiota abundance (k_Bacteria.p_Bacteroidetes.c_Bacteroidia.o_Bacteroidales.f_Rikenellaceae.g_Alistipes.s_Alistipes_shahii)	rs7043141	9	23442387	T	G	0.113549	0.0245784	3.84e-06	7738	0.00275064	21.3376
GCST90027780	Gut microbiota abundance (k_Bacteria.p_Bacteroidetes.c_Bacteroidia.o_Bacteroidales.f_Rikenellaceae.g_Alistipes.s_Alistipes_shahii)	rs34990336	9	110273582	G	A	0.0948989	0.0210221	6.35e-06	7738	0.00262662	20.373
GCST90027780	Gut microbiota abundance (k_Bacteria.p_Bacteroidetes.c_Bacteroidia.o_Bacteroidales.f_Rikenellaceae.g_Alistipes.s_Alistipes_shahii)	rs11161058	14	29958756	T	C	-0.0800937	0.0170429	2.61e-06	7738	0.00284607	22.08
GCST90027780	Gut microbiota abundance (k_Bacteria.p_Bacteroidetes.c_Bacteroidia.o_Bacteroidales.f_Rikenellaceae.g_Alistipes.s_Alistipes_shahii)	rs6508629	18	27557607	T	C	-0.102602	0.022689	6.12e-06	7738	0.00263576	20.4441
GCST90027781	Gut microbiota abundance (k_Bacteria.p_Bacteroidetes.c_Bacteroidia.o_Bacteroidales.f_Rikenellaceae.g_Alistipes.s_Alistipes_sp_AP11)	rs2293915	1	17551034	T	A	0.13124	0.0291578	6.76e-06	7738	0.00261133	20.2541
GCST90027781	Gut microbiota abundance (k_Bacteria.p_Bacteroidetes.c_Bacteroidia.o_Bacteroidales.f_Rikenellaceae.g_Alistipes.s_Alistipes_sp_AP11)	rs12022867	1	186786065	T	C	-0.189732	0.0412005	4.12e-06	7738	0.00273311	21.2013
GCST90027781	Gut microbiota abundance (k_Bacteria.p_Bacteroidetes.c_Bacteroidia.o_Bacteroidales.f_Rikenellaceae.g_Alistipes.s_Alistipes_sp_AP11)	rs55790429	3	7879112	G	C	0.124676	0.0280645	8.89e-06	7738	0.00254401	19.7306
GCST90027781	Gut microbiota abundance (k_Bacteria.p_Bacteroidetes.c_Bacteroidia.o_Bacteroidales.f_Rikenellaceae.g_Alistipes.s_Alistipes_sp_AP11)	rs28450200	8	15070111	T	C	0.193309	0.0340527	1.37e-08	7738	0.00414732	32.2173
GCST90027781	Gut microbiota abundance (k_Bacteria.p_Bacteroidetes.c_Bacteroidia.o_Bacteroidales.f_Rikenellaceae.g_Alistipes.s_Alistipes_sp_AP11)	rs34886974	14	51827473	T	C	-0.187095	0.0422432	9.47e-06	7738	0.00252862	19.611
GCST90027781	Gut microbiota abundance (k_Bacteria.p_Bacteroidetes.c_Bacteroidia.o_Bacteroidales.f_Rikenellaceae.g_Alistipes.s_Alistipes_sp_AP11)	rs13333427	16	69959741	G	A	-0.279033	0.0598337	3.11e-06	7738	0.00280267	21.7424
GCST90027781	Gut microbiota abundance (k_Bacteria.p_Bacteroidetes.c_Bacteroidia.o_Bacteroidales.f_Rikenellaceae.g_Alistipes.s_Alistipes_sp_AP11)	rs1553042	17	31608930	A	G	0.139351	0.0287564	1.26e-06	7738	0.00302557	23.4768
GCST90027781	Gut microbiota abundance (k_Bacteria.p_Bacteroidetes.c_Bacteroidia.o_Bacteroidales.f_Rikenellaceae.g_Alistipes.s_Alistipes_sp_AP11)	rs71385354	17	52135707	C	G	0.241135	0.0538235	7.46e-06	7738	0.00258716	20.0662
GCST90027781	Gut microbiota abundance (k_Bacteria.p_Bacteroidetes.c_Bacteroidia.o_Bacteroidales.f_Rikenellaceae.g_Alistipes.s_Alistipes_sp_AP11)	rs9958338	18	377105	T	C	0.119481	0.0262257	5.22e-06	7738	0.00267519	20.7508
GCST90027781	Gut microbiota abundance (k_Bacteria.p_Bacteroidetes.c_Bacteroidia.o_Bacteroidales.f_Rikenellaceae.g_Alistipes.s_Alistipes_sp_AP11)	rs11664566	18	30050356	T	C	0.161176	0.0361661	8.33e-06	7738	0.00256007	19.8556
GCST90027781	Gut microbiota abundance (k_Bacteria.p_Bacteroidetes.c_Bacteroidia.o_Bacteroidales.f_Rikenellaceae.g_Alistipes.s_Alistipes_sp_AP11)	rs363031	20	10218155	A	C	0.3004	0.0677435	9.23e-06	7738	0.00253474	19.6586
GCST90027781	Gut microbiota abundance (k_Bacteria.p_Bacteroidetes.c_Bacteroidia.o_Bacteroidales.f_Rikenellaceae.g_Alistipes.s_Alistipes_sp_AP11)	rs73147950	20	59631773	A	C	-0.146211	0.0323458	6.18e-06	7738	0.00263362	20.4275
GCST90027782	Gut microbiota abundance (k_Bacteria.p_Firmicutes.c_Bacilli.o_Lactobacillales.f_Lactobacillaceae.g_Lactobacillus.s_Lactobacillus_delbrueckii)	rs60200511	1	244935076	G	A	0.319997	0.0682303	2.73e-06	7738	0.0028345	21.99
GCST90027782	Gut microbiota abundance (k_Bacteria.p_Firmicutes.c_Bacilli.o_Lactobacillales.f_Lactobacillaceae.g_Lactobacillus.s_Lactobacillus_delbrueckii)	rs1458987	3	55103700	T	C	-0.32208	0.071939	7.57e-06	7738	0.00258374	20.0396
GCST90027782	Gut microbiota abundance (k_Bacteria.p_Firmicutes.c_Bacilli.o_Lactobacillales.f_Lactobacillaceae.g_Lactobacillus.s_Lactobacillus_delbrueckii)	rs28635178	3	66026666	A	G	0.408662	0.090122	5.77e-06	7738	0.00265024	20.5567
GCST90027782	Gut microbiota abundance (k_Bacteria.p_Firmicutes.c_Bacilli.o_Lactobacillales.f_Lactobacillaceae.g_Lactobacillus.s_Lactobacillus_delbrueckii)	rs12488234	3	112191202	G	T	-0.318667	0.0708029	6.77e-06	7738	0.00261101	20.2516
GCST90027782	Gut microbiota abundance (k_Bacteria.p_Firmicutes.c_Bacilli.o_Lactobacillales.f_Lactobacillaceae.g_Lactobacillus.s_Lactobacillus_delbrueckii)	rs11734017	4	187526100	T	C	0.20506	0.0446326	4.34e-06	7738	0.00272049	21.1031
GCST90027782	Gut microbiota abundance (k_Bacteria.p_Firmicutes.c_Bacilli.o_Lactobacillales.f_Lactobacillaceae.g_Lactobacillus.s_Lactobacillus_delbrueckii)	rs299199	5	118301430	A	G	0.195759	0.0420816	3.29e-06	7738	0.00278882	21.6346
GCST90027782	Gut microbiota abundance (k_Bacteria.p_Firmicutes.c_Bacilli.o_Lactobacillales.f_Lactobacillaceae.g_Lactobacillus.s_Lactobacillus_delbrueckii)	rs35870858	7	48196153	C	G	0.325695	0.0734979	9.36e-06	7738	0.0025313	19.6318
GCST90027782	Gut microbiota abundance (k_Bacteria.p_Firmicutes.c_Bacilli.o_Lactobacillales.f_Lactobacillaceae.g_Lactobacillus.s_Lactobacillus_delbrueckii)	rs4333664	9	6556948	T	C	-0.17962	0.0401337	7.62e-06	7738	0.00258192	20.0254
GCST90027782	Gut microbiota abundance (k_Bacteria.p_Firmicutes.c_Bacilli.o_Lactobacillales.f_Lactobacillaceae.g_Lactobacillus.s_Lactobacillus_delbrueckii)	rs278731	9	76162393	T	C	-0.407555	0.0920671	9.57e-06	7738	0.00252601	19.5907
GCST90027782	Gut microbiota abundance (k_Bacteria.p_Firmicutes.c_Bacilli.o_Lactobacillales.f_Lactobacillaceae.g_Lactobacillus.s_Lactobacillus_delbrueckii)	rs4433502	10	133569215	A	G	0.199777	0.0436121	4.63e-06	7738	0.0027044	20.978
GCST90027782	Gut microbiota abundance (k_Bacteria.p_Firmicutes.c_Bacilli.o_Lactobacillales.f_Lactobacillaceae.g_Lactobacillus.s_Lactobacillus_delbrueckii)	rs735027	11	95301453	G	A	-0.216493	0.0452388	1.71e-06	7738	0.00295091	22.8958
GCST90027782	Gut microbiota abundance (k_Bacteria.p_Firmicutes.c_Bacilli.o_Lactobacillales.f_Lactobacillaceae.g_Lactobacillus.s_Lactobacillus_delbrueckii)	rs11113894	12	108841863	A	G	0.393284	0.0886952	9.25e-06	7738	0.00253444	19.6562
GCST90027782	Gut microbiota abundance (k_Bacteria.p_Firmicutes.c_Bacilli.o_Lactobacillales.f_Lactobacillaceae.g_Lactobacillus.s_Lactobacillus_delbrueckii)	rs1118894	13	76658738	A	G	0.274168	0.0590236	3.4e-06	7738	0.00278065	21.5711
GCST90027782	Gut microbiota abundance (k_Bacteria.p_Firmicutes.c_Bacilli.o_Lactobacillales.f_Lactobacillaceae.g_Lactobacillus.s_Lactobacillus_delbrueckii)	rs2332915	14	73182541	C	G	-0.201062	0.0446853	6.81e-06	7738	0.00260956	20.2404
GCST90027782	Gut microbiota abundance (k_Bacteria.p_Firmicutes.c_Bacilli.o_Lactobacillales.f_Lactobacillaceae.g_Lactobacillus.s_Lactobacillus_delbrueckii)	rs4450413	16	62320487	G	C	-0.188661	0.0418046	6.39e-06	7738	0.00262509	20.3612
GCST90027782	Gut microbiota abundance (k_Bacteria.p_Firmicutes.c_Bacilli.o_Lactobacillales.f_Lactobacillaceae.g_Lactobacillus.s_Lactobacillus_delbrueckii)	rs6517636	21	42257555	G	A	0.252978	0.0555355	5.23e-06	7738	0.00267444	20.745
GCST90027783	Gut microbiota abundance (k_Bacteria.p_Firmicutes.c_Bacilli.o_Lactobacillales.f_Streptococcaceae.g_Streptococcus.s_Streptococcus_parasanguinis)	rs117329402	7	17799597	T	G	-0.354823	0.07614	3.16e-06	7738	0.00279867	21.7112
GCST90027783	Gut microbiota abundance (k_Bacteria.p_Firmicutes.c_Bacilli.o_Lactobacillales.f_Streptococcaceae.g_Streptococcus.s_Streptococcus_parasanguinis)	rs6481791	10	19492259	C	T	-0.238809	0.0503807	2.14e-06	7738	0.00289524	22.4626
GCST90027783	Gut microbiota abundance (k_Bacteria.p_Firmicutes.c_Bacilli.o_Lactobacillales.f_Streptococcaceae.g_Streptococcus.s_Streptococcus_parasanguinis)	rs1893286	18	6668640	G	T	-0.208354	0.0455351	4.75e-06	7738	0.00269841	20.9314
GCST90027784	Gut microbiota abundance (k_Bacteria.p_Firmicutes.c_Bacilli.o_Lactobacillales.f_Streptococcaceae.g_Streptococcus.s_Streptococcus_salivarius)	rs1810052	9	33231531	A	G	-0.270338	0.0597894	6.14e-06	7738	0.00263506	20.4387
GCST90027785	Gut microbiota abundance (k_Bacteria.p_Firmicutes.c_Bacilli.o_Lactobacillales.f_Streptococcaceae.g_Streptococcus.s_Streptococcus_thermophilus)	rs7524171	1	3279324	G	A	0.137994	0.0308824	7.88e-06	7738	0.00257366	19.9612
GCST90027785	Gut microbiota abundance (k_Bacteria.p_Firmicutes.c_Bacilli.o_Lactobacillales.f_Streptococcaceae.g_Streptococcus.s_Streptococcus_thermophilus)	rs74654613	2	48683323	C	T	-0.215225	0.0433164	6.74e-07	7738	0.00318029	24.6812
GCST90027785	Gut microbiota abundance (k_Bacteria.p_Firmicutes.c_Bacilli.o_Lactobacillales.f_Streptococcaceae.g_Streptococcus.s_Streptococcus_thermophilus)	rs13086575	3	61955356	T	G	0.188513	0.0416983	6.16e-06	7738	0.00263433	20.433
GCST90027785	Gut microbiota abundance (k_Bacteria.p_Firmicutes.c_Bacilli.o_Lactobacillales.f_Streptococcaceae.g_Streptococcus.s_Streptococcus_thermophilus)	rs6900225	6	9314807	A	G	0.171261	0.0374141	4.71e-06	7738	0.00270049	20.9476
GCST90027786	Gut microbiota abundance (k_Bacteria.p_Firmicutes.c_Clostridia.o_Clostridiales.f_Clostridiaceae.g_Clostridium.s_Clostridium_asparagiforme)	rs35665752	1	28747911	G	T	-0.283199	0.0621573	5.21e-06	7738	0.0026755	20.7532
GCST90027786	Gut microbiota abundance (k_Bacteria.p_Firmicutes.c_Clostridia.o_Clostridiales.f_Clostridiaceae.g_Clostridium.s_Clostridium_asparagiforme)	rs1463878	3	192612921	G	T	0.208321	0.0453591	4.38e-06	7738	0.00271848	21.0875
GCST90027786	Gut microbiota abundance (k_Bacteria.p_Firmicutes.c_Clostridia.o_Clostridiales.f_Clostridiaceae.g_Clostridium.s_Clostridium_asparagiforme)	rs80196726	4	19449962	G	C	-0.295359	0.0664057	8.68e-06	7738	0.00255007	19.7777
GCST90027786	Gut microbiota abundance (k_Bacteria.p_Firmicutes.c_Clostridia.o_Clostridiales.f_Clostridiaceae.g_Clostridium.s_Clostridium_asparagiforme)	rs2063471	4	60328405	C	G	0.182008	0.039207	3.45e-06	7738	0.00277728	21.5449
GCST90027786	Gut microbiota abundance (k_Bacteria.p_Firmicutes.c_Clostridia.o_Clostridiales.f_Clostridiaceae.g_Clostridium.s_Clostridium_asparagiforme)	rs6597377	6	8991886	C	A	-0.183384	0.0400138	4.58e-06	7738	0.00270706	20.9987
GCST90027786	Gut microbiota abundance (k_Bacteria.p_Firmicutes.c_Clostridia.o_Clostridiales.f_Clostridiaceae.g_Clostridium.s_Clostridium_asparagiforme)	rs57193778	8	136718087	G	A	0.274168	0.0610191	7.02e-06	7738	0.00260222	20.1833
GCST90027786	Gut microbiota abundance (k_Bacteria.p_Firmicutes.c_Clostridia.o_Clostridiales.f_Clostridiaceae.g_Clostridium.s_Clostridium_asparagiforme)	rs73187354	12	108041797	A	G	-0.243218	0.0504041	1.4e-06	7738	0.00300004	23.2781
GCST90027786	Gut microbiota abundance (k_Bacteria.p_Firmicutes.c_Clostridia.o_Clostridiales.f_Clostridiaceae.g_Clostridium.s_Clostridium_asparagiforme)	rs11060559	12	130283785	A	G	0.197791	0.0442985	8.01e-06	7738	0.00256974	19.9308
GCST90027786	Gut microbiota abundance (k_Bacteria.p_Firmicutes.c_Clostridia.o_Clostridiales.f_Clostridiaceae.g_Clostridium.s_Clostridium_asparagiforme)	rs35595126	14	65226044	T	C	0.284059	0.0633468	7.32e-06	7738	0.00259187	20.1028
GCST90027786	Gut microbiota abundance (k_Bacteria.p_Firmicutes.c_Clostridia.o_Clostridiales.f_Clostridiaceae.g_Clostridium.s_Clostridium_asparagiforme)	rs12441278	15	100063635	A	T	0.19308	0.03995	1.34e-06	7738	0.00300955	23.3522
GCST90027786	Gut microbiota abundance (k_Bacteria.p_Firmicutes.c_Clostridia.o_Clostridiales.f_Clostridiaceae.g_Clostridium.s_Clostridium_asparagiforme)	rs574764	18	61641374	A	C	0.188711	0.0408175	3.78e-06	7738	0.0027547	21.3692
GCST90027786	Gut microbiota abundance (k_Bacteria.p_Firmicutes.c_Clostridia.o_Clostridiales.f_Clostridiaceae.g_Clostridium.s_Clostridium_asparagiforme)	rs1976629	18	76478271	T	C	-0.302914	0.0667073	5.6e-06	7738	0.00265771	20.6148
GCST90027786	Gut microbiota abundance (k_Bacteria.p_Firmicutes.c_Clostridia.o_Clostridiales.f_Clostridiaceae.g_Clostridium.s_Clostridium_asparagiforme)	rs715519	22	51038369	C	G	-0.259143	0.0570563	5.58e-06	7738	0.0026588	20.6233
GCST90027787	Gut microbiota abundance (k_Bacteria.p_Firmicutes.c_Clostridia.o_Clostridiales.f_Clostridiaceae.g_Clostridium.s_Clostridium_leptum)	rs72662817	1	30603043	G	A	0.178862	0.0404592	9.83e-06	7738	0.00251929	19.5384
GCST90027787	Gut microbiota abundance (k_Bacteria.p_Firmicutes.c_Clostridia.o_Clostridiales.f_Clostridiaceae.g_Clostridium.s_Clostridium_leptum)	rs67194754	1	195501149	G	A	0.14313	0.031489	5.48e-06	7738	0.00266292	20.6553
GCST90027787	Gut microbiota abundance (k_Bacteria.p_Firmicutes.c_Clostridia.o_Clostridiales.f_Clostridiaceae.g_Clostridium.s_Clostridium_leptum)	rs17398712	3	60243843	C	G	0.186816	0.0394039	2.13e-06	7738	0.00289641	22.4718
GCST90027787	Gut microbiota abundance (k_Bacteria.p_Firmicutes.c_Clostridia.o_Clostridiales.f_Clostridiaceae.g_Clostridium.s_Clostridium_leptum)	rs79201749	4	11169139	A	G	-0.246343	0.0531684	3.6e-06	7738	0.00276656	21.4615
GCST90027787	Gut microbiota abundance (k_Bacteria.p_Firmicutes.c_Clostridia.o_Clostridiales.f_Clostridiaceae.g_Clostridium.s_Clostridium_leptum)	rs9356977	6	25454869	A	C	0.138489	0.0299489	3.76e-06	7738	0.00275578	21.3776
GCST90027787	Gut microbiota abundance (k_Bacteria.p_Firmicutes.c_Clostridia.o_Clostridiales.f_Clostridiaceae.g_Clostridium.s_Clostridium_leptum)	rs7073292	10	10139363	G	A	0.148601	0.0308155	1.42e-06	7738	0.00299621	23.2483
GCST90027787	Gut microbiota abundance (k_Bacteria.p_Firmicutes.c_Clostridia.o_Clostridiales.f_Clostridiaceae.g_Clostridium.s_Clostridium_leptum)	rs11858399	15	93596061	T	C	-0.189446	0.0397457	1.87e-06	7738	0.00292745	22.7133
GCST90027788	Gut microbiota abundance (k_Bacteria.p_Firmicutes.c_Clostridia.o_Clostridiales.f_Clostridiales_noname.g_Flavonifractor.s_Flavonifractor_plautii)	rs13061928	3	2932365	G	A	-0.17875	0.0393115	5.44e-06	7738	0.00266481	20.67
GCST90027788	Gut microbiota abundance (k_Bacteria.p_Firmicutes.c_Clostridia.o_Clostridiales.f_Clostridiales_noname.g_Flavonifractor.s_Flavonifractor_plautii)	rs9848037	3	55796723	G	A	0.149789	0.0333494	7.07e-06	7738	0.00260028	20.1682
GCST90027788	Gut microbiota abundance (k_Bacteria.p_Firmicutes.c_Clostridia.o_Clostridiales.f_Clostridiales_noname.g_Flavonifractor.s_Flavonifractor_plautii)	rs77544959	11	39603353	A	G	-0.149358	0.0329458	5.8e-06	7738	0.00264896	20.5468
GCST90027788	Gut microbiota abundance (k_Bacteria.p_Firmicutes.c_Clostridia.o_Clostridiales.f_Clostridiales_noname.g_Flavonifractor.s_Flavonifractor_plautii)	rs1872436	12	57322492	T	C	-0.181533	0.0369281	8.84e-07	7738	0.00311325	24.1593
GCST90027788	Gut microbiota abundance (k_Bacteria.p_Firmicutes.c_Clostridia.o_Clostridiales.f_Clostridiales_noname.g_Flavonifractor.s_Flavonifractor_plautii)	rs9513795	13	101402225	T	C	0.159167	0.0358491	9e-06	7738	0.00254106	19.7078
GCST90027788	Gut microbiota abundance (k_Bacteria.p_Firmicutes.c_Clostridia.o_Clostridiales.f_Clostridiales_noname.g_Flavonifractor.s_Flavonifractor_plautii)	rs5768347	22	48492960	G	T	-0.1688	0.0378678	8.29e-06	7738	0.00256129	19.8651
GCST90027789	Gut microbiota abundance (k_Bacteria.p_Firmicutes.c_Clostridia.o_Clostridiales.f_Clostridiales_noname.g_Pseudoflavonifractor.s_Pseudoflavonifractor_capillosus)	rs4352232	2	88848180	G	C	-0.128058	0.0266047	1.48e-06	7738	0.0029852	23.1626
GCST90027789	Gut microbiota abundance (k_Bacteria.p_Firmicutes.c_Clostridia.o_Clostridiales.f_Clostridiales_noname.g_Pseudoflavonifractor.s_Pseudoflavonifractor_capillosus)	rs6761789	2	145252729	G	T	0.2182	0.0489312	8.22e-06	7738	0.00256326	19.8804
GCST90027789	Gut microbiota abundance (k_Bacteria.p_Firmicutes.c_Clostridia.o_Clostridiales.f_Clostridiales_noname.g_Pseudoflavonifractor.s_Pseudoflavonifractor_capillosus)	rs74412941	2	200913546	C	A	-0.225163	0.0506251	8.68e-06	7738	0.0025499	19.7765
GCST90027789	Gut microbiota abundance (k_Bacteria.p_Firmicutes.c_Clostridia.o_Clostridiales.f_Clostridiales_noname.g_Pseudoflavonifractor.s_Pseudoflavonifractor_capillosus)	rs6778836	3	168587709	A	T	-0.126056	0.0266972	2.34e-06	7738	0.00287286	22.2885
GCST90027789	Gut microbiota abundance (k_Bacteria.p_Firmicutes.c_Clostridia.o_Clostridiales.f_Clostridiales_noname.g_Pseudoflavonifractor.s_Pseudoflavonifractor_capillosus)	rs75202637	4	163822623	G	A	0.263588	0.0579255	5.35e-06	7738	0.00266884	20.7014
GCST90027789	Gut microbiota abundance (k_Bacteria.p_Firmicutes.c_Clostridia.o_Clostridiales.f_Clostridiales_noname.g_Pseudoflavonifractor.s_Pseudoflavonifractor_capillosus)	rs1182140	7	2964863	G	A	-0.140145	0.0309654	6.01e-06	7738	0.00264014	20.4782
GCST90027789	Gut microbiota abundance (k_Bacteria.p_Firmicutes.c_Clostridia.o_Clostridiales.f_Clostridiales_noname.g_Pseudoflavonifractor.s_Pseudoflavonifractor_capillosus)	rs7790846	7	50424061	G	A	-0.121291	0.0266576	5.37e-06	7738	0.00266824	20.6967
GCST90027789	Gut microbiota abundance (k_Bacteria.p_Firmicutes.c_Clostridia.o_Clostridiales.f_Clostridiales_noname.g_Pseudoflavonifractor.s_Pseudoflavonifractor_capillosus)	rs10236678	7	134549927	A	G	0.134283	0.0280654	1.71e-06	7738	0.00294978	22.887
GCST90027789	Gut microbiota abundance (k_Bacteria.p_Firmicutes.c_Clostridia.o_Clostridiales.f_Clostridiales_noname.g_Pseudoflavonifractor.s_Pseudoflavonifractor_capillosus)	rs4424244	8	74434869	C	T	0.121481	0.0253566	1.66e-06	7738	0.00295748	22.9469
GCST90027789	Gut microbiota abundance (k_Bacteria.p_Firmicutes.c_Clostridia.o_Clostridiales.f_Clostridiales_noname.g_Pseudoflavonifractor.s_Pseudoflavonifractor_capillosus)	rs7990301	13	34382060	T	C	0.110327	0.0237438	3.38e-06	7738	0.00278243	21.585
GCST90027789	Gut microbiota abundance (k_Bacteria.p_Firmicutes.c_Clostridia.o_Clostridiales.f_Clostridiales_noname.g_Pseudoflavonifractor.s_Pseudoflavonifractor_capillosus)	rs11074766	16	26304777	T	C	0.130159	0.0284269	4.68e-06	7738	0.00270201	20.9594
GCST90027790	Gut microbiota abundance (k_Bacteria.p_Firmicutes.c_Clostridia.o_Clostridiales.f_Eubacteriaceae.g_Eubacterium.s_Eubacterium_eligens)	rs10927575	1	13785516	C	G	0.120728	0.0267334	6.3e-06	7738	0.00262865	20.3888
GCST90027790	Gut microbiota abundance (k_Bacteria.p_Firmicutes.c_Clostridia.o_Clostridiales.f_Eubacteriaceae.g_Eubacterium.s_Eubacterium_eligens)	rs11678512	2	106187246	C	T	-0.101888	0.0212403	1.61e-06	7738	0.00296489	23.0046
GCST90027790	Gut microbiota abundance (k_Bacteria.p_Firmicutes.c_Clostridia.o_Clostridiales.f_Eubacteriaceae.g_Eubacterium.s_Eubacterium_eligens)	rs56105508	3	17852886	C	G	0.120423	0.0269748	8.03e-06	7738	0.00256897	19.9247
GCST90027790	Gut microbiota abundance (k_Bacteria.p_Firmicutes.c_Clostridia.o_Clostridiales.f_Eubacteriaceae.g_Eubacterium.s_Eubacterium_eligens)	rs13060820	3	98120246	T	C	-0.165915	0.0361856	4.54e-06	7738	0.00270952	21.0178
GCST90027790	Gut microbiota abundance (k_Bacteria.p_Firmicutes.c_Clostridia.o_Clostridiales.f_Eubacteriaceae.g_Eubacterium.s_Eubacterium_eligens)	rs77362317	3	141078059	G	T	0.162865	0.0337338	1.38e-06	7738	0.00300323	23.303
GCST90027790	Gut microbiota abundance (k_Bacteria.p_Firmicutes.c_Clostridia.o_Clostridiales.f_Eubacteriaceae.g_Eubacterium.s_Eubacterium_eligens)	rs11933020	4	7805889	C	T	0.103443	0.0203323	3.63e-07	7738	0.0033339	25.8773
GCST90027790	Gut microbiota abundance (k_Bacteria.p_Firmicutes.c_Clostridia.o_Clostridiales.f_Eubacteriaceae.g_Eubacterium.s_Eubacterium_eligens)	rs79969063	5	71786401	C	A	-0.160806	0.0359854	7.87e-06	7738	0.00257398	19.9637
GCST90027790	Gut microbiota abundance (k_Bacteria.p_Firmicutes.c_Clostridia.o_Clostridiales.f_Eubacteriaceae.g_Eubacterium.s_Eubacterium_eligens)	rs6922056	6	123544294	G	T	0.112878	0.0222686	4e-07	7738	0.00330951	25.6874
GCST90027790	Gut microbiota abundance (k_Bacteria.p_Firmicutes.c_Clostridia.o_Clostridiales.f_Eubacteriaceae.g_Eubacterium.s_Eubacterium_eligens)	rs396720	8	59962804	T	C	0.0884819	0.0197847	7.74e-06	7738	0.00257811	19.9958
GCST90027790	Gut microbiota abundance (k_Bacteria.p_Firmicutes.c_Clostridia.o_Clostridiales.f_Eubacteriaceae.g_Eubacterium.s_Eubacterium_eligens)	rs4268153	8	117542385	A	G	-0.132382	0.029659	8.06e-06	7738	0.00256804	19.9175
GCST90027790	Gut microbiota abundance (k_Bacteria.p_Firmicutes.c_Clostridia.o_Clostridiales.f_Eubacteriaceae.g_Eubacterium.s_Eubacterium_eligens)	rs2184120	9	111788558	C	T	0.159484	0.0354557	6.86e-06	7738	0.00260795	20.2279
GCST90027790	Gut microbiota abundance (k_Bacteria.p_Firmicutes.c_Clostridia.o_Clostridiales.f_Eubacteriaceae.g_Eubacterium.s_Eubacterium_eligens)	rs4775557	15	46844195	C	T	-0.18014	0.0387317	3.3e-06	7738	0.0027877	21.6259
GCST90027790	Gut microbiota abundance (k_Bacteria.p_Firmicutes.c_Clostridia.o_Clostridiales.f_Eubacteriaceae.g_Eubacterium.s_Eubacterium_eligens)	rs2426807	20	58251131	C	T	-0.113657	0.0255081	8.36e-06	7738	0.00255916	19.8484
GCST90027791	Gut microbiota abundance (k_Bacteria.p_Firmicutes.c_Clostridia.o_Clostridiales.f_Eubacteriaceae.g_Eubacterium.s_Eubacterium_hallii)	rs4692552	4	169764631	C	T	0.122241	0.0276396	9.75e-06	7738	0.00252142	19.555
GCST90027791	Gut microbiota abundance (k_Bacteria.p_Firmicutes.c_Clostridia.o_Clostridiales.f_Eubacteriaceae.g_Eubacterium.s_Eubacterium_hallii)	rs10014686	4	174600551	A	G	0.203012	0.0407635	6.35e-07	7738	0.00319508	24.7964
GCST90027791	Gut microbiota abundance (k_Bacteria.p_Firmicutes.c_Clostridia.o_Clostridiales.f_Eubacteriaceae.g_Eubacterium.s_Eubacterium_hallii)	rs62468608	7	78170494	C	A	0.172603	0.0376243	4.49e-06	7738	0.00271237	21.04
GCST90027791	Gut microbiota abundance (k_Bacteria.p_Firmicutes.c_Clostridia.o_Clostridiales.f_Eubacteriaceae.g_Eubacterium.s_Eubacterium_hallii)	rs1330325	9	21265197	A	T	0.108309	0.0241615	7.37e-06	7738	0.00259018	20.0897
GCST90027791	Gut microbiota abundance (k_Bacteria.p_Firmicutes.c_Clostridia.o_Clostridiales.f_Eubacteriaceae.g_Eubacterium.s_Eubacterium_hallii)	rs2901343	10	124457906	T	C	-0.111962	0.0235768	2.05e-06	7738	0.00290589	22.5455
GCST90027791	Gut microbiota abundance (k_Bacteria.p_Firmicutes.c_Clostridia.o_Clostridiales.f_Eubacteriaceae.g_Eubacterium.s_Eubacterium_hallii)	rs6487088	12	20588382	T	C	-0.144302	0.0309629	3.15e-06	7738	0.00279909	21.7146
GCST90027791	Gut microbiota abundance (k_Bacteria.p_Firmicutes.c_Clostridia.o_Clostridiales.f_Eubacteriaceae.g_Eubacterium.s_Eubacterium_hallii)	rs10848037	12	130703322	C	T	-0.159119	0.0352394	6.32e-06	7738	0.00262795	20.3834
GCST90027791	Gut microbiota abundance (k_Bacteria.p_Firmicutes.c_Clostridia.o_Clostridiales.f_Eubacteriaceae.g_Eubacterium.s_Eubacterium_hallii)	rs1952183	14	89844111	G	A	-0.10882	0.023893	5.25e-06	7738	0.00267355	20.7381
GCST90027791	Gut microbiota abundance (k_Bacteria.p_Firmicutes.c_Clostridia.o_Clostridiales.f_Eubacteriaceae.g_Eubacterium.s_Eubacterium_hallii)	rs17568569	18	8323564	T	C	0.188665	0.0408859	3.94e-06	7738	0.00274418	21.2874
GCST90027791	Gut microbiota abundance (k_Bacteria.p_Firmicutes.c_Clostridia.o_Clostridiales.f_Eubacteriaceae.g_Eubacterium.s_Eubacterium_hallii)	rs2871118	21	43184320	A	G	0.115938	0.0258467	7.27e-06	7738	0.0025935	20.1155
GCST90027791	Gut microbiota abundance (k_Bacteria.p_Firmicutes.c_Clostridia.o_Clostridiales.f_Eubacteriaceae.g_Eubacterium.s_Eubacterium_hallii)	rs17749540	22	37367536	T	C	-0.180458	0.0357931	4.61e-07	7738	0.00327414	25.412
GCST90027791	Gut microbiota abundance (k_Bacteria.p_Firmicutes.c_Clostridia.o_Clostridiales.f_Eubacteriaceae.g_Eubacterium.s_Eubacterium_hallii)	rs73443336	22	50940762	G	A	-0.140422	0.029329	1.69e-06	7738	0.00295365	22.9171
GCST90027792	Gut microbiota abundance (k_Bacteria.p_Firmicutes.c_Clostridia.o_Clostridiales.f_Eubacteriaceae.g_Eubacterium.s_Eubacterium_ramulus)	rs9804152	1	158518939	C	T	-0.134336	0.0275221	1.06e-06	7738	0.00306944	23.8183
GCST90027792	Gut microbiota abundance (k_Bacteria.p_Firmicutes.c_Clostridia.o_Clostridiales.f_Eubacteriaceae.g_Eubacterium.s_Eubacterium_ramulus)	rs12474753	2	114128721	T	C	0.243283	0.0527119	3.92e-06	7738	0.00274525	21.2957
GCST90027792	Gut microbiota abundance (k_Bacteria.p_Firmicutes.c_Clostridia.o_Clostridiales.f_Eubacteriaceae.g_Eubacterium.s_Eubacterium_ramulus)	rs6731499	2	174711730	G	A	-0.114822	0.0256509	7.59e-06	7738	0.00258282	20.0325
GCST90027792	Gut microbiota abundance (k_Bacteria.p_Firmicutes.c_Clostridia.o_Clostridiales.f_Eubacteriaceae.g_Eubacterium.s_Eubacterium_ramulus)	rs113157937	3	62371898	T	C	0.213265	0.0456803	3.03e-06	7738	0.00280887	21.7906
GCST90027792	Gut microbiota abundance (k_Bacteria.p_Firmicutes.c_Clostridia.o_Clostridiales.f_Eubacteriaceae.g_Eubacterium.s_Eubacterium_ramulus)	rs2368038	3	193755011	T	A	0.13135	0.0293294	7.52e-06	7738	0.00258523	20.0512
GCST90027792	Gut microbiota abundance (k_Bacteria.p_Firmicutes.c_Clostridia.o_Clostridiales.f_Eubacteriaceae.g_Eubacterium.s_Eubacterium_ramulus)	rs75578397	8	60851737	A	T	0.177351	0.0398192	8.43e-06	7738	0.00255705	19.832
GCST90027792	Gut microbiota abundance (k_Bacteria.p_Firmicutes.c_Clostridia.o_Clostridiales.f_Eubacteriaceae.g_Eubacterium.s_Eubacterium_ramulus)	rs10961097	9	13514253	T	C	-0.149816	0.0337994	9.31e-06	7738	0.0025326	19.642
GCST90027792	Gut microbiota abundance (k_Bacteria.p_Firmicutes.c_Clostridia.o_Clostridiales.f_Eubacteriaceae.g_Eubacterium.s_Eubacterium_ramulus)	rs6590368	11	129090852	T	C	0.12484	0.0277199	6.68e-06	7738	0.0026143	20.2773
GCST90027792	Gut microbiota abundance (k_Bacteria.p_Firmicutes.c_Clostridia.o_Clostridiales.f_Eubacteriaceae.g_Eubacterium.s_Eubacterium_ramulus)	rs10848471	12	1510640	A	C	0.144177	0.0306873	2.62e-06	7738	0.00284453	22.068
GCST90027792	Gut microbiota abundance (k_Bacteria.p_Firmicutes.c_Clostridia.o_Clostridiales.f_Eubacteriaceae.g_Eubacterium.s_Eubacterium_ramulus)	rs12935244	16	62133341	C	A	-0.124334	0.0241866	2.74e-07	7738	0.00340344	26.4189
GCST90027793	Gut microbiota abundance (k_Bacteria.p_Firmicutes.c_Clostridia.o_Clostridiales.f_Eubacteriaceae.g_Eubacterium.s_Eubacterium_rectale)	rs6695790	1	158052966	G	T	-0.080517	0.0165939	1.22e-06	7738	0.00303341	23.5379
GCST90027793	Gut microbiota abundance (k_Bacteria.p_Firmicutes.c_Clostridia.o_Clostridiales.f_Eubacteriaceae.g_Eubacterium.s_Eubacterium_rectale)	rs36042240	2	242127334	C	G	0.125081	0.0279507	7.64e-06	7738	0.00258133	20.0209
GCST90027793	Gut microbiota abundance (k_Bacteria.p_Firmicutes.c_Clostridia.o_Clostridiales.f_Eubacteriaceae.g_Eubacterium.s_Eubacterium_rectale)	rs72645666	8	56351168	A	G	0.079789	0.0177283	6.77e-06	7738	0.00261087	20.2505
GCST90027793	Gut microbiota abundance (k_Bacteria.p_Firmicutes.c_Clostridia.o_Clostridiales.f_Eubacteriaceae.g_Eubacterium.s_Eubacterium_rectale)	rs2449527	8	98755721	A	G	0.0850013	0.0189826	7.54e-06	7738	0.00258455	20.0459
GCST90027793	Gut microbiota abundance (k_Bacteria.p_Firmicutes.c_Clostridia.o_Clostridiales.f_Eubacteriaceae.g_Eubacterium.s_Eubacterium_rectale)	rs1890115	9	85165993	T	G	0.11834	0.0258878	4.85e-06	7738	0.00269321	20.8909
GCST90027793	Gut microbiota abundance (k_Bacteria.p_Firmicutes.c_Clostridia.o_Clostridiales.f_Eubacteriaceae.g_Eubacterium.s_Eubacterium_rectale)	rs4333970	10	82726856	A	G	0.0872277	0.018424	2.2e-06	7738	0.00288838	22.4093
GCST90027793	Gut microbiota abundance (k_Bacteria.p_Firmicutes.c_Clostridia.o_Clostridiales.f_Eubacteriaceae.g_Eubacterium.s_Eubacterium_rectale)	rs1939678	11	115692040	G	A	0.0722317	0.0163446	9.9e-06	7738	0.00251758	19.5252
GCST90027793	Gut microbiota abundance (k_Bacteria.p_Firmicutes.c_Clostridia.o_Clostridiales.f_Eubacteriaceae.g_Eubacterium.s_Eubacterium_rectale)	rs12807499	11	132632108	A	G	0.129032	0.0283876	5.48e-06	7738	0.00266288	20.655
GCST90027793	Gut microbiota abundance (k_Bacteria.p_Firmicutes.c_Clostridia.o_Clostridiales.f_Eubacteriaceae.g_Eubacterium.s_Eubacterium_rectale)	rs1452438	15	87379693	G	A	-0.0811965	0.0179508	6.09e-06	7738	0.00263713	20.4548
GCST90027793	Gut microbiota abundance (k_Bacteria.p_Firmicutes.c_Clostridia.o_Clostridiales.f_Eubacteriaceae.g_Eubacterium.s_Eubacterium_rectale)	rs1867204	17	75023226	G	C	0.0755096	0.0166075	5.45e-06	7738	0.00266444	20.6672
GCST90027793	Gut microbiota abundance (k_Bacteria.p_Firmicutes.c_Clostridia.o_Clostridiales.f_Eubacteriaceae.g_Eubacterium.s_Eubacterium_rectale)	rs6021385	20	50306537	C	G	-0.0816426	0.0180696	6.24e-06	7738	0.00263125	20.409
GCST90027794	Gut microbiota abundance (k_Bacteria.p_Firmicutes.c_Clostridia.o_Clostridiales.f_Eubacteriaceae.g_Eubacterium.s_Eubacterium_siraeum)	rs1358421	2	49754547	A	G	0.0902218	0.0197074	4.69e-06	7738	0.00270122	20.9532
GCST90027794	Gut microbiota abundance (k_Bacteria.p_Firmicutes.c_Clostridia.o_Clostridiales.f_Eubacteriaceae.g_Eubacterium.s_Eubacterium_siraeum)	rs35239958	3	144169280	C	T	0.0892958	0.0199528	7.63e-06	7738	0.00258169	20.0236
GCST90027794	Gut microbiota abundance (k_Bacteria.p_Firmicutes.c_Clostridia.o_Clostridiales.f_Eubacteriaceae.g_Eubacterium.s_Eubacterium_siraeum)	rs66806908	3	196553260	G	C	0.136893	0.03086	9.17e-06	7738	0.00253653	19.6725
GCST90027794	Gut microbiota abundance (k_Bacteria.p_Firmicutes.c_Clostridia.o_Clostridiales.f_Eubacteriaceae.g_Eubacterium.s_Eubacterium_siraeum)	rs7665837	4	174422528	C	G	-0.0864051	0.0194917	9.3e-06	7738	0.00253307	19.6456
GCST90027794	Gut microbiota abundance (k_Bacteria.p_Firmicutes.c_Clostridia.o_Clostridiales.f_Eubacteriaceae.g_Eubacterium.s_Eubacterium_siraeum)	rs28706788	5	159575028	A	G	0.0829043	0.0185813	8.13e-06	7738	0.00256599	19.9016
GCST90027794	Gut microbiota abundance (k_Bacteria.p_Firmicutes.c_Clostridia.o_Clostridiales.f_Eubacteriaceae.g_Eubacterium.s_Eubacterium_siraeum)	rs2717881	7	25210734	A	T	0.165026	0.0370288	8.32e-06	7738	0.00256026	19.857
GCST90027794	Gut microbiota abundance (k_Bacteria.p_Firmicutes.c_Clostridia.o_Clostridiales.f_Eubacteriaceae.g_Eubacterium.s_Eubacterium_siraeum)	rs2906787	7	112137676	C	T	0.172041	0.0385918	8.27e-06	7738	0.00256172	19.8684
GCST90027794	Gut microbiota abundance (k_Bacteria.p_Firmicutes.c_Clostridia.o_Clostridiales.f_Eubacteriaceae.g_Eubacterium.s_Eubacterium_siraeum)	rs11002091	10	78984504	C	T	0.0879087	0.0195012	6.55e-06	7738	0.00261922	20.3155
GCST90027794	Gut microbiota abundance (k_Bacteria.p_Firmicutes.c_Clostridia.o_Clostridiales.f_Eubacteriaceae.g_Eubacterium.s_Eubacterium_siraeum)	rs9805811	13	114744475	G	A	-0.0971784	0.0208476	3.14e-06	7738	0.00280014	21.7227
GCST90027794	Gut microbiota abundance (k_Bacteria.p_Firmicutes.c_Clostridia.o_Clostridiales.f_Eubacteriaceae.g_Eubacterium.s_Eubacterium_siraeum)	rs117632297	14	80463424	A	G	-0.172677	0.0388452	8.78e-06	7738	0.00254716	19.7552
GCST90027794	Gut microbiota abundance (k_Bacteria.p_Firmicutes.c_Clostridia.o_Clostridiales.f_Eubacteriaceae.g_Eubacterium.s_Eubacterium_siraeum)	rs8050653	16	82300059	G	A	-0.085848	0.0193864	9.5e-06	7738	0.00252779	19.6045
GCST90027794	Gut microbiota abundance (k_Bacteria.p_Firmicutes.c_Clostridia.o_Clostridiales.f_Eubacteriaceae.g_Eubacterium.s_Eubacterium_siraeum)	rs74413687	17	63315851	A	G	0.162183	0.0360487	6.83e-06	7738	0.00260896	20.2357
GCST90027794	Gut microbiota abundance (k_Bacteria.p_Firmicutes.c_Clostridia.o_Clostridiales.f_Eubacteriaceae.g_Eubacterium.s_Eubacterium_siraeum)	rs2660277	18	11010141	G	T	-0.0930074	0.0188939	8.54e-07	7738	0.00312181	24.2259
GCST90027794	Gut microbiota abundance (k_Bacteria.p_Firmicutes.c_Clostridia.o_Clostridiales.f_Eubacteriaceae.g_Eubacterium.s_Eubacterium_siraeum)	rs544964	19	37409561	G	A	-0.0849199	0.0189097	7.1e-06	7738	0.0025995	20.1621
GCST90027794	Gut microbiota abundance (k_Bacteria.p_Firmicutes.c_Clostridia.o_Clostridiales.f_Eubacteriaceae.g_Eubacterium.s_Eubacterium_siraeum)	rs13040204	20	57224053	G	A	0.117823	0.0255187	3.89e-06	7738	0.00274739	21.3123
GCST90027795	Gut microbiota abundance (k_Bacteria.p_Firmicutes.c_Clostridia.o_Clostridiales.f_Eubacteriaceae.g_Eubacterium.s_Eubacterium_ventriosum)	rs12124525	1	76940156	T	C	-0.270616	0.0608933	8.83e-06	7738	0.00254585	19.7449
GCST90027795	Gut microbiota abundance (k_Bacteria.p_Firmicutes.c_Clostridia.o_Clostridiales.f_Eubacteriaceae.g_Eubacterium.s_Eubacterium_ventriosum)	rs3815679	2	170218643	T	C	0.213453	0.0476669	7.53e-06	7738	0.00258475	20.0474
GCST90027795	Gut microbiota abundance (k_Bacteria.p_Firmicutes.c_Clostridia.o_Clostridiales.f_Eubacteriaceae.g_Eubacterium.s_Eubacterium_ventriosum)	rs1011345	2	173856545	C	T	-0.23966	0.052948	6e-06	7738	0.00264066	20.4823
GCST90027795	Gut microbiota abundance (k_Bacteria.p_Firmicutes.c_Clostridia.o_Clostridiales.f_Eubacteriaceae.g_Eubacterium.s_Eubacterium_ventriosum)	rs73040331	3	18454062	C	T	0.264744	0.0550116	1.49e-06	7738	0.00298413	23.1544
GCST90027795	Gut microbiota abundance (k_Bacteria.p_Firmicutes.c_Clostridia.o_Clostridiales.f_Eubacteriaceae.g_Eubacterium.s_Eubacterium_ventriosum)	rs79951774	3	189546969	T	G	-0.300379	0.0657398	4.9e-06	7738	0.00269082	20.8723
GCST90027795	Gut microbiota abundance (k_Bacteria.p_Firmicutes.c_Clostridia.o_Clostridiales.f_Eubacteriaceae.g_Eubacterium.s_Eubacterium_ventriosum)	rs10502943	18	49901001	C	A	-0.267815	0.0511794	1.67e-07	7738	0.00352627	27.3758
GCST90027796	Gut microbiota abundance (k_Bacteria.p_Firmicutes.c_Clostridia.o_Clostridiales.f_Oscillospiraceae.g_Oscillibacter.s_Oscillibacter_unclassified)	rs56001939	2	54363878	C	T	-0.0790706	0.0170397	3.48e-06	7738	0.00277506	21.5276
GCST90027796	Gut microbiota abundance (k_Bacteria.p_Firmicutes.c_Clostridia.o_Clostridiales.f_Oscillospiraceae.g_Oscillibacter.s_Oscillibacter_unclassified)	rs13119423	4	27850234	C	A	-0.110209	0.0239763	4.3e-06	7738	0.00272304	21.123
GCST90027796	Gut microbiota abundance (k_Bacteria.p_Firmicutes.c_Clostridia.o_Clostridiales.f_Oscillospiraceae.g_Oscillibacter.s_Oscillibacter_unclassified)	rs55682375	9	21808352	A	G	-0.15804	0.0351935	7.1e-06	7738	0.00259926	20.1603
GCST90027796	Gut microbiota abundance (k_Bacteria.p_Firmicutes.c_Clostridia.o_Clostridiales.f_Oscillospiraceae.g_Oscillibacter.s_Oscillibacter_unclassified)	rs10769221	11	5806426	A	G	0.140943	0.0272231	2.25e-07	7738	0.00345209	26.7979
GCST90027796	Gut microbiota abundance (k_Bacteria.p_Firmicutes.c_Clostridia.o_Clostridiales.f_Oscillospiraceae.g_Oscillibacter.s_Oscillibacter_unclassified)	rs12446334	16	81302009	G	A	0.0930476	0.0200569	3.5e-06	7738	0.00277362	21.5164
GCST90027796	Gut microbiota abundance (k_Bacteria.p_Firmicutes.c_Clostridia.o_Clostridiales.f_Oscillospiraceae.g_Oscillibacter.s_Oscillibacter_unclassified)	rs7255582	19	35718076	T	C	-0.0809638	0.0169151	1.7e-06	7738	0.00295203	22.9045
GCST90027796	Gut microbiota abundance (k_Bacteria.p_Firmicutes.c_Clostridia.o_Clostridiales.f_Oscillospiraceae.g_Oscillibacter.s_Oscillibacter_unclassified)	rs34865636	19	45793832	T	A	-0.0825242	0.0176704	3.01e-06	7738	0.00281074	21.8051
GCST90027796	Gut microbiota abundance (k_Bacteria.p_Firmicutes.c_Clostridia.o_Clostridiales.f_Oscillospiraceae.g_Oscillibacter.s_Oscillibacter_unclassified)	rs11087270	20	18906606	T	A	0.0886682	0.0185159	1.68e-06	7738	0.00295481	22.9262
GCST90027797	Gut microbiota abundance (k_Bacteria.p_Firmicutes.c_Clostridia.o_Clostridiales.f_Ruminococcaceae.g_Faecalibacterium.s_Faecalibacterium_prausnitzii)	rs840787	2	65775890	G	C	-0.0765503	0.0167178	4.67e-06	7738	0.00270227	20.9614
GCST90027797	Gut microbiota abundance (k_Bacteria.p_Firmicutes.c_Clostridia.o_Clostridiales.f_Ruminococcaceae.g_Faecalibacterium.s_Faecalibacterium_prausnitzii)	rs61798216	4	36459051	G	A	-0.129122	0.0264682	1.07e-06	7738	0.00306612	23.7925
GCST90027797	Gut microbiota abundance (k_Bacteria.p_Firmicutes.c_Clostridia.o_Clostridiales.f_Ruminococcaceae.g_Faecalibacterium.s_Faecalibacterium_prausnitzii)	rs12197028	6	102128843	G	A	0.14457	0.0321715	7e-06	7738	0.00260287	20.1884
GCST90027797	Gut microbiota abundance (k_Bacteria.p_Firmicutes.c_Clostridia.o_Clostridiales.f_Ruminococcaceae.g_Faecalibacterium.s_Faecalibacterium_prausnitzii)	rs10113323	8	59554706	G	A	0.0795663	0.0179591	9.41e-06	7738	0.00253023	19.6235
GCST90027797	Gut microbiota abundance (k_Bacteria.p_Firmicutes.c_Clostridia.o_Clostridiales.f_Ruminococcaceae.g_Faecalibacterium.s_Faecalibacterium_prausnitzii)	rs74949229	10	9526946	A	G	-0.139551	0.0283751	8.74e-07	7738	0.00311604	24.181
GCST90027797	Gut microbiota abundance (k_Bacteria.p_Firmicutes.c_Clostridia.o_Clostridiales.f_Ruminococcaceae.g_Faecalibacterium.s_Faecalibacterium_prausnitzii)	rs12415307	10	103076252	G	A	-0.086919	0.018389	2.28e-06	7738	0.00287895	22.3358
GCST90027797	Gut microbiota abundance (k_Bacteria.p_Firmicutes.c_Clostridia.o_Clostridiales.f_Ruminococcaceae.g_Faecalibacterium.s_Faecalibacterium_prausnitzii)	rs2107539	17	34322610	T	C	-0.0987778	0.0218485	6.15e-06	7738	0.00263453	20.4345
GCST90027797	Gut microbiota abundance (k_Bacteria.p_Firmicutes.c_Clostridia.o_Clostridiales.f_Ruminococcaceae.g_Faecalibacterium.s_Faecalibacterium_prausnitzii)	rs3785822	17	59556923	A	G	0.0994099	0.021117	2.51e-06	7738	0.00285578	22.1556
GCST90027797	Gut microbiota abundance (k_Bacteria.p_Firmicutes.c_Clostridia.o_Clostridiales.f_Ruminococcaceae.g_Faecalibacterium.s_Faecalibacterium_prausnitzii)	rs36720	19	16567351	C	T	-0.0794064	0.0176958	7.21e-06	7738	0.00259547	20.1308
GCST90027798	Gut microbiota abundance (k_Bacteria.p_Firmicutes.c_Clostridia.o_Clostridiales.f_Ruminococcaceae.g_Ruminococcaceae_noname.s_Ruminococcaceae_bacterium_D16)	rs114446285	2	127826259	G	A	-0.200679	0.0433453	3.66e-06	7738	0.00276242	21.4293
GCST90027798	Gut microbiota abundance (k_Bacteria.p_Firmicutes.c_Clostridia.o_Clostridiales.f_Ruminococcaceae.g_Ruminococcaceae_noname.s_Ruminococcaceae_bacterium_D16)	rs12621499	2	142324536	G	A	0.174708	0.0391872	8.26e-06	7738	0.00256209	19.8713
GCST90027798	Gut microbiota abundance (k_Bacteria.p_Firmicutes.c_Clostridia.o_Clostridiales.f_Ruminococcaceae.g_Ruminococcaceae_noname.s_Ruminococcaceae_bacterium_D16)	rs570295	6	12732095	G	A	0.191415	0.0365822	1.67e-07	7738	0.00352573	27.3715
GCST90027798	Gut microbiota abundance (k_Bacteria.p_Firmicutes.c_Clostridia.o_Clostridiales.f_Ruminococcaceae.g_Ruminococcaceae_noname.s_Ruminococcaceae_bacterium_D16)	rs3916427	9	113929557	C	T	-0.16395	0.0356699	4.3e-06	7738	0.00272273	21.1206
GCST90027798	Gut microbiota abundance (k_Bacteria.p_Firmicutes.c_Clostridia.o_Clostridiales.f_Ruminococcaceae.g_Ruminococcaceae_noname.s_Ruminococcaceae_bacterium_D16)	rs9414689	9	140215415	G	C	0.205329	0.0455314	6.49e-06	7738	0.00262127	20.3315
GCST90027798	Gut microbiota abundance (k_Bacteria.p_Firmicutes.c_Clostridia.o_Clostridiales.f_Ruminococcaceae.g_Ruminococcaceae_noname.s_Ruminococcaceae_bacterium_D16)	rs9508731	13	30981374	T	A	-0.326536	0.0687295	2.02e-06	7738	0.00290858	22.5664
GCST90027798	Gut microbiota abundance (k_Bacteria.p_Firmicutes.c_Clostridia.o_Clostridiales.f_Ruminococcaceae.g_Ruminococcaceae_noname.s_Ruminococcaceae_bacterium_D16)	rs11626630	14	75207510	T	C	0.240822	0.0530639	5.67e-06	7738	0.00265468	20.5913
GCST90027798	Gut microbiota abundance (k_Bacteria.p_Firmicutes.c_Clostridia.o_Clostridiales.f_Ruminococcaceae.g_Ruminococcaceae_noname.s_Ruminococcaceae_bacterium_D16)	rs4416113	18	42991796	A	G	0.326474	0.069477	2.61e-06	7738	0.00284544	22.0751
GCST90027798	Gut microbiota abundance (k_Bacteria.p_Firmicutes.c_Clostridia.o_Clostridiales.f_Ruminococcaceae.g_Ruminococcaceae_noname.s_Ruminococcaceae_bacterium_D16)	rs4805013	19	28484840	T	A	0.168258	0.036767	4.73e-06	7738	0.00269919	20.9374
GCST90027798	Gut microbiota abundance (k_Bacteria.p_Firmicutes.c_Clostridia.o_Clostridiales.f_Ruminococcaceae.g_Ruminococcaceae_noname.s_Ruminococcaceae_bacterium_D16)	rs4239490	19	51132056	C	T	0.234442	0.0505963	3.59e-06	7738	0.00276695	21.4645
GCST90027799	Gut microbiota abundance (k_Bacteria.p_Firmicutes.c_Clostridia.o_Clostridiales.f_Ruminococcaceae.g_Ruminococcus.s_Ruminococcus_bromii)	rs12041621	1	48554579	A	G	-0.128203	0.026118	9.17e-07	7738	0.00310412	24.0882
GCST90027799	Gut microbiota abundance (k_Bacteria.p_Firmicutes.c_Clostridia.o_Clostridiales.f_Ruminococcaceae.g_Ruminococcus.s_Ruminococcus_bromii)	rs12131104	1	149889339	T	C	0.132729	0.0298653	8.82e-06	7738	0.00254604	19.7464
GCST90027799	Gut microbiota abundance (k_Bacteria.p_Firmicutes.c_Clostridia.o_Clostridiales.f_Ruminococcaceae.g_Ruminococcus.s_Ruminococcus_bromii)	rs10864073	1	214011756	C	T	-0.136479	0.0306823	8.66e-06	7738	0.00255046	19.7808
GCST90027799	Gut microbiota abundance (k_Bacteria.p_Firmicutes.c_Clostridia.o_Clostridiales.f_Ruminococcaceae.g_Ruminococcus.s_Ruminococcus_bromii)	rs34762184	3	50541769	A	G	-0.128822	0.0285418	6.38e-06	7738	0.00262572	20.366
GCST90027799	Gut microbiota abundance (k_Bacteria.p_Firmicutes.c_Clostridia.o_Clostridiales.f_Ruminococcaceae.g_Ruminococcus.s_Ruminococcus_bromii)	rs9865704	3	149080011	A	G	-0.145045	0.0300178	1.35e-06	7738	0.00300822	23.3418
GCST90027799	Gut microbiota abundance (k_Bacteria.p_Firmicutes.c_Clostridia.o_Clostridiales.f_Ruminococcaceae.g_Ruminococcus.s_Ruminococcus_bromii)	rs4884323	13	59810492	G	T	-0.0923593	0.0200047	3.9e-06	7738	0.0027471	21.3101
GCST90027799	Gut microbiota abundance (k_Bacteria.p_Firmicutes.c_Clostridia.o_Clostridiales.f_Ruminococcaceae.g_Ruminococcus.s_Ruminococcus_bromii)	rs1884673	20	38517535	T	C	-0.149704	0.0301141	6.65e-07	7738	0.00318357	24.7067
GCST90027800	Gut microbiota abundance (k_Bacteria.p_Firmicutes.c_Clostridia.o_Clostridiales.f_Ruminococcaceae.g_Ruminococcus.s_Ruminococcus_callidus)	rs1321631	1	34348912	G	A	-0.232995	0.0480959	1.27e-06	7738	0.00302367	23.462
GCST90027800	Gut microbiota abundance (k_Bacteria.p_Firmicutes.c_Clostridia.o_Clostridiales.f_Ruminococcaceae.g_Ruminococcus.s_Ruminococcus_callidus)	rs4268390	1	81927648	G	A	0.260285	0.0570981	5.15e-06	7738	0.00267832	20.7751
GCST90027800	Gut microbiota abundance (k_Bacteria.p_Firmicutes.c_Clostridia.o_Clostridiales.f_Ruminococcaceae.g_Ruminococcus.s_Ruminococcus_callidus)	rs79207650	1	154374162	A	G	-0.266917	0.0588837	5.82e-06	7738	0.00264839	20.5423
GCST90027800	Gut microbiota abundance (k_Bacteria.p_Firmicutes.c_Clostridia.o_Clostridiales.f_Ruminococcaceae.g_Ruminococcus.s_Ruminococcus_callidus)	rs35200886	1	222927951	A	G	-0.168061	0.0363491	3.77e-06	7738	0.00275497	21.3714
GCST90027800	Gut microbiota abundance (k_Bacteria.p_Firmicutes.c_Clostridia.o_Clostridiales.f_Ruminococcaceae.g_Ruminococcus.s_Ruminococcus_callidus)	rs12098699	10	64396790	G	A	-0.158097	0.0331076	1.79e-06	7738	0.00293822	22.797
GCST90027801	Gut microbiota abundance (k_Bacteria.p_Firmicutes.c_Clostridia.o_Clostridiales.f_Ruminococcaceae.g_Ruminococcus.s_Ruminococcus_lactaris)	rs7610129	3	195466973	C	G	-0.269771	0.0531635	3.89e-07	7738	0.00331658	25.7425
GCST90027801	Gut microbiota abundance (k_Bacteria.p_Firmicutes.c_Clostridia.o_Clostridiales.f_Ruminococcaceae.g_Ruminococcus.s_Ruminococcus_lactaris)	rs4245954	4	8868227	T	C	0.143728	0.0301532	1.87e-06	7738	0.00292762	22.7146
GCST90027801	Gut microbiota abundance (k_Bacteria.p_Firmicutes.c_Clostridia.o_Clostridiales.f_Ruminococcaceae.g_Ruminococcus.s_Ruminococcus_lactaris)	rs72698095	4	183252248	G	C	-0.147336	0.0328679	7.37e-06	7738	0.00259011	20.0891
GCST90027801	Gut microbiota abundance (k_Bacteria.p_Firmicutes.c_Clostridia.o_Clostridiales.f_Ruminococcaceae.g_Ruminococcus.s_Ruminococcus_lactaris)	rs7851638	9	13793758	G	A	0.203009	0.0421875	1.49e-06	7738	0.00298356	23.1499
GCST90027801	Gut microbiota abundance (k_Bacteria.p_Firmicutes.c_Clostridia.o_Clostridiales.f_Ruminococcaceae.g_Ruminococcus.s_Ruminococcus_lactaris)	rs1878735	9	109873993	A	C	-0.138437	0.0296275	2.97e-06	7738	0.0028136	21.8274
GCST90027801	Gut microbiota abundance (k_Bacteria.p_Firmicutes.c_Clostridia.o_Clostridiales.f_Ruminococcaceae.g_Ruminococcus.s_Ruminococcus_lactaris)	rs600038	9	136151806	C	T	-0.123423	0.0273532	6.42e-06	7738	0.00262427	20.3548
GCST90027801	Gut microbiota abundance (k_Bacteria.p_Firmicutes.c_Clostridia.o_Clostridiales.f_Ruminococcaceae.g_Ruminococcus.s_Ruminococcus_lactaris)	rs10858895	12	89914880	T	A	0.118385	0.0255307	3.54e-06	7738	0.002771	21.4961
GCST90027801	Gut microbiota abundance (k_Bacteria.p_Firmicutes.c_Clostridia.o_Clostridiales.f_Ruminococcaceae.g_Ruminococcus.s_Ruminococcus_lactaris)	rs7148318	14	51325748	A	G	-0.107625	0.0242863	9.36e-06	7738	0.00253146	19.6331
GCST90027802	Gut microbiota abundance (k_Bacteria.p_Firmicutes.c_Clostridia.o_Clostridiales.f_Ruminococcaceae.g_Subdoligranulum.s_Subdoligranulum_unclassified)	rs12622085	2	170162682	G	A	0.0817846	0.0184818	9.64e-06	7738	0.00252422	19.5768
GCST90027802	Gut microbiota abundance (k_Bacteria.p_Firmicutes.c_Clostridia.o_Clostridiales.f_Ruminococcaceae.g_Subdoligranulum.s_Subdoligranulum_unclassified)	rs1850270	3	1661391	T	C	-0.0957917	0.0213093	6.95e-06	7738	0.00260469	20.2025
GCST90027802	Gut microbiota abundance (k_Bacteria.p_Firmicutes.c_Clostridia.o_Clostridiales.f_Ruminococcaceae.g_Subdoligranulum.s_Subdoligranulum_unclassified)	rs123043	4	16823900	A	C	-0.0768331	0.0173477	9.47e-06	7738	0.00252864	19.6111
GCST90027802	Gut microbiota abundance (k_Bacteria.p_Firmicutes.c_Clostridia.o_Clostridiales.f_Ruminococcaceae.g_Subdoligranulum.s_Subdoligranulum_unclassified)	rs6830068	4	73711914	T	G	0.0894719	0.0199309	7.15e-06	7738	0.00259754	20.1469
GCST90027802	Gut microbiota abundance (k_Bacteria.p_Firmicutes.c_Clostridia.o_Clostridiales.f_Ruminococcaceae.g_Subdoligranulum.s_Subdoligranulum_unclassified)	rs11726764	4	107710360	A	C	0.148769	0.0330195	6.62e-06	7738	0.00261648	20.2942
GCST90027802	Gut microbiota abundance (k_Bacteria.p_Firmicutes.c_Clostridia.o_Clostridiales.f_Ruminococcaceae.g_Subdoligranulum.s_Subdoligranulum_unclassified)	rs4721723	7	18760347	G	C	0.143047	0.030629	3.01e-06	7738	0.00281085	21.806
GCST90027802	Gut microbiota abundance (k_Bacteria.p_Firmicutes.c_Clostridia.o_Clostridiales.f_Ruminococcaceae.g_Subdoligranulum.s_Subdoligranulum_unclassified)	rs7000832	8	81956395	A	C	0.0840306	0.0173243	1.23e-06	7738	0.0030312	23.5207
GCST90027802	Gut microbiota abundance (k_Bacteria.p_Firmicutes.c_Clostridia.o_Clostridiales.f_Ruminococcaceae.g_Subdoligranulum.s_Subdoligranulum_unclassified)	rs7104786	11	2306168	T	C	0.0940162	0.0186676	4.75e-07	7738	0.00326723	25.3581
GCST90027802	Gut microbiota abundance (k_Bacteria.p_Firmicutes.c_Clostridia.o_Clostridiales.f_Ruminococcaceae.g_Subdoligranulum.s_Subdoligranulum_unclassified)	rs10836532	11	4745154	T	G	-0.0808891	0.0174398	3.51e-06	7738	0.00277245	21.5073
GCST90027802	Gut microbiota abundance (k_Bacteria.p_Firmicutes.c_Clostridia.o_Clostridiales.f_Ruminococcaceae.g_Subdoligranulum.s_Subdoligranulum_unclassified)	rs2105601	11	87666565	C	T	0.158954	0.0350541	5.77e-06	7738	0.00265024	20.5568
GCST90027802	Gut microbiota abundance (k_Bacteria.p_Firmicutes.c_Clostridia.o_Clostridiales.f_Ruminococcaceae.g_Subdoligranulum.s_Subdoligranulum_unclassified)	rs73044678	12	10874415	A	G	-0.170185	0.0370502	4.36e-06	7738	0.00271925	21.0935
GCST90027802	Gut microbiota abundance (k_Bacteria.p_Firmicutes.c_Clostridia.o_Clostridiales.f_Ruminococcaceae.g_Subdoligranulum.s_Subdoligranulum_unclassified)	rs2317917	13	112770689	G	T	0.08051	0.0172368	3e-06	7738	0.00281149	21.811
GCST90027802	Gut microbiota abundance (k_Bacteria.p_Firmicutes.c_Clostridia.o_Clostridiales.f_Ruminococcaceae.g_Subdoligranulum.s_Subdoligranulum_unclassified)	rs225280	17	33976296	T	C	-0.0972736	0.0208953	3.24e-06	7738	0.00279286	21.6661
GCST90027802	Gut microbiota abundance (k_Bacteria.p_Firmicutes.c_Clostridia.o_Clostridiales.f_Ruminococcaceae.g_Subdoligranulum.s_Subdoligranulum_unclassified)	rs4816989	21	26181265	G	A	-0.0789203	0.0171547	4.21e-06	7738	0.00272769	21.1591
GCST90027803	Gut microbiota abundance (k_Bacteria.p_Firmicutes.c_Erysipelotrichia.o_Erysipelotrichales.f_Erysipelotrichaceae.g_Erysipelotrichaceae_noname.s_Eubacterium_biforme)	rs2293361	2	54114864	C	T	0.322296	0.0669307	1.47e-06	7738	0.00298767	23.1819
GCST90027803	Gut microbiota abundance (k_Bacteria.p_Firmicutes.c_Erysipelotrichia.o_Erysipelotrichales.f_Erysipelotrichaceae.g_Erysipelotrichaceae_noname.s_Eubacterium_biforme)	rs1978600	3	141149287	C	T	-0.32675	0.0734597	8.67e-06	7738	0.00255032	19.7797
GCST90027803	Gut microbiota abundance (k_Bacteria.p_Firmicutes.c_Erysipelotrichia.o_Erysipelotrichales.f_Erysipelotrichaceae.g_Erysipelotrichaceae_noname.s_Eubacterium_biforme)	rs72891473	6	66586528	A	T	0.301887	0.0679083	8.77e-06	7738	0.00254747	19.7575
GCST90027803	Gut microbiota abundance (k_Bacteria.p_Firmicutes.c_Erysipelotrichia.o_Erysipelotrichales.f_Erysipelotrichaceae.g_Erysipelotrichaceae_noname.s_Eubacterium_biforme)	rs11044047	12	18510881	C	A	-0.33248	0.0715079	3.33e-06	7738	0.00278601	21.6128
GCST90027803	Gut microbiota abundance (k_Bacteria.p_Firmicutes.c_Erysipelotrichia.o_Erysipelotrichales.f_Erysipelotrichaceae.g_Erysipelotrichaceae_noname.s_Eubacterium_biforme)	rs9972236	14	94571340	T	C	0.204346	0.0435143	2.65e-06	7738	0.00284186	22.0473
GCST90027803	Gut microbiota abundance (k_Bacteria.p_Firmicutes.c_Erysipelotrichia.o_Erysipelotrichales.f_Erysipelotrichaceae.g_Erysipelotrichaceae_noname.s_Eubacterium_biforme)	rs56702013	17	111695	A	G	0.143437	0.0310823	3.94e-06	7738	0.00274459	21.2906
GCST90027803	Gut microbiota abundance (k_Bacteria.p_Firmicutes.c_Erysipelotrichia.o_Erysipelotrichales.f_Erysipelotrichaceae.g_Erysipelotrichaceae_noname.s_Eubacterium_biforme)	rs79529135	17	20700719	G	T	0.186537	0.0418162	8.16e-06	7738	0.00256507	19.8944
GCST90027804	Gut microbiota abundance (k_Bacteria.p_Firmicutes.c_Erysipelotrichia.o_Erysipelotrichales.f_Erysipelotrichaceae.g_Holdemania.s_Holdemania_filiformis)	rs72661091	4	73899661	A	G	0.288519	0.0588297	9.38e-07	7738	0.0030987	24.046
GCST90027804	Gut microbiota abundance (k_Bacteria.p_Firmicutes.c_Erysipelotrichia.o_Erysipelotrichales.f_Erysipelotrichaceae.g_Holdemania.s_Holdemania_filiformis)	rs77053869	4	110562960	G	A	-0.273887	0.0617996	9.34e-06	7738	0.00253187	19.6362
GCST90027804	Gut microbiota abundance (k_Bacteria.p_Firmicutes.c_Erysipelotrichia.o_Erysipelotrichales.f_Erysipelotrichaceae.g_Holdemania.s_Holdemania_filiformis)	rs113638576	5	176756088	T	C	-0.215824	0.0477445	6.17e-06	7738	0.00263379	20.4288
GCST90027805	Gut microbiota abundance (k_Bacteria.p_Firmicutes.c_Erysipelotrichia.o_Erysipelotrichales.f_Erysipelotrichaceae.g_Holdemania.s_Holdemania_unclassified)	rs28368536	1	82519686	C	G	-0.221532	0.0478625	3.68e-06	7738	0.00276092	21.4176
GCST90027805	Gut microbiota abundance (k_Bacteria.p_Firmicutes.c_Erysipelotrichia.o_Erysipelotrichales.f_Erysipelotrichaceae.g_Holdemania.s_Holdemania_unclassified)	rs4868427	5	173992056	T	A	0.156136	0.0322777	1.32e-06	7738	0.0030148	23.393
GCST90027805	Gut microbiota abundance (k_Bacteria.p_Firmicutes.c_Erysipelotrichia.o_Erysipelotrichales.f_Erysipelotrichaceae.g_Holdemania.s_Holdemania_unclassified)	rs117158611	6	69985869	G	C	0.29794	0.0666812	7.89e-06	7738	0.00257338	19.959
GCST90027805	Gut microbiota abundance (k_Bacteria.p_Firmicutes.c_Erysipelotrichia.o_Erysipelotrichales.f_Erysipelotrichaceae.g_Holdemania.s_Holdemania_unclassified)	rs746810	6	96490089	C	T	0.14337	0.0321356	8.14e-06	7738	0.00256567	19.8991
GCST90027805	Gut microbiota abundance (k_Bacteria.p_Firmicutes.c_Erysipelotrichia.o_Erysipelotrichales.f_Erysipelotrichaceae.g_Holdemania.s_Holdemania_unclassified)	rs10247831	7	11693688	G	A	0.133172	0.0300588	9.41e-06	7738	0.0025302	19.6233
GCST90027805	Gut microbiota abundance (k_Bacteria.p_Firmicutes.c_Erysipelotrichia.o_Erysipelotrichales.f_Erysipelotrichaceae.g_Holdemania.s_Holdemania_unclassified)	rs67887362	7	43236240	C	A	0.204196	0.046059	9.28e-06	7738	0.00253359	19.6496
GCST90027805	Gut microbiota abundance (k_Bacteria.p_Firmicutes.c_Erysipelotrichia.o_Erysipelotrichales.f_Erysipelotrichaceae.g_Holdemania.s_Holdemania_unclassified)	rs4922067	8	19464314	C	G	0.165669	0.0355918	3.24e-06	7738	0.00279215	21.6605
GCST90027805	Gut microbiota abundance (k_Bacteria.p_Firmicutes.c_Erysipelotrichia.o_Erysipelotrichales.f_Erysipelotrichaceae.g_Holdemania.s_Holdemania_unclassified)	rs78014650	8	74447312	C	T	0.169601	0.0379537	7.87e-06	7738	0.00257394	19.9634
GCST90027805	Gut microbiota abundance (k_Bacteria.p_Firmicutes.c_Erysipelotrichia.o_Erysipelotrichales.f_Erysipelotrichaceae.g_Holdemania.s_Holdemania_unclassified)	rs10123164	9	36824996	T	C	0.137606	0.0300273	4.59e-06	7738	0.00270667	20.9957
GCST90027805	Gut microbiota abundance (k_Bacteria.p_Firmicutes.c_Erysipelotrichia.o_Erysipelotrichales.f_Erysipelotrichaceae.g_Holdemania.s_Holdemania_unclassified)	rs7169918	15	91839056	G	C	0.142093	0.0310251	4.65e-06	7738	0.00270343	20.9705
GCST90027805	Gut microbiota abundance (k_Bacteria.p_Firmicutes.c_Erysipelotrichia.o_Erysipelotrichales.f_Erysipelotrichaceae.g_Holdemania.s_Holdemania_unclassified)	rs310007	16	81473711	C	T	0.216045	0.0485407	8.55e-06	7738	0.00255351	19.8045
GCST90027806	Gut microbiota abundance (k_Bacteria.p_Firmicutes.c_Negativicutes.o_Selenomonadales.f_Acidaminococcaceae.g_Phascolarctobacterium.s_Phascolarctobacterium_succinatutens)	rs67541505	2	45885915	G	A	0.177406	0.0398749	8.62e-06	7738	0.00255152	19.789
GCST90027806	Gut microbiota abundance (k_Bacteria.p_Firmicutes.c_Negativicutes.o_Selenomonadales.f_Acidaminococcaceae.g_Phascolarctobacterium.s_Phascolarctobacterium_succinatutens)	rs74338790	4	112421997	G	A	0.252493	0.0552387	4.86e-06	7738	0.00269285	20.8881
GCST90027806	Gut microbiota abundance (k_Bacteria.p_Firmicutes.c_Negativicutes.o_Selenomonadales.f_Acidaminococcaceae.g_Phascolarctobacterium.s_Phascolarctobacterium_succinatutens)	rs116643293	4	189181981	G	A	-0.329891	0.068787	1.62e-06	7738	0.00296354	22.9941
GCST90027806	Gut microbiota abundance (k_Bacteria.p_Firmicutes.c_Negativicutes.o_Selenomonadales.f_Acidaminococcaceae.g_Phascolarctobacterium.s_Phascolarctobacterium_succinatutens)	rs2395296	6	32911814	G	A	0.143303	0.0321743	8.43e-06	7738	0.00255714	19.8327
GCST90027806	Gut microbiota abundance (k_Bacteria.p_Firmicutes.c_Negativicutes.o_Selenomonadales.f_Acidaminococcaceae.g_Phascolarctobacterium.s_Phascolarctobacterium_succinatutens)	rs3798491	6	100890654	A	T	-0.145465	0.0313046	3.37e-06	7738	0.00278267	21.5868
GCST90027806	Gut microbiota abundance (k_Bacteria.p_Firmicutes.c_Negativicutes.o_Selenomonadales.f_Acidaminococcaceae.g_Phascolarctobacterium.s_Phascolarctobacterium_succinatutens)	rs9389726	6	140158828	C	T	-0.149627	0.0335651	8.28e-06	7738	0.00256156	19.8671
GCST90027806	Gut microbiota abundance (k_Bacteria.p_Firmicutes.c_Negativicutes.o_Selenomonadales.f_Acidaminococcaceae.g_Phascolarctobacterium.s_Phascolarctobacterium_succinatutens)	rs79825773	7	45140515	T	G	0.307706	0.0692042	8.73e-06	7738	0.00254842	19.7649
GCST90027806	Gut microbiota abundance (k_Bacteria.p_Firmicutes.c_Negativicutes.o_Selenomonadales.f_Acidaminococcaceae.g_Phascolarctobacterium.s_Phascolarctobacterium_succinatutens)	rs12592302	15	58912586	T	A	0.225138	0.0467972	1.5e-06	7738	0.00298217	23.1391
GCST90027806	Gut microbiota abundance (k_Bacteria.p_Firmicutes.c_Negativicutes.o_Selenomonadales.f_Acidaminococcaceae.g_Phascolarctobacterium.s_Phascolarctobacterium_succinatutens)	rs1355585	15	70586617	C	T	-0.141485	0.0302699	2.95e-06	7738	0.00281541	21.8415
GCST90027806	Gut microbiota abundance (k_Bacteria.p_Firmicutes.c_Negativicutes.o_Selenomonadales.f_Acidaminococcaceae.g_Phascolarctobacterium.s_Phascolarctobacterium_succinatutens)	rs173961	16	52416513	A	G	-0.204526	0.0415104	8.35e-07	7738	0.00312748	24.2701
GCST90027807	Gut microbiota abundance (k_Bacteria.p_Firmicutes.c_Negativicutes.o_Selenomonadales.f_Veillonellaceae.g_Dialister.s_Dialister_invisus)	rs4832418	2	18348124	A	G	-0.151171	0.0318897	2.13e-06	7738	0.00289568	22.466
GCST90027807	Gut microbiota abundance (k_Bacteria.p_Firmicutes.c_Negativicutes.o_Selenomonadales.f_Veillonellaceae.g_Dialister.s_Dialister_invisus)	rs72748807	5	51826323	C	T	0.196247	0.0444046	9.89e-06	7738	0.00251783	19.5271
GCST90027807	Gut microbiota abundance (k_Bacteria.p_Firmicutes.c_Negativicutes.o_Selenomonadales.f_Veillonellaceae.g_Dialister.s_Dialister_invisus)	rs55976608	8	14120793	T	C	-0.257391	0.0554762	3.49e-06	7738	0.00277421	21.521
GCST90027807	Gut microbiota abundance (k_Bacteria.p_Firmicutes.c_Negativicutes.o_Selenomonadales.f_Veillonellaceae.g_Dialister.s_Dialister_invisus)	rs512089	9	23874047	C	A	0.137435	0.0302868	5.69e-06	7738	0.00265401	20.586
GCST90027807	Gut microbiota abundance (k_Bacteria.p_Firmicutes.c_Negativicutes.o_Selenomonadales.f_Veillonellaceae.g_Dialister.s_Dialister_invisus)	rs2499076	10	19592884	A	G	-0.188268	0.0419687	7.26e-06	7738	0.00259385	20.1182
GCST90027807	Gut microbiota abundance (k_Bacteria.p_Firmicutes.c_Negativicutes.o_Selenomonadales.f_Veillonellaceae.g_Dialister.s_Dialister_invisus)	rs2967172	16	57795394	A	G	-0.139093	0.028346	9.25e-07	7738	0.00310206	24.0722
GCST90027808	Gut microbiota abundance (k_Bacteria.p_Firmicutes.c_Negativicutes.o_Selenomonadales.f_Veillonellaceae.g_Veillonella.s_Veillonella_unclassified)	rs11102545	1	113349408	G	A	0.145432	0.0316205	4.24e-06	7738	0.00272627	21.1481
GCST90027808	Gut microbiota abundance (k_Bacteria.p_Firmicutes.c_Negativicutes.o_Selenomonadales.f_Veillonellaceae.g_Veillonella.s_Veillonella_unclassified)	rs72743290	1	205234393	T	C	0.241471	0.0518674	3.23e-06	7738	0.00279318	21.6686
GCST90027808	Gut microbiota abundance (k_Bacteria.p_Firmicutes.c_Negativicutes.o_Selenomonadales.f_Veillonellaceae.g_Veillonella.s_Veillonella_unclassified)	rs3000812	1	227588556	G	A	0.154688	0.0337761	4.65e-06	7738	0.00270326	20.9691
GCST90027808	Gut microbiota abundance (k_Bacteria.p_Firmicutes.c_Negativicutes.o_Selenomonadales.f_Veillonellaceae.g_Veillonella.s_Veillonella_unclassified)	rs6548355	3	164260603	G	A	0.135331	0.0304946	9.09e-06	7738	0.00253871	19.6894
GCST90027808	Gut microbiota abundance (k_Bacteria.p_Firmicutes.c_Negativicutes.o_Selenomonadales.f_Veillonellaceae.g_Veillonella.s_Veillonella_unclassified)	rs6601127	5	179977388	T	G	-0.136437	0.0295882	4e-06	7738	0.00274038	21.2578
GCST90027808	Gut microbiota abundance (k_Bacteria.p_Firmicutes.c_Negativicutes.o_Selenomonadales.f_Veillonellaceae.g_Veillonella.s_Veillonella_unclassified)	rs325705	11	6264866	A	G	-0.140013	0.0314163	8.32e-06	7738	0.00256025	19.8569
GCST90027808	Gut microbiota abundance (k_Bacteria.p_Firmicutes.c_Negativicutes.o_Selenomonadales.f_Veillonellaceae.g_Veillonella.s_Veillonella_unclassified)	rs8017450	14	62520084	T	G	0.262172	0.058491	7.39e-06	7738	0.00258964	20.0855
GCST90027808	Gut microbiota abundance (k_Bacteria.p_Firmicutes.c_Negativicutes.o_Selenomonadales.f_Veillonellaceae.g_Veillonella.s_Veillonella_unclassified)	rs9797071	16	75251973	A	T	0.135881	0.029619	4.48e-06	7738	0.00271251	21.041
GCST90027808	Gut microbiota abundance (k_Bacteria.p_Firmicutes.c_Negativicutes.o_Selenomonadales.f_Veillonellaceae.g_Veillonella.s_Veillonella_unclassified)	rs62111248	19	29525312	A	G	0.231829	0.0502065	3.88e-06	7738	0.00274783	21.3158
GCST90027808	Gut microbiota abundance (k_Bacteria.p_Firmicutes.c_Negativicutes.o_Selenomonadales.f_Veillonellaceae.g_Veillonella.s_Veillonella_unclassified)	rs12978412	19	47945391	T	C	0.140571	0.0307592	4.88e-06	7738	0.00269178	20.8798
GCST90027808	Gut microbiota abundance (k_Bacteria.p_Firmicutes.c_Negativicutes.o_Selenomonadales.f_Veillonellaceae.g_Veillonella.s_Veillonella_unclassified)	rs7274039	20	50714876	T	C	-0.265598	0.0562249	2.31e-06	7738	0.0028755	22.309
GCST90027809	Gut microbiota abundance (k_Bacteria.p_Proteobacteria.c_Betaproteobacteria.o_Burkholderiales.f_Burkholderiales_noname.g_Burkholderiales_noname.s_Burkholderiales_bacterium_1_1_47)	rs6664382	1	76089534	C	G	0.2324	0.0507459	4.66e-06	7738	0.00270312	20.968
GCST90027809	Gut microbiota abundance (k_Bacteria.p_Proteobacteria.c_Betaproteobacteria.o_Burkholderiales.f_Burkholderiales_noname.g_Burkholderiales_noname.s_Burkholderiales_bacterium_1_1_47)	rs9872584	3	178567864	A	C	-0.248139	0.0559535	9.22e-06	7738	0.00253515	19.6618
GCST90027809	Gut microbiota abundance (k_Bacteria.p_Proteobacteria.c_Betaproteobacteria.o_Burkholderiales.f_Burkholderiales_noname.g_Burkholderiales_noname.s_Burkholderiales_bacterium_1_1_47)	rs1860691	7	52336084	G	A	0.144092	0.032234	7.82e-06	7738	0.00257573	19.9773
GCST90027809	Gut microbiota abundance (k_Bacteria.p_Proteobacteria.c_Betaproteobacteria.o_Burkholderiales.f_Burkholderiales_noname.g_Burkholderiales_noname.s_Burkholderiales_bacterium_1_1_47)	rs4717625	7	71508645	G	A	0.173023	0.035912	1.45e-06	7738	0.00299086	23.2067
GCST90027809	Gut microbiota abundance (k_Bacteria.p_Proteobacteria.c_Betaproteobacteria.o_Burkholderiales.f_Burkholderiales_noname.g_Burkholderiales_noname.s_Burkholderiales_bacterium_1_1_47)	rs13257050	8	19029859	A	C	0.130267	0.0287767	5.99e-06	7738	0.00264126	20.4869
GCST90027809	Gut microbiota abundance (k_Bacteria.p_Proteobacteria.c_Betaproteobacteria.o_Burkholderiales.f_Burkholderiales_noname.g_Burkholderiales_noname.s_Burkholderiales_bacterium_1_1_47)	rs11144350	9	77862854	G	A	-0.139074	0.0293731	2.19e-06	7738	0.00288874	22.412
GCST90027809	Gut microbiota abundance (k_Bacteria.p_Proteobacteria.c_Betaproteobacteria.o_Burkholderiales.f_Burkholderiales_noname.g_Burkholderiales_noname.s_Burkholderiales_bacterium_1_1_47)	rs73653217	9	79442588	T	A	-0.17487	0.0351913	6.73e-07	7738	0.00318088	24.6858
GCST90027809	Gut microbiota abundance (k_Bacteria.p_Proteobacteria.c_Betaproteobacteria.o_Burkholderiales.f_Burkholderiales_noname.g_Burkholderiales_noname.s_Burkholderiales_bacterium_1_1_47)	rs1533824	11	214169	C	T	0.137332	0.0266458	2.55e-07	7738	0.00342112	26.5567
GCST90027809	Gut microbiota abundance (k_Bacteria.p_Proteobacteria.c_Betaproteobacteria.o_Burkholderiales.f_Burkholderiales_noname.g_Burkholderiales_noname.s_Burkholderiales_bacterium_1_1_47)	rs1792325	11	71113304	T	C	-0.130563	0.0282354	3.76e-06	7738	0.00275566	21.3767
GCST90027809	Gut microbiota abundance (k_Bacteria.p_Proteobacteria.c_Betaproteobacteria.o_Burkholderiales.f_Burkholderiales_noname.g_Burkholderiales_noname.s_Burkholderiales_bacterium_1_1_47)	rs10895784	11	105046839	G	A	0.120402	0.0257318	2.88e-06	7738	0.00282146	21.8886
GCST90027809	Gut microbiota abundance (k_Bacteria.p_Proteobacteria.c_Betaproteobacteria.o_Burkholderiales.f_Burkholderiales_noname.g_Burkholderiales_noname.s_Burkholderiales_bacterium_1_1_47)	rs16923154	12	20885931	G	A	0.208534	0.0440945	2.25e-06	7738	0.00288207	22.3601
GCST90027809	Gut microbiota abundance (k_Bacteria.p_Proteobacteria.c_Betaproteobacteria.o_Burkholderiales.f_Burkholderiales_noname.g_Burkholderiales_noname.s_Burkholderiales_bacterium_1_1_47)	rs10507465	13	38463552	C	T	-0.139392	0.0297758	2.85e-06	7738	0.00282417	21.9096
GCST90027809	Gut microbiota abundance (k_Bacteria.p_Proteobacteria.c_Betaproteobacteria.o_Burkholderiales.f_Burkholderiales_noname.g_Burkholderiales_noname.s_Burkholderiales_bacterium_1_1_47)	rs12941005	17	29755009	C	T	-0.19123	0.0424371	6.6e-06	7738	0.00261731	20.3007
GCST90027810	Gut microbiota abundance (k_Bacteria.p_Proteobacteria.c_Betaproteobacteria.o_Burkholderiales.f_Oxalobacteraceae.g_Oxalobacter.s_Oxalobacter_formigenes)	rs12725104	1	65268226	G	A	0.154648	0.0346941	8.29e-06	7738	0.00256114	19.8639
GCST90027810	Gut microbiota abundance (k_Bacteria.p_Proteobacteria.c_Betaproteobacteria.o_Burkholderiales.f_Oxalobacteraceae.g_Oxalobacter.s_Oxalobacter_formigenes)	rs1861231	2	10455625	A	G	-0.153675	0.0307644	5.88e-07	7738	0.00321429	24.9459
GCST90027810	Gut microbiota abundance (k_Bacteria.p_Proteobacteria.c_Betaproteobacteria.o_Burkholderiales.f_Oxalobacteraceae.g_Oxalobacter.s_Oxalobacter_formigenes)	rs10865362	2	67933923	T	C	-0.148284	0.0334266	9.16e-06	7738	0.0025367	19.6738
GCST90027810	Gut microbiota abundance (k_Bacteria.p_Proteobacteria.c_Betaproteobacteria.o_Burkholderiales.f_Oxalobacteraceae.g_Oxalobacter.s_Oxalobacter_formigenes)	rs35921003	8	83230206	C	A	-0.221321	0.0498049	8.84e-06	7738	0.00254545	19.7418
GCST90027810	Gut microbiota abundance (k_Bacteria.p_Proteobacteria.c_Betaproteobacteria.o_Burkholderiales.f_Oxalobacteraceae.g_Oxalobacter.s_Oxalobacter_formigenes)	rs11068499	12	117892931	A	G	-0.162446	0.0363579	7.9e-06	7738	0.00257318	19.9575
GCST90027810	Gut microbiota abundance (k_Bacteria.p_Proteobacteria.c_Betaproteobacteria.o_Burkholderiales.f_Oxalobacteraceae.g_Oxalobacter.s_Oxalobacter_formigenes)	rs4889373	16	81747602	G	A	0.129894	0.0292585	9.02e-06	7738	0.00254062	19.7043
GCST90027810	Gut microbiota abundance (k_Bacteria.p_Proteobacteria.c_Betaproteobacteria.o_Burkholderiales.f_Oxalobacteraceae.g_Oxalobacter.s_Oxalobacter_formigenes)	rs17562516	17	48729781	A	T	-0.138735	0.0292245	2.06e-06	7738	0.00290391	22.53
GCST90027810	Gut microbiota abundance (k_Bacteria.p_Proteobacteria.c_Betaproteobacteria.o_Burkholderiales.f_Oxalobacteraceae.g_Oxalobacter.s_Oxalobacter_formigenes)	rs3745098	19	52855303	T	G	0.128844	0.0273926	2.56e-06	7738	0.00285098	22.1182
GCST90027810	Gut microbiota abundance (k_Bacteria.p_Proteobacteria.c_Betaproteobacteria.o_Burkholderiales.f_Oxalobacteraceae.g_Oxalobacter.s_Oxalobacter_formigenes)	rs73918563	20	59220861	C	T	-0.2743	0.0586406	2.9e-06	7738	0.00281967	21.8747
GCST90027811	Gut microbiota abundance (k_Bacteria.p_Proteobacteria.c_Betaproteobacteria.o_Burkholderiales.f_Sutterellaceae.g_Parasutterella.s_Parasutterella_excrementihominis)	rs10177566	2	5693299	T	C	-0.114082	0.0253077	6.55e-06	7738	0.00261915	20.3149
GCST90027811	Gut microbiota abundance (k_Bacteria.p_Proteobacteria.c_Betaproteobacteria.o_Burkholderiales.f_Sutterellaceae.g_Parasutterella.s_Parasutterella_excrementihominis)	rs34613239	2	144005379	A	G	-0.152439	0.033024	3.91e-06	7738	0.00274605	21.3019
GCST90027811	Gut microbiota abundance (k_Bacteria.p_Proteobacteria.c_Betaproteobacteria.o_Burkholderiales.f_Sutterellaceae.g_Parasutterella.s_Parasutterella_excrementihominis)	rs9847008	3	2063046	G	T	-0.122061	0.0261533	3.05e-06	7738	0.00280705	21.7765
GCST90027811	Gut microbiota abundance (k_Bacteria.p_Proteobacteria.c_Betaproteobacteria.o_Burkholderiales.f_Sutterellaceae.g_Parasutterella.s_Parasutterella_excrementihominis)	rs11715674	3	60879866	C	T	-0.131686	0.0265653	7.16e-07	7738	0.00316552	24.5662
GCST90027811	Gut microbiota abundance (k_Bacteria.p_Proteobacteria.c_Betaproteobacteria.o_Burkholderiales.f_Sutterellaceae.g_Parasutterella.s_Parasutterella_excrementihominis)	rs10036326	5	97764402	C	T	0.243854	0.0524561	3.34e-06	7738	0.00278502	21.6051
GCST90027811	Gut microbiota abundance (k_Bacteria.p_Proteobacteria.c_Betaproteobacteria.o_Burkholderiales.f_Sutterellaceae.g_Parasutterella.s_Parasutterella_excrementihominis)	rs10981640	9	115897803	A	C	-0.13751	0.0293968	2.9e-06	7738	0.00281977	21.8754
GCST90027811	Gut microbiota abundance (k_Bacteria.p_Proteobacteria.c_Betaproteobacteria.o_Burkholderiales.f_Sutterellaceae.g_Parasutterella.s_Parasutterella_excrementihominis)	rs11595913	10	103041525	C	T	0.143846	0.0310632	3.64e-06	7738	0.00276357	21.4382
GCST90027811	Gut microbiota abundance (k_Bacteria.p_Proteobacteria.c_Betaproteobacteria.o_Burkholderiales.f_Sutterellaceae.g_Parasutterella.s_Parasutterella_excrementihominis)	rs11067048	12	114766393	C	G	0.106237	0.0229073	3.52e-06	7738	0.00277185	21.5026
GCST90027811	Gut microbiota abundance (k_Bacteria.p_Proteobacteria.c_Betaproteobacteria.o_Burkholderiales.f_Sutterellaceae.g_Parasutterella.s_Parasutterella_excrementihominis)	rs56085972	12	131366686	T	C	0.118396	0.0260311	5.41e-06	7738	0.00266624	20.6812
GCST90027811	Gut microbiota abundance (k_Bacteria.p_Proteobacteria.c_Betaproteobacteria.o_Burkholderiales.f_Sutterellaceae.g_Parasutterella.s_Parasutterella_excrementihominis)	rs7320949	13	99788169	A	G	0.104578	0.0236651	9.91e-06	7738	0.00251733	19.5232
GCST90027811	Gut microbiota abundance (k_Bacteria.p_Proteobacteria.c_Betaproteobacteria.o_Burkholderiales.f_Sutterellaceae.g_Parasutterella.s_Parasutterella_excrementihominis)	rs62003625	15	32404937	T	C	0.152732	0.0330824	3.9e-06	7738	0.0027469	21.3086
GCST90027811	Gut microbiota abundance (k_Bacteria.p_Proteobacteria.c_Betaproteobacteria.o_Burkholderiales.f_Sutterellaceae.g_Parasutterella.s_Parasutterella_excrementihominis)	rs6026349	20	57125934	T	C	0.11175	0.0236576	2.32e-06	7738	0.00287524	22.307
GCST90027812	Gut microbiota abundance (k_Bacteria.p_Proteobacteria.c_Betaproteobacteria.o_Burkholderiales.f_Sutterellaceae.g_Sutterella.s_Sutterella_wadsworthensis)	rs61790480	3	170532111	T	G	0.165737	0.0362025	4.69e-06	7738	0.0027012	20.9531
GCST90027812	Gut microbiota abundance (k_Bacteria.p_Proteobacteria.c_Betaproteobacteria.o_Burkholderiales.f_Sutterellaceae.g_Sutterella.s_Sutterella_wadsworthensis)	rs6478652	9	126987143	T	G	-0.105694	0.0229013	3.93e-06	7738	0.00274507	21.2943
GCST90027812	Gut microbiota abundance (k_Bacteria.p_Proteobacteria.c_Betaproteobacteria.o_Burkholderiales.f_Sutterellaceae.g_Sutterella.s_Sutterella_wadsworthensis)	rs1421280	13	72726920	T	C	-0.106525	0.0234422	5.52e-06	7738	0.00266147	20.6441
GCST90027812	Gut microbiota abundance (k_Bacteria.p_Proteobacteria.c_Betaproteobacteria.o_Burkholderiales.f_Sutterellaceae.g_Sutterella.s_Sutterella_wadsworthensis)	rs7179502	15	101478959	A	G	0.101697	0.0218773	3.34e-06	7738	0.00278475	21.603
GCST90027813	Gut microbiota abundance (k_Bacteria.p_Proteobacteria.c_Deltaproteobacteria.o_Desulfovibrionales.f_Desulfovibrionaceae.g_Bilophila.s_Bilophila_unclassified)	rs2990682	1	13839382	G	C	0.0917936	0.0187482	9.77e-07	7738	0.00308839	23.9658
GCST90027813	Gut microbiota abundance (k_Bacteria.p_Proteobacteria.c_Deltaproteobacteria.o_Desulfovibrionales.f_Desulfovibrionaceae.g_Bilophila.s_Bilophila_unclassified)	rs11260998	1	18718305	A	G	-0.0786151	0.0175239	7.25e-06	7738	0.00259413	20.1204
GCST90027813	Gut microbiota abundance (k_Bacteria.p_Proteobacteria.c_Deltaproteobacteria.o_Desulfovibrionales.f_Desulfovibrionaceae.g_Bilophila.s_Bilophila_unclassified)	rs13009600	2	211772624	A	G	0.0806918	0.0174623	3.82e-06	7738	0.0027519	21.3474
GCST90027813	Gut microbiota abundance (k_Bacteria.p_Proteobacteria.c_Deltaproteobacteria.o_Desulfovibrionales.f_Desulfovibrionaceae.g_Bilophila.s_Bilophila_unclassified)	rs2579005	2	216484768	G	T	0.0905141	0.0192398	2.54e-06	7738	0.00285209	22.1269
GCST90027813	Gut microbiota abundance (k_Bacteria.p_Proteobacteria.c_Deltaproteobacteria.o_Desulfovibrionales.f_Desulfovibrionaceae.g_Bilophila.s_Bilophila_unclassified)	rs765025	4	66600345	G	C	0.103214	0.0230703	7.68e-06	7738	0.00258	20.0105
GCST90027813	Gut microbiota abundance (k_Bacteria.p_Proteobacteria.c_Deltaproteobacteria.o_Desulfovibrionales.f_Desulfovibrionaceae.g_Bilophila.s_Bilophila_unclassified)	rs77848425	4	186557727	T	C	0.129746	0.0284739	5.2e-06	7738	0.00267609	20.7578
GCST90027813	Gut microbiota abundance (k_Bacteria.p_Proteobacteria.c_Deltaproteobacteria.o_Desulfovibrionales.f_Desulfovibrionaceae.g_Bilophila.s_Bilophila_unclassified)	rs6958516	7	158240602	C	G	-0.08895	0.0189988	2.84e-06	7738	0.00282476	21.9143
GCST90027813	Gut microbiota abundance (k_Bacteria.p_Proteobacteria.c_Deltaproteobacteria.o_Desulfovibrionales.f_Desulfovibrionaceae.g_Bilophila.s_Bilophila_unclassified)	rs11067415	12	115550990	C	A	-0.0947736	0.020526	3.89e-06	7738	0.00274753	21.3134
GCST90027813	Gut microbiota abundance (k_Bacteria.p_Proteobacteria.c_Deltaproteobacteria.o_Desulfovibrionales.f_Desulfovibrionaceae.g_Bilophila.s_Bilophila_unclassified)	rs12913320	15	89377788	T	C	-0.0930015	0.0208979	8.58e-06	7738	0.0025529	19.7998
GCST90027813	Gut microbiota abundance (k_Bacteria.p_Proteobacteria.c_Deltaproteobacteria.o_Desulfovibrionales.f_Desulfovibrionaceae.g_Bilophila.s_Bilophila_unclassified)	rs6127771	20	36959732	T	C	-0.079596	0.0171965	3.68e-06	7738	0.00276104	21.4186
GCST90027814	Gut microbiota abundance (k_Bacteria.p_Proteobacteria.c_Deltaproteobacteria.o_Desulfovibrionales.f_Desulfovibrionaceae.g_Bilophila.s_Bilophila_wadsworthia)	rs12724599	1	202045541	T	C	0.092649	0.0205377	6.45e-06	7738	0.00262307	20.3454
GCST90027814	Gut microbiota abundance (k_Bacteria.p_Proteobacteria.c_Deltaproteobacteria.o_Desulfovibrionales.f_Desulfovibrionaceae.g_Bilophila.s_Bilophila_wadsworthia)	rs6852392	4	29441154	T	C	0.0834404	0.0187833	8.9e-06	7738	0.00254375	19.7286
GCST90027814	Gut microbiota abundance (k_Bacteria.p_Proteobacteria.c_Deltaproteobacteria.o_Desulfovibrionales.f_Desulfovibrionaceae.g_Bilophila.s_Bilophila_wadsworthia)	rs11768363	7	147419683	C	T	-0.0938038	0.02019	3.38e-06	7738	0.00278183	21.5803
GCST90027814	Gut microbiota abundance (k_Bacteria.p_Proteobacteria.c_Deltaproteobacteria.o_Desulfovibrionales.f_Desulfovibrionaceae.g_Bilophila.s_Bilophila_wadsworthia)	rs10276776	7	154592769	A	G	0.207054	0.0413744	5.6e-07	7738	0.00322605	25.0375
GCST90027814	Gut microbiota abundance (k_Bacteria.p_Proteobacteria.c_Deltaproteobacteria.o_Desulfovibrionales.f_Desulfovibrionaceae.g_Bilophila.s_Bilophila_wadsworthia)	rs34196897	12	45843593	A	G	0.192718	0.042692	6.36e-06	7738	0.00262653	20.3723
GCST90027814	Gut microbiota abundance (k_Bacteria.p_Proteobacteria.c_Deltaproteobacteria.o_Desulfovibrionales.f_Desulfovibrionaceae.g_Bilophila.s_Bilophila_wadsworthia)	rs1688043	19	35553341	T	C	0.158759	0.0358258	9.36e-06	7738	0.00253137	19.6324
GCST90027814	Gut microbiota abundance (k_Bacteria.p_Proteobacteria.c_Deltaproteobacteria.o_Desulfovibrionales.f_Desulfovibrionaceae.g_Bilophila.s_Bilophila_wadsworthia)	rs35334318	20	10124075	C	G	0.14498	0.0320708	6.17e-06	7738	0.00263402	20.4306
GCST90027815	Gut microbiota abundance (k_Bacteria.p_Proteobacteria.c_Deltaproteobacteria.o_Desulfovibrionales.f_Desulfovibrionaceae.g_Desulfovibrio.s_Desulfovibrio_piger)	rs61818112	1	158039727	A	G	0.255213	0.0577492	9.9e-06	7738	0.00251762	19.5255
GCST90027815	Gut microbiota abundance (k_Bacteria.p_Proteobacteria.c_Deltaproteobacteria.o_Desulfovibrionales.f_Desulfovibrionaceae.g_Desulfovibrio.s_Desulfovibrio_piger)	rs4854535	2	69180661	C	T	0.180561	0.0377846	1.76e-06	7738	0.00294246	22.83
GCST90027815	Gut microbiota abundance (k_Bacteria.p_Proteobacteria.c_Deltaproteobacteria.o_Desulfovibrionales.f_Desulfovibrionaceae.g_Desulfovibrio.s_Desulfovibrio_piger)	rs77902968	2	233883133	A	G	-0.271803	0.0579941	2.78e-06	7738	0.00283062	21.9599
GCST90027815	Gut microbiota abundance (k_Bacteria.p_Proteobacteria.c_Deltaproteobacteria.o_Desulfovibrionales.f_Desulfovibrionaceae.g_Desulfovibrio.s_Desulfovibrio_piger)	rs10030640	4	18943713	T	G	-0.128384	0.0280832	4.84e-06	7738	0.00269356	20.8937
GCST90027815	Gut microbiota abundance (k_Bacteria.p_Proteobacteria.c_Deltaproteobacteria.o_Desulfovibrionales.f_Desulfovibrionaceae.g_Desulfovibrio.s_Desulfovibrio_piger)	rs196229	10	121459517	A	C	-0.125691	0.0283427	9.22e-06	7738	0.00253508	19.6612
GCST90027815	Gut microbiota abundance (k_Bacteria.p_Proteobacteria.c_Deltaproteobacteria.o_Desulfovibrionales.f_Desulfovibrionaceae.g_Desulfovibrio.s_Desulfovibrio_piger)	rs75364852	18	60781820	C	A	0.138789	0.0313763	9.72e-06	7738	0.0025222	19.5611
GCST90027816	Gut microbiota abundance (k_Bacteria.p_Proteobacteria.c_Gammaproteobacteria.o_Enterobacteriales.f_Enterobacteriaceae.g_Escherichia.s_Escherichia_coli)	rs12623651	2	20684657	A	C	-0.106305	0.0237186	7.4e-06	7738	0.00258926	20.0825
GCST90027816	Gut microbiota abundance (k_Bacteria.p_Proteobacteria.c_Gammaproteobacteria.o_Enterobacteriales.f_Enterobacteriaceae.g_Escherichia.s_Escherichia_coli)	rs2600191	3	9322660	G	T	-0.120105	0.0243014	7.72e-07	7738	0.00314675	24.4201
GCST90027816	Gut microbiota abundance (k_Bacteria.p_Proteobacteria.c_Gammaproteobacteria.o_Enterobacteriales.f_Enterobacteriaceae.g_Escherichia.s_Escherichia_coli)	rs17729286	4	1101148	A	C	-0.20256	0.0456221	9e-06	7738	0.0025411	19.708
GCST90027816	Gut microbiota abundance (k_Bacteria.p_Proteobacteria.c_Gammaproteobacteria.o_Enterobacteriales.f_Enterobacteriaceae.g_Escherichia.s_Escherichia_coli)	rs10024750	4	5647018	C	T	0.104523	0.0224092	3.1e-06	7738	0.00280364	21.7499
GCST90027816	Gut microbiota abundance (k_Bacteria.p_Proteobacteria.c_Gammaproteobacteria.o_Enterobacteriales.f_Enterobacteriaceae.g_Escherichia.s_Escherichia_coli)	rs6857075	4	146937467	C	T	0.104214	0.0225159	3.68e-06	7738	0.00276085	21.417
GCST90027816	Gut microbiota abundance (k_Bacteria.p_Proteobacteria.c_Gammaproteobacteria.o_Enterobacteriales.f_Enterobacteriaceae.g_Escherichia.s_Escherichia_coli)	rs9466145	6	21677060	A	C	-0.105919	0.0229081	3.77e-06	7738	0.00275513	21.3725
GCST90027816	Gut microbiota abundance (k_Bacteria.p_Proteobacteria.c_Gammaproteobacteria.o_Enterobacteriales.f_Enterobacteriaceae.g_Escherichia.s_Escherichia_coli)	rs75297146	8	3004551	C	T	-0.235198	0.0504335	3.11e-06	7738	0.00280273	21.7429
GCST90027816	Gut microbiota abundance (k_Bacteria.p_Proteobacteria.c_Gammaproteobacteria.o_Enterobacteriales.f_Enterobacteriaceae.g_Escherichia.s_Escherichia_coli)	rs62578888	9	129613130	A	G	0.119345	0.023481	3.72e-07	7738	0.00332734	25.8262
GCST90027816	Gut microbiota abundance (k_Bacteria.p_Proteobacteria.c_Gammaproteobacteria.o_Enterobacteriales.f_Enterobacteriaceae.g_Escherichia.s_Escherichia_coli)	rs10752292	10	13347821	G	A	-0.118953	0.0249473	1.86e-06	7738	0.00292954	22.7295
GCST90027816	Gut microbiota abundance (k_Bacteria.p_Proteobacteria.c_Gammaproteobacteria.o_Enterobacteriales.f_Enterobacteriaceae.g_Escherichia.s_Escherichia_coli)	rs11149171	13	25235968	C	T	-0.151409	0.0307603	8.56e-07	7738	0.00312131	24.2221
GCST90027816	Gut microbiota abundance (k_Bacteria.p_Proteobacteria.c_Gammaproteobacteria.o_Enterobacteriales.f_Enterobacteriaceae.g_Escherichia.s_Escherichia_coli)	rs78009268	13	96188617	T	C	0.20892	0.0418614	6.01e-07	7738	0.00320854	24.9012
GCST90027816	Gut microbiota abundance (k_Bacteria.p_Proteobacteria.c_Gammaproteobacteria.o_Enterobacteriales.f_Enterobacteriaceae.g_Escherichia.s_Escherichia_coli)	rs731362	19	46585509	G	C	0.120347	0.025477	2.32e-06	7738	0.0028754	22.3082
GCST90027817	Gut microbiota abundance (k_Bacteria.p_Proteobacteria.c_Gammaproteobacteria.o_Enterobacteriales.f_Enterobacteriaceae.g_Escherichia.s_Escherichia_unclassified)	rs10900435	1	204973138	G	A	0.0958589	0.0208596	4.32e-06	7738	0.00272169	21.1125
GCST90027817	Gut microbiota abundance (k_Bacteria.p_Proteobacteria.c_Gammaproteobacteria.o_Enterobacteriales.f_Enterobacteriaceae.g_Escherichia.s_Escherichia_unclassified)	rs115534005	5	44055894	C	T	0.244256	0.0481471	3.91e-07	7738	0.00331496	25.7298
GCST90027817	Gut microbiota abundance (k_Bacteria.p_Proteobacteria.c_Gammaproteobacteria.o_Enterobacteriales.f_Enterobacteriaceae.g_Escherichia.s_Escherichia_unclassified)	rs112644714	6	10108495	G	A	0.178526	0.0401635	8.79e-06	7738	0.00254685	19.7527
GCST90027817	Gut microbiota abundance (k_Bacteria.p_Proteobacteria.c_Gammaproteobacteria.o_Enterobacteriales.f_Enterobacteriaceae.g_Escherichia.s_Escherichia_unclassified)	rs12700345	7	22134585	G	C	-0.120102	0.0260325	3.96e-06	7738	0.00274314	21.2793
GCST90027817	Gut microbiota abundance (k_Bacteria.p_Proteobacteria.c_Gammaproteobacteria.o_Enterobacteriales.f_Enterobacteriaceae.g_Escherichia.s_Escherichia_unclassified)	rs2791437	9	125844582	A	G	-0.126729	0.026727	2.12e-06	7738	0.00289709	22.477
GCST90027817	Gut microbiota abundance (k_Bacteria.p_Proteobacteria.c_Gammaproteobacteria.o_Enterobacteriales.f_Enterobacteriaceae.g_Escherichia.s_Escherichia_unclassified)	rs12300342	12	61422160	G	A	0.109002	0.0208365	1.68e-07	7738	0.00352418	27.3594
GCST90027817	Gut microbiota abundance (k_Bacteria.p_Proteobacteria.c_Gammaproteobacteria.o_Enterobacteriales.f_Enterobacteriaceae.g_Escherichia.s_Escherichia_unclassified)	rs35630916	13	78731727	T	G	0.174552	0.0388198	6.91e-06	7738	0.00260605	20.2131
GCST90027818	Gut microbiota abundance (k_Bacteria.p_Proteobacteria.c_Gammaproteobacteria.o_Pasteurellales.f_Pasteurellaceae.g_Haemophilus.s_Haemophilus_parainfluenzae)	rs7651754	3	44175797	C	T	-0.212476	0.0476294	8.16e-06	7738	0.00256522	19.8956
GCST90027818	Gut microbiota abundance (k_Bacteria.p_Proteobacteria.c_Gammaproteobacteria.o_Pasteurellales.f_Pasteurellaceae.g_Haemophilus.s_Haemophilus_parainfluenzae)	rs781762	6	125244265	A	G	0.265272	0.0600061	9.84e-06	7738	0.00251922	19.5379
GCST90027818	Gut microbiota abundance (k_Bacteria.p_Proteobacteria.c_Gammaproteobacteria.o_Pasteurellales.f_Pasteurellaceae.g_Haemophilus.s_Haemophilus_parainfluenzae)	rs28693594	8	8602444	C	A	-0.192657	0.0415618	3.56e-06	7738	0.00276916	21.4817
GCST90027818	Gut microbiota abundance (k_Bacteria.p_Proteobacteria.c_Gammaproteobacteria.o_Pasteurellales.f_Pasteurellaceae.g_Haemophilus.s_Haemophilus_parainfluenzae)	rs7132825	12	1500603	A	G	0.227758	0.050722	7.11e-06	7738	0.00259893	20.1577
GCST90027818	Gut microbiota abundance (k_Bacteria.p_Proteobacteria.c_Gammaproteobacteria.o_Pasteurellales.f_Pasteurellaceae.g_Haemophilus.s_Haemophilus_parainfluenzae)	rs56162052	17	36205502	C	T	-0.162673	0.0337049	1.39e-06	7738	0.00300131	23.288
GCST90027818	Gut microbiota abundance (k_Bacteria.p_Proteobacteria.c_Gammaproteobacteria.o_Pasteurellales.f_Pasteurellaceae.g_Haemophilus.s_Haemophilus_parainfluenzae)	rs76236729	18	8831132	T	C	0.194651	0.0427432	5.26e-06	7738	0.00267293	20.7332
GCST90027819	Gut microbiota abundance (k_Bacteria.p_Verrucomicrobia.c_Verrucomicrobiae.o_Verrucomicrobiales.f_Verrucomicrobiaceae.g_Akkermansia.s_Akkermansia_muciniphila)	rs12710731	2	16720355	T	C	0.0907615	0.0199387	5.31e-06	7738	0.00267067	20.7157
GCST90027819	Gut microbiota abundance (k_Bacteria.p_Verrucomicrobia.c_Verrucomicrobiae.o_Verrucomicrobiales.f_Verrucomicrobiaceae.g_Akkermansia.s_Akkermansia_muciniphila)	rs4670221	2	38050232	G	C	-0.0903199	0.0201436	7.33e-06	7738	0.00259142	20.0993
GCST90027819	Gut microbiota abundance (k_Bacteria.p_Verrucomicrobia.c_Verrucomicrobiae.o_Verrucomicrobiales.f_Verrucomicrobiaceae.g_Akkermansia.s_Akkermansia_muciniphila)	rs68058313	5	24990890	T	C	0.191654	0.0392894	1.07e-06	7738	0.00306566	23.7888
GCST90027819	Gut microbiota abundance (k_Bacteria.p_Verrucomicrobia.c_Verrucomicrobiae.o_Verrucomicrobiales.f_Verrucomicrobiaceae.g_Akkermansia.s_Akkermansia_muciniphila)	rs1298928	5	118836004	G	T	0.107047	0.0236376	5.94e-06	7738	0.00264339	20.5034
GCST90027819	Gut microbiota abundance (k_Bacteria.p_Verrucomicrobia.c_Verrucomicrobiae.o_Verrucomicrobiales.f_Verrucomicrobiaceae.g_Akkermansia.s_Akkermansia_muciniphila)	rs9368149	6	20097305	G	A	-0.124355	0.0259942	1.72e-06	7738	0.00294894	22.8805
GCST90027819	Gut microbiota abundance (k_Bacteria.p_Verrucomicrobia.c_Verrucomicrobiae.o_Verrucomicrobiales.f_Verrucomicrobiaceae.g_Akkermansia.s_Akkermansia_muciniphila)	rs36119306	6	37707962	T	A	0.10858	0.0234526	3.66e-06	7738	0.00276239	21.429
GCST90027819	Gut microbiota abundance (k_Bacteria.p_Verrucomicrobia.c_Verrucomicrobiae.o_Verrucomicrobiales.f_Verrucomicrobiaceae.g_Akkermansia.s_Akkermansia_muciniphila)	rs7912369	10	2005604	G	A	0.0885333	0.0199347	8.95e-06	7738	0.00254249	19.7189
GCST90027819	Gut microbiota abundance (k_Bacteria.p_Verrucomicrobia.c_Verrucomicrobiae.o_Verrucomicrobiales.f_Verrucomicrobiaceae.g_Akkermansia.s_Akkermansia_muciniphila)	rs4075877	11	67567936	T	C	-0.0845547	0.0189659	8.26e-06	7738	0.00256203	19.8708
GCST90027819	Gut microbiota abundance (k_Bacteria.p_Verrucomicrobia.c_Verrucomicrobiae.o_Verrucomicrobiales.f_Verrucomicrobiaceae.g_Akkermansia.s_Akkermansia_muciniphila)	rs166570	12	65405314	G	C	-0.0890822	0.0190784	3.02e-06	7738	0.00280961	21.7964
GCST90027819	Gut microbiota abundance (k_Bacteria.p_Verrucomicrobia.c_Verrucomicrobiae.o_Verrucomicrobiales.f_Verrucomicrobiaceae.g_Akkermansia.s_Akkermansia_muciniphila)	rs55926131	12	115085267	T	C	-0.106116	0.0202561	1.62e-07	7738	0.00353409	27.4367
GCST90027819	Gut microbiota abundance (k_Bacteria.p_Verrucomicrobia.c_Verrucomicrobiae.o_Verrucomicrobiales.f_Verrucomicrobiaceae.g_Akkermansia.s_Akkermansia_muciniphila)	rs35895642	15	37816202	T	C	0.109958	0.0229038	1.58e-06	7738	0.00296973	23.0422
GCST90027819	Gut microbiota abundance (k_Bacteria.p_Verrucomicrobia.c_Verrucomicrobiae.o_Verrucomicrobiales.f_Verrucomicrobiaceae.g_Akkermansia.s_Akkermansia_muciniphila)	rs1532932	16	10082174	G	A	-0.0995889	0.0223104	8.05e-06	7738	0.0025684	19.9203
GCST90027819	Gut microbiota abundance (k_Bacteria.p_Verrucomicrobia.c_Verrucomicrobiae.o_Verrucomicrobiales.f_Verrucomicrobiaceae.g_Akkermansia.s_Akkermansia_muciniphila)	rs79041579	17	47860915	A	G	0.127401	0.024444	1.87e-07	7738	0.00349827	27.1576
GCST90027819	Gut microbiota abundance (k_Bacteria.p_Verrucomicrobia.c_Verrucomicrobiae.o_Verrucomicrobiales.f_Verrucomicrobiaceae.g_Akkermansia.s_Akkermansia_muciniphila)	rs2523176	19	2272309	T	C	0.110284	0.0241818	5.1e-06	7738	0.00268074	20.794
GCST90027820	Gut microbiota abundance (k_Bacteria.p_Bacteroidetes.c_Bacteroidia.o_Bacteroidales.f_Bacteroidaceae.g_Bacteroides.s_Bacteroides_caccae)	rs12739496	1	194030338	A	C	-0.179708	0.0405186	9.2e-06	7738	0.00253567	19.6658
GCST90027820	Gut microbiota abundance (k_Bacteria.p_Bacteroidetes.c_Bacteroidia.o_Bacteroidales.f_Bacteroidaceae.g_Bacteroides.s_Bacteroides_caccae)	rs34612513	3	137541085	A	T	-0.163509	0.0334846	1.04e-06	7738	0.00307207	23.8387
GCST90027820	Gut microbiota abundance (k_Bacteria.p_Bacteroidetes.c_Bacteroidia.o_Bacteroidales.f_Bacteroidaceae.g_Bacteroides.s_Bacteroides_caccae)	rs144905245	3	147732932	A	G	0.183247	0.0413997	9.59e-06	7738	0.00252553	19.587
GCST90027820	Gut microbiota abundance (k_Bacteria.p_Bacteroidetes.c_Bacteroidia.o_Bacteroidales.f_Bacteroidaceae.g_Bacteroides.s_Bacteroides_caccae)	rs149486873	7	3177604	T	C	-0.205733	0.0431904	1.9e-06	7738	0.00292371	22.6841
GCST90027820	Gut microbiota abundance (k_Bacteria.p_Bacteroidetes.c_Bacteroidia.o_Bacteroidales.f_Bacteroidaceae.g_Bacteroides.s_Bacteroides_caccae)	rs2457684	11	88139983	C	T	-0.0845478	0.0189817	8.42e-06	7738	0.00255737	19.8346
GCST90027820	Gut microbiota abundance (k_Bacteria.p_Bacteroidetes.c_Bacteroidia.o_Bacteroidales.f_Bacteroidaceae.g_Bacteroides.s_Bacteroides_caccae)	rs12367159	12	53379025	T	C	0.144297	0.030907	3.03e-06	7738	0.00280899	21.7915
GCST90027820	Gut microbiota abundance (k_Bacteria.p_Bacteroidetes.c_Bacteroidia.o_Bacteroidales.f_Bacteroidaceae.g_Bacteroides.s_Bacteroides_caccae)	rs868452	12	116179325	A	G	-0.125405	0.0272938	4.33e-06	7738	0.00272078	21.1054
GCST90027820	Gut microbiota abundance (k_Bacteria.p_Bacteroidetes.c_Bacteroidia.o_Bacteroidales.f_Bacteroidaceae.g_Bacteroides.s_Bacteroides_caccae)	rs2204037	13	63436800	G	A	-0.0880093	0.0190422	3.8e-06	7738	0.00275294	21.3555
GCST90027820	Gut microbiota abundance (k_Bacteria.p_Bacteroidetes.c_Bacteroidia.o_Bacteroidales.f_Bacteroidaceae.g_Bacteroides.s_Bacteroides_caccae)	rs11654291	17	37249250	T	C	0.112638	0.0245519	4.48e-06	7738	0.00271264	21.042
GCST90027821	Gut microbiota abundance (k_Bacteria.p_Bacteroidetes.c_Bacteroidia.o_Bacteroidales.f_Bacteroidaceae.g_Bacteroides.s_Bacteroides_cellulosilyticus)	rs4857402	3	98294454	G	A	0.11308	0.0243962	3.57e-06	7738	0.00276882	21.479
GCST90027821	Gut microbiota abundance (k_Bacteria.p_Bacteroidetes.c_Bacteroidia.o_Bacteroidales.f_Bacteroidaceae.g_Bacteroides.s_Bacteroides_cellulosilyticus)	rs11096868	4	37348193	C	T	0.126432	0.0285266	9.33e-06	7738	0.00253212	19.6382
GCST90027821	Gut microbiota abundance (k_Bacteria.p_Bacteroidetes.c_Bacteroidia.o_Bacteroidales.f_Bacteroidaceae.g_Bacteroides.s_Bacteroides_cellulosilyticus)	rs35946101	6	3931188	C	T	0.18959	0.0398602	1.97e-06	7738	0.00291511	22.6172
GCST90027821	Gut microbiota abundance (k_Bacteria.p_Bacteroidetes.c_Bacteroidia.o_Bacteroidales.f_Bacteroidaceae.g_Bacteroides.s_Bacteroides_cellulosilyticus)	rs2026546	9	37733013	T	G	-0.118308	0.0260387	5.53e-06	7738	0.00266072	20.6382
GCST90027821	Gut microbiota abundance (k_Bacteria.p_Bacteroidetes.c_Bacteroidia.o_Bacteroidales.f_Bacteroidaceae.g_Bacteroides.s_Bacteroides_cellulosilyticus)	rs7030947	9	80141674	A	G	0.111938	0.0247631	6.17e-06	7738	0.00263373	20.4283
GCST90027821	Gut microbiota abundance (k_Bacteria.p_Bacteroidetes.c_Bacteroidia.o_Bacteroidales.f_Bacteroidaceae.g_Bacteroides.s_Bacteroides_cellulosilyticus)	rs7099427	10	126578768	T	C	0.127257	0.0279703	5.37e-06	7738	0.00266795	20.6945
GCST90027821	Gut microbiota abundance (k_Bacteria.p_Bacteroidetes.c_Bacteroidia.o_Bacteroidales.f_Bacteroidaceae.g_Bacteroides.s_Bacteroides_cellulosilyticus)	rs116972192	13	58186232	T	C	0.248924	0.0539308	3.92e-06	7738	0.0027456	21.2985
GCST90027821	Gut microbiota abundance (k_Bacteria.p_Bacteroidetes.c_Bacteroidia.o_Bacteroidales.f_Bacteroidaceae.g_Bacteroides.s_Bacteroides_cellulosilyticus)	rs10450862	13	84559899	C	A	-0.21105	0.0453149	3.2e-06	7738	0.0027954	21.6858
GCST90027821	Gut microbiota abundance (k_Bacteria.p_Bacteroidetes.c_Bacteroidia.o_Bacteroidales.f_Bacteroidaceae.g_Bacteroides.s_Bacteroides_cellulosilyticus)	rs2411041	17	74913863	A	G	0.157338	0.0355172	9.43e-06	7738	0.00252966	19.6191
GCST90027821	Gut microbiota abundance (k_Bacteria.p_Bacteroidetes.c_Bacteroidia.o_Bacteroidales.f_Bacteroidaceae.g_Bacteroides.s_Bacteroides_cellulosilyticus)	rs12976637	19	53801863	T	C	0.115678	0.0257269	6.91e-06	7738	0.00260593	20.2121
GCST90027821	Gut microbiota abundance (k_Bacteria.p_Bacteroidetes.c_Bacteroidia.o_Bacteroidales.f_Bacteroidaceae.g_Bacteroides.s_Bacteroides_cellulosilyticus)	rs6049103	20	23757164	T	A	0.117225	0.0244946	1.7e-06	7738	0.00295114	22.8976
GCST90027821	Gut microbiota abundance (k_Bacteria.p_Bacteroidetes.c_Bacteroidia.o_Bacteroidales.f_Bacteroidaceae.g_Bacteroides.s_Bacteroides_cellulosilyticus)	rs2838820	21	46646005	C	T	0.10754	0.0242173	8.97e-06	7738	0.0025419	19.7142
GCST90027822	Gut microbiota abundance (k_Bacteria.p_Bacteroidetes.c_Bacteroidia.o_Bacteroidales.f_Bacteroidaceae.g_Bacteroides.s_Bacteroides_clarus)	rs2989472	1	28422847	T	C	-0.169581	0.038113	8.61e-06	7738	0.00255194	19.7923
GCST90027822	Gut microbiota abundance (k_Bacteria.p_Bacteroidetes.c_Bacteroidia.o_Bacteroidales.f_Bacteroidaceae.g_Bacteroides.s_Bacteroides_clarus)	rs814760	1	110980659	A	G	0.188016	0.0414282	5.67e-06	7738	0.00265468	20.5913
GCST90027822	Gut microbiota abundance (k_Bacteria.p_Bacteroidetes.c_Bacteroidia.o_Bacteroidales.f_Bacteroidaceae.g_Bacteroides.s_Bacteroides_clarus)	rs11676681	2	33375948	A	G	-0.164171	0.0346399	2.14e-06	7738	0.00289436	22.4558
GCST90027822	Gut microbiota abundance (k_Bacteria.p_Bacteroidetes.c_Bacteroidia.o_Bacteroidales.f_Bacteroidaceae.g_Bacteroides.s_Bacteroides_clarus)	rs1470205	3	77316688	T	C	-0.172977	0.0344305	5.06e-07	7738	0.00325123	25.2335
GCST90027822	Gut microbiota abundance (k_Bacteria.p_Bacteroidetes.c_Bacteroidia.o_Bacteroidales.f_Bacteroidaceae.g_Bacteroides.s_Bacteroides_clarus)	rs1157623	3	192752645	A	G	0.258555	0.0585189	9.95e-06	7738	0.00251645	19.5164
GCST90027822	Gut microbiota abundance (k_Bacteria.p_Bacteroidetes.c_Bacteroidia.o_Bacteroidales.f_Bacteroidaceae.g_Bacteroides.s_Bacteroides_clarus)	rs4867972	5	169932910	G	C	-0.180697	0.0375989	1.54e-06	7738	0.00297598	23.0909
GCST90027822	Gut microbiota abundance (k_Bacteria.p_Bacteroidetes.c_Bacteroidia.o_Bacteroidales.f_Bacteroidaceae.g_Bacteroides.s_Bacteroides_clarus)	rs61944136	12	119247004	G	A	0.267509	0.0599541	8.12e-06	7738	0.00256622	19.9033
GCST90027822	Gut microbiota abundance (k_Bacteria.p_Bacteroidetes.c_Bacteroidia.o_Bacteroidales.f_Bacteroidaceae.g_Bacteroides.s_Bacteroides_clarus)	rs1667938	18	74875950	T	C	-0.261236	0.0580537	6.8e-06	7738	0.00261002	20.244
GCST90027822	Gut microbiota abundance (k_Bacteria.p_Bacteroidetes.c_Bacteroidia.o_Bacteroidales.f_Bacteroidaceae.g_Bacteroides.s_Bacteroides_clarus)	rs450741	22	21403971	A	C	-0.34627	0.0771182	7.12e-06	7738	0.0025987	20.1559
GCST90027823	Gut microbiota abundance (k_Bacteria.p_Bacteroidetes.c_Bacteroidia.o_Bacteroidales.f_Bacteroidaceae.g_Bacteroides.s_Bacteroides_coprocola)	rs274124	1	36591554	G	A	0.265189	0.0591116	7.25e-06	7738	0.00259423	20.1212
GCST90027823	Gut microbiota abundance (k_Bacteria.p_Bacteroidetes.c_Bacteroidia.o_Bacteroidales.f_Bacteroidaceae.g_Bacteroides.s_Bacteroides_coprocola)	rs12078845	1	54602977	C	A	-0.203872	0.0450655	6.07e-06	7738	0.00263786	20.4604
GCST90027823	Gut microbiota abundance (k_Bacteria.p_Bacteroidetes.c_Bacteroidia.o_Bacteroidales.f_Bacteroidaceae.g_Bacteroides.s_Bacteroides_coprocola)	rs17141635	11	80877325	A	G	-0.408239	0.0847866	1.47e-06	7738	0.00298707	23.1772
GCST90027823	Gut microbiota abundance (k_Bacteria.p_Bacteroidetes.c_Bacteroidia.o_Bacteroidales.f_Bacteroidaceae.g_Bacteroides.s_Bacteroides_coprocola)	rs116667913	14	90816301	T	C	-0.392908	0.0843559	3.2e-06	7738	0.0027958	21.689
GCST90027824	Gut microbiota abundance (k_Bacteria.p_Bacteroidetes.c_Bacteroidia.o_Bacteroidales.f_Bacteroidaceae.g_Bacteroides.s_Bacteroides_dorei)	rs11708946	3	31495219	A	C	-0.0909564	0.0204953	9.08e-06	7738	0.00253877	19.6899
GCST90027824	Gut microbiota abundance (k_Bacteria.p_Bacteroidetes.c_Bacteroidia.o_Bacteroidales.f_Bacteroidaceae.g_Bacteroides.s_Bacteroides_dorei)	rs795988	4	140747153	C	T	0.0819852	0.0184011	8.37e-06	7738	0.00255882	19.8458
GCST90027824	Gut microbiota abundance (k_Bacteria.p_Bacteroidetes.c_Bacteroidia.o_Bacteroidales.f_Bacteroidaceae.g_Bacteroides.s_Bacteroides_dorei)	rs9313811	5	158968834	T	G	-0.118995	0.0227144	1.62e-07	7738	0.00353418	27.4374
GCST90027824	Gut microbiota abundance (k_Bacteria.p_Bacteroidetes.c_Bacteroidia.o_Bacteroidales.f_Bacteroidaceae.g_Bacteroides.s_Bacteroides_dorei)	rs72819063	5	177707736	A	G	-0.157902	0.0319381	7.65e-07	7738	0.00314892	24.437
GCST90027824	Gut microbiota abundance (k_Bacteria.p_Bacteroidetes.c_Bacteroidia.o_Bacteroidales.f_Bacteroidaceae.g_Bacteroides.s_Bacteroides_dorei)	rs62523331	8	103731962	G	A	0.124893	0.0270739	3.97e-06	7738	0.00274255	21.2747
GCST90027824	Gut microbiota abundance (k_Bacteria.p_Bacteroidetes.c_Bacteroidia.o_Bacteroidales.f_Bacteroidaceae.g_Bacteroides.s_Bacteroides_dorei)	rs2721884	8	133534265	A	G	0.0940826	0.018166	2.23e-07	7738	0.00345436	26.8156
GCST90027824	Gut microbiota abundance (k_Bacteria.p_Bacteroidetes.c_Bacteroidia.o_Bacteroidales.f_Bacteroidaceae.g_Bacteroides.s_Bacteroides_dorei)	rs2291958	9	8376899	C	T	0.098199	0.0221222	9.04e-06	7738	0.00253994	19.699
GCST90027824	Gut microbiota abundance (k_Bacteria.p_Bacteroidetes.c_Bacteroidia.o_Bacteroidales.f_Bacteroidaceae.g_Bacteroides.s_Bacteroides_dorei)	rs10119693	9	21796791	A	G	-0.081408	0.0172789	2.46e-06	7738	0.0028604	22.1916
GCST90027824	Gut microbiota abundance (k_Bacteria.p_Bacteroidetes.c_Bacteroidia.o_Bacteroidales.f_Bacteroidaceae.g_Bacteroides.s_Bacteroides_dorei)	rs6585011	10	112533963	A	G	0.0869271	0.01948	8.11e-06	7738	0.00256678	19.9077
GCST90027824	Gut microbiota abundance (k_Bacteria.p_Bacteroidetes.c_Bacteroidia.o_Bacteroidales.f_Bacteroidaceae.g_Bacteroides.s_Bacteroides_dorei)	rs11037453	11	43521662	C	T	0.149524	0.0317478	2.48e-06	7738	0.0028584	22.176
GCST90027824	Gut microbiota abundance (k_Bacteria.p_Bacteroidetes.c_Bacteroidia.o_Bacteroidales.f_Bacteroidaceae.g_Bacteroides.s_Bacteroides_dorei)	rs7998315	13	73854666	A	G	-0.0861361	0.0193946	8.94e-06	7738	0.00254259	19.7196
GCST90027824	Gut microbiota abundance (k_Bacteria.p_Bacteroidetes.c_Bacteroidia.o_Bacteroidales.f_Bacteroidaceae.g_Bacteroides.s_Bacteroides_dorei)	rs9518837	13	103433051	T	C	-0.086536	0.0190852	5.78e-06	7738	0.00264984	20.5537
GCST90027824	Gut microbiota abundance (k_Bacteria.p_Bacteroidetes.c_Bacteroidia.o_Bacteroidales.f_Bacteroidaceae.g_Bacteroides.s_Bacteroides_dorei)	rs227442	14	70447626	T	C	0.108916	0.0225637	1.39e-06	7738	0.00300212	23.2943
GCST90027824	Gut microbiota abundance (k_Bacteria.p_Bacteroidetes.c_Bacteroidia.o_Bacteroidales.f_Bacteroidaceae.g_Bacteroides.s_Bacteroides_dorei)	rs387171	15	24278595	A	G	-0.0772341	0.0173479	8.5e-06	7738	0.00255496	19.8158
GCST90027824	Gut microbiota abundance (k_Bacteria.p_Bacteroidetes.c_Bacteroidia.o_Bacteroidales.f_Bacteroidaceae.g_Bacteroides.s_Bacteroides_dorei)	rs838134	19	49257739	C	A	-0.0969861	0.019652	8.01e-07	7738	0.00313771	24.3498
GCST90027825	Gut microbiota abundance (k_Bacteria.p_Bacteroidetes.c_Bacteroidia.o_Bacteroidales.f_Bacteroidaceae.g_Bacteroides.s_Bacteroides_eggerthii)	rs1861386	2	206599428	T	C	-0.122318	0.0275056	8.71e-06	7738	0.00254919	19.7709
GCST90027825	Gut microbiota abundance (k_Bacteria.p_Bacteroidetes.c_Bacteroidia.o_Bacteroidales.f_Bacteroidaceae.g_Bacteroides.s_Bacteroides_eggerthii)	rs286623	5	154366183	A	G	0.125867	0.0283189	8.8e-06	7738	0.00254645	19.7496
GCST90027825	Gut microbiota abundance (k_Bacteria.p_Bacteroidetes.c_Bacteroidia.o_Bacteroidales.f_Bacteroidaceae.g_Bacteroides.s_Bacteroides_eggerthii)	rs114970711	6	87288279	T	G	-0.252648	0.0541406	3.06e-06	7738	0.00280631	21.7707
GCST90027825	Gut microbiota abundance (k_Bacteria.p_Bacteroidetes.c_Bacteroidia.o_Bacteroidales.f_Bacteroidaceae.g_Bacteroides.s_Bacteroides_eggerthii)	rs13312424	7	11754881	T	C	-0.124602	0.0274661	5.72e-06	7738	0.0026526	20.5751
GCST90027825	Gut microbiota abundance (k_Bacteria.p_Bacteroidetes.c_Bacteroidia.o_Bacteroidales.f_Bacteroidaceae.g_Bacteroides.s_Bacteroides_eggerthii)	rs7791761	7	69711317	T	C	-0.258265	0.0563192	4.52e-06	7738	0.00271027	21.0236
GCST90027825	Gut microbiota abundance (k_Bacteria.p_Bacteroidetes.c_Bacteroidia.o_Bacteroidales.f_Bacteroidaceae.g_Bacteroides.s_Bacteroides_eggerthii)	rs4767925	12	121085949	G	A	-0.234803	0.0487333	1.45e-06	7738	0.00299108	23.2084
GCST90027825	Gut microbiota abundance (k_Bacteria.p_Bacteroidetes.c_Bacteroidia.o_Bacteroidales.f_Bacteroidaceae.g_Bacteroides.s_Bacteroides_eggerthii)	rs9536634	13	54678393	T	A	-0.132267	0.0283925	3.19e-06	7738	0.00279672	21.6961
GCST90027825	Gut microbiota abundance (k_Bacteria.p_Bacteroidetes.c_Bacteroidia.o_Bacteroidales.f_Bacteroidaceae.g_Bacteroides.s_Bacteroides_eggerthii)	rs2487307	14	104632132	A	G	-0.153012	0.0331316	3.87e-06	7738	0.00274878	21.3232
GCST90027826	Gut microbiota abundance (k_Bacteria.p_Bacteroidetes.c_Bacteroidia.o_Bacteroidales.f_Bacteroidaceae.g_Bacteroides.s_Bacteroides_faecis)	rs2690011	1	15237140	T	C	-0.297238	0.0638288	3.21e-06	7738	0.00279467	21.6802
GCST90027826	Gut microbiota abundance (k_Bacteria.p_Bacteroidetes.c_Bacteroidia.o_Bacteroidales.f_Bacteroidaceae.g_Bacteroides.s_Bacteroides_faecis)	rs7526994	1	209121467	C	G	-0.18893	0.0413852	4.99e-06	7738	0.00268605	20.8352
GCST90027826	Gut microbiota abundance (k_Bacteria.p_Bacteroidetes.c_Bacteroidia.o_Bacteroidales.f_Bacteroidaceae.g_Bacteroides.s_Bacteroides_faecis)	rs79975503	2	173193150	C	A	-0.354071	0.0772714	4.6e-06	7738	0.00270607	20.9909
GCST90027826	Gut microbiota abundance (k_Bacteria.p_Bacteroidetes.c_Bacteroidia.o_Bacteroidales.f_Bacteroidaceae.g_Bacteroides.s_Bacteroides_faecis)	rs7648378	3	3364182	A	G	-0.244486	0.0532914	4.48e-06	7738	0.00271259	21.0417
GCST90027826	Gut microbiota abundance (k_Bacteria.p_Bacteroidetes.c_Bacteroidia.o_Bacteroidales.f_Bacteroidaceae.g_Bacteroides.s_Bacteroides_faecis)	rs13168379	5	173382761	A	G	-0.426245	0.0794848	8.2e-08	7738	0.00370263	28.75
GCST90027826	Gut microbiota abundance (k_Bacteria.p_Bacteroidetes.c_Bacteroidia.o_Bacteroidales.f_Bacteroidaceae.g_Bacteroides.s_Bacteroides_faecis)	rs9399647	6	148627309	T	G	-0.177798	0.0383641	3.58e-06	7738	0.00276802	21.4728
GCST90027826	Gut microbiota abundance (k_Bacteria.p_Bacteroidetes.c_Bacteroidia.o_Bacteroidales.f_Bacteroidaceae.g_Bacteroides.s_Bacteroides_faecis)	rs11772301	7	68426852	T	G	0.223141	0.0501194	8.5e-06	7738	0.00255509	19.8168
GCST90027826	Gut microbiota abundance (k_Bacteria.p_Bacteroidetes.c_Bacteroidia.o_Bacteroidales.f_Bacteroidaceae.g_Bacteroides.s_Bacteroides_faecis)	rs259203	7	89055849	G	A	-0.219736	0.0424059	2.2e-07	7738	0.00345793	26.8433
GCST90027826	Gut microbiota abundance (k_Bacteria.p_Bacteroidetes.c_Bacteroidia.o_Bacteroidales.f_Bacteroidaceae.g_Bacteroides.s_Bacteroides_faecis)	rs917158	7	141040182	A	G	0.18946	0.0360154	1.44e-07	7738	0.00356351	27.6659
GCST90027826	Gut microbiota abundance (k_Bacteria.p_Bacteroidetes.c_Bacteroidia.o_Bacteroidales.f_Bacteroidaceae.g_Bacteroides.s_Bacteroides_faecis)	rs62516876	8	56769381	G	A	0.232126	0.0516597	7.01e-06	7738	0.00260246	20.1852
GCST90027826	Gut microbiota abundance (k_Bacteria.p_Bacteroidetes.c_Bacteroidia.o_Bacteroidales.f_Bacteroidaceae.g_Bacteroides.s_Bacteroides_faecis)	rs73068710	12	13091573	A	G	0.290597	0.0636582	5e-06	7738	0.00268582	20.8335
GCST90027826	Gut microbiota abundance (k_Bacteria.p_Bacteroidetes.c_Bacteroidia.o_Bacteroidales.f_Bacteroidaceae.g_Bacteroides.s_Bacteroides_faecis)	rs7314394	12	27152666	C	T	-0.326054	0.0676043	1.41e-06	7738	0.00299708	23.2551
GCST90027826	Gut microbiota abundance (k_Bacteria.p_Bacteroidetes.c_Bacteroidia.o_Bacteroidales.f_Bacteroidaceae.g_Bacteroides.s_Bacteroides_faecis)	rs4964509	12	107357058	T	C	-0.160986	0.0364344	9.94e-06	7738	0.00251669	19.5182
GCST90027826	Gut microbiota abundance (k_Bacteria.p_Bacteroidetes.c_Bacteroidia.o_Bacteroidales.f_Bacteroidaceae.g_Bacteroides.s_Bacteroides_faecis)	rs36017291	16	17420514	C	A	0.169229	0.0367915	4.23e-06	7738	0.0027267	21.1514
GCST90027827	Gut microbiota abundance (k_Bacteria.p_Bacteroidetes.c_Bacteroidia.o_Bacteroidales.f_Bacteroidaceae.g_Bacteroides.s_Bacteroides_finegoldii)	rs66535021	1	112065476	C	T	-0.188592	0.038093	7.39e-07	7738	0.00315758	24.5044
GCST90027827	Gut microbiota abundance (k_Bacteria.p_Bacteroidetes.c_Bacteroidia.o_Bacteroidales.f_Bacteroidaceae.g_Bacteroides.s_Bacteroides_finegoldii)	rs74904967	1	116021610	A	G	-0.230223	0.0518088	8.84e-06	7738	0.0025454	19.7414
GCST90027827	Gut microbiota abundance (k_Bacteria.p_Bacteroidetes.c_Bacteroidia.o_Bacteroidales.f_Bacteroidaceae.g_Bacteroides.s_Bacteroides_finegoldii)	rs1430034	2	38027626	A	C	0.159836	0.0359588	8.79e-06	7738	0.00254683	19.7526
GCST90027827	Gut microbiota abundance (k_Bacteria.p_Bacteroidetes.c_Bacteroidia.o_Bacteroidales.f_Bacteroidaceae.g_Bacteroides.s_Bacteroides_finegoldii)	rs2717057	2	58127907	T	C	0.154812	0.0342997	6.38e-06	7738	0.0026258	20.3666
GCST90027827	Gut microbiota abundance (k_Bacteria.p_Bacteroidetes.c_Bacteroidia.o_Bacteroidales.f_Bacteroidaceae.g_Bacteroides.s_Bacteroides_finegoldii)	rs116556966	2	76664959	G	T	-0.34057	0.0759125	7.25e-06	7738	0.00259435	20.1221
GCST90027827	Gut microbiota abundance (k_Bacteria.p_Bacteroidetes.c_Bacteroidia.o_Bacteroidales.f_Bacteroidaceae.g_Bacteroides.s_Bacteroides_finegoldii)	rs58346872	4	111325310	G	T	0.284244	0.0632075	6.89e-06	7738	0.00260665	20.2177
GCST90027827	Gut microbiota abundance (k_Bacteria.p_Bacteroidetes.c_Bacteroidia.o_Bacteroidales.f_Bacteroidaceae.g_Bacteroides.s_Bacteroides_finegoldii)	rs111426764	6	25005968	C	T	0.26676	0.0594674	7.26e-06	7738	0.00259374	20.1173
GCST90027827	Gut microbiota abundance (k_Bacteria.p_Bacteroidetes.c_Bacteroidia.o_Bacteroidales.f_Bacteroidaceae.g_Bacteroides.s_Bacteroides_finegoldii)	rs11773071	7	46988659	C	A	0.302229	0.0654044	3.82e-06	7738	0.00275189	21.3474
GCST90027827	Gut microbiota abundance (k_Bacteria.p_Bacteroidetes.c_Bacteroidia.o_Bacteroidales.f_Bacteroidaceae.g_Bacteroides.s_Bacteroides_finegoldii)	rs10215754	7	125473561	A	T	-0.281229	0.0607097	3.62e-06	7738	0.00276549	21.4532
GCST90027827	Gut microbiota abundance (k_Bacteria.p_Bacteroidetes.c_Bacteroidia.o_Bacteroidales.f_Bacteroidaceae.g_Bacteroides.s_Bacteroides_finegoldii)	rs73188646	8	6032988	T	C	-0.362916	0.0769855	2.43e-06	7738	0.00286365	22.2168
GCST90027827	Gut microbiota abundance (k_Bacteria.p_Bacteroidetes.c_Bacteroidia.o_Bacteroidales.f_Bacteroidaceae.g_Bacteroides.s_Bacteroides_finegoldii)	rs10970830	9	32185642	A	G	-0.239556	0.0474534	4.46e-07	7738	0.00328263	25.4781
GCST90027827	Gut microbiota abundance (k_Bacteria.p_Bacteroidetes.c_Bacteroidia.o_Bacteroidales.f_Bacteroidaceae.g_Bacteroides.s_Bacteroides_finegoldii)	rs2393782	10	63670859	G	C	-0.251445	0.0521962	1.46e-06	7738	0.00299005	23.2004
GCST90027827	Gut microbiota abundance (k_Bacteria.p_Bacteroidetes.c_Bacteroidia.o_Bacteroidales.f_Bacteroidaceae.g_Bacteroides.s_Bacteroides_finegoldii)	rs10744662	12	4915208	A	G	-0.156201	0.0327887	1.9e-06	7738	0.00292429	22.6886
GCST90027827	Gut microbiota abundance (k_Bacteria.p_Bacteroidetes.c_Bacteroidia.o_Bacteroidales.f_Bacteroidaceae.g_Bacteroides.s_Bacteroides_finegoldii)	rs496238	13	101977785	T	C	-0.172436	0.0338549	3.52e-07	7738	0.00334143	25.936
GCST90027827	Gut microbiota abundance (k_Bacteria.p_Bacteroidetes.c_Bacteroidia.o_Bacteroidales.f_Bacteroidaceae.g_Bacteroides.s_Bacteroides_finegoldii)	rs12889912	14	92147845	T	C	0.305615	0.0686014	8.39e-06	7738	0.00255825	19.8414
GCST90027827	Gut microbiota abundance (k_Bacteria.p_Bacteroidetes.c_Bacteroidia.o_Bacteroidales.f_Bacteroidaceae.g_Bacteroides.s_Bacteroides_finegoldii)	rs58668331	19	6653399	C	G	0.185454	0.0394933	2.66e-06	7738	0.00284159	22.0452
GCST90027827	Gut microbiota abundance (k_Bacteria.p_Bacteroidetes.c_Bacteroidia.o_Bacteroidales.f_Bacteroidaceae.g_Bacteroides.s_Bacteroides_finegoldii)	rs62210593	20	34004767	T	C	-0.148033	0.0328515	6.6e-06	7738	0.00261723	20.3
GCST90027827	Gut microbiota abundance (k_Bacteria.p_Bacteroidetes.c_Bacteroidia.o_Bacteroidales.f_Bacteroidaceae.g_Bacteroides.s_Bacteroides_finegoldii)	rs4809943	20	52501768	T	A	0.227713	0.050323	6.04e-06	7738	0.00263917	20.4706
GCST90027828	Gut microbiota abundance (k_Bacteria.p_Bacteroidetes.c_Bacteroidia.o_Bacteroidales.f_Bacteroidaceae.g_Bacteroides.s_Bacteroides_fragilis)	rs12565327	1	176593524	A	G	-0.209365	0.046587	6.99e-06	7738	0.00260327	20.1915
GCST90027828	Gut microbiota abundance (k_Bacteria.p_Bacteroidetes.c_Bacteroidia.o_Bacteroidales.f_Bacteroidaceae.g_Bacteroides.s_Bacteroides_fragilis)	rs1285852	1	233287432	T	A	0.120344	0.026745	6.81e-06	7738	0.00260975	20.2419
GCST90027828	Gut microbiota abundance (k_Bacteria.p_Bacteroidetes.c_Bacteroidia.o_Bacteroidales.f_Bacteroidaceae.g_Bacteroides.s_Bacteroides_fragilis)	rs912	3	21028234	C	T	0.184344	0.0411452	7.45e-06	7738	0.0025874	20.068
GCST90027828	Gut microbiota abundance (k_Bacteria.p_Bacteroidetes.c_Bacteroidia.o_Bacteroidales.f_Bacteroidaceae.g_Bacteroides.s_Bacteroides_fragilis)	rs9818008	3	185014098	C	A	0.143936	0.032187	7.75e-06	7738	0.00257767	19.9924
GCST90027828	Gut microbiota abundance (k_Bacteria.p_Bacteroidetes.c_Bacteroidia.o_Bacteroidales.f_Bacteroidaceae.g_Bacteroides.s_Bacteroides_fragilis)	rs3797248	5	53509186	A	G	-0.161285	0.0354143	5.26e-06	7738	0.00267323	20.7355
GCST90027828	Gut microbiota abundance (k_Bacteria.p_Bacteroidetes.c_Bacteroidia.o_Bacteroidales.f_Bacteroidaceae.g_Bacteroides.s_Bacteroides_fragilis)	rs55835510	5	107975937	A	T	0.158132	0.0302849	1.77e-07	7738	0.003511	27.2568
GCST90027828	Gut microbiota abundance (k_Bacteria.p_Bacteroidetes.c_Bacteroidia.o_Bacteroidales.f_Bacteroidaceae.g_Bacteroides.s_Bacteroides_fragilis)	rs6458025	6	37761715	C	T	-0.206994	0.0452174	4.7e-06	7738	0.00270084	20.9503
GCST90027828	Gut microbiota abundance (k_Bacteria.p_Bacteroidetes.c_Bacteroidia.o_Bacteroidales.f_Bacteroidaceae.g_Bacteroides.s_Bacteroides_fragilis)	rs6909908	6	131801089	G	T	-0.227896	0.0493096	3.81e-06	7738	0.00275286	21.3549
GCST90027828	Gut microbiota abundance (k_Bacteria.p_Bacteroidetes.c_Bacteroidia.o_Bacteroidales.f_Bacteroidaceae.g_Bacteroides.s_Bacteroides_fragilis)	rs11770593	7	68894018	G	T	-0.127395	0.0266178	1.7e-06	7738	0.00295152	22.9005
GCST90027828	Gut microbiota abundance (k_Bacteria.p_Bacteroidetes.c_Bacteroidia.o_Bacteroidales.f_Bacteroidaceae.g_Bacteroides.s_Bacteroides_fragilis)	rs77062729	8	130410952	G	A	-0.234443	0.0486633	1.45e-06	7738	0.00299049	23.2038
GCST90027828	Gut microbiota abundance (k_Bacteria.p_Bacteroidetes.c_Bacteroidia.o_Bacteroidales.f_Bacteroidaceae.g_Bacteroides.s_Bacteroides_fragilis)	rs3885195	11	82371506	T	C	-0.150624	0.0300582	5.41e-07	7738	0.00323465	25.1045
GCST90027828	Gut microbiota abundance (k_Bacteria.p_Bacteroidetes.c_Bacteroidia.o_Bacteroidales.f_Bacteroidaceae.g_Bacteroides.s_Bacteroides_fragilis)	rs76722389	12	11335730	A	G	0.202999	0.0432973	2.75e-06	7738	0.00283274	21.9763
GCST90027828	Gut microbiota abundance (k_Bacteria.p_Bacteroidetes.c_Bacteroidia.o_Bacteroidales.f_Bacteroidaceae.g_Bacteroides.s_Bacteroides_fragilis)	rs4430574	12	125986360	A	G	0.195673	0.0429614	5.25e-06	7738	0.0026737	20.7392
GCST90027828	Gut microbiota abundance (k_Bacteria.p_Bacteroidetes.c_Bacteroidia.o_Bacteroidales.f_Bacteroidaceae.g_Bacteroides.s_Bacteroides_fragilis)	rs4772337	13	101525691	G	A	0.119468	0.0269951	9.62e-06	7738	0.00252469	19.5804
GCST90027828	Gut microbiota abundance (k_Bacteria.p_Bacteroidetes.c_Bacteroidia.o_Bacteroidales.f_Bacteroidaceae.g_Bacteroides.s_Bacteroides_fragilis)	rs10137996	14	34477937	C	T	-0.188352	0.03826	8.53e-07	7738	0.00312222	24.2291
GCST90027828	Gut microbiota abundance (k_Bacteria.p_Bacteroidetes.c_Bacteroidia.o_Bacteroidales.f_Bacteroidaceae.g_Bacteroides.s_Bacteroides_fragilis)	rs4902984	14	72550927	C	T	-0.256543	0.0563626	5.32e-06	7738	0.00267024	20.7123
GCST90027828	Gut microbiota abundance (k_Bacteria.p_Bacteroidetes.c_Bacteroidia.o_Bacteroidales.f_Bacteroidaceae.g_Bacteroides.s_Bacteroides_fragilis)	rs12900979	15	92907122	T	C	0.11446	0.0256081	7.83e-06	7738	0.00257517	19.973
GCST90027829	Gut microbiota abundance (k_Bacteria.p_Bacteroidetes.c_Bacteroidia.o_Bacteroidales.f_Bacteroidaceae.g_Bacteroides.s_Bacteroides_intestinalis)	rs1042840	11	102814110	C	T	-0.189953	0.0421483	6.58e-06	7738	0.00261797	20.3058
GCST90027829	Gut microbiota abundance (k_Bacteria.p_Bacteroidetes.c_Bacteroidia.o_Bacteroidales.f_Bacteroidaceae.g_Bacteroides.s_Bacteroides_intestinalis)	rs72656234	13	109730036	A	G	-0.364852	0.0753615	1.29e-06	7738	0.0030199	23.4327
GCST90027829	Gut microbiota abundance (k_Bacteria.p_Bacteroidetes.c_Bacteroidia.o_Bacteroidales.f_Bacteroidaceae.g_Bacteroides.s_Bacteroides_intestinalis)	rs4793180	17	43121308	T	C	-0.209751	0.0473993	9.64e-06	7738	0.00252427	19.5772
GCST90027829	Gut microbiota abundance (k_Bacteria.p_Bacteroidetes.c_Bacteroidia.o_Bacteroidales.f_Bacteroidaceae.g_Bacteroides.s_Bacteroides_intestinalis)	rs4814260	20	13775032	T	A	-0.178894	0.0389757	4.43e-06	7738	0.00271515	21.0616
GCST90027830	Gut microbiota abundance (k_Bacteria.p_Bacteroidetes.c_Bacteroidia.o_Bacteroidales.f_Bacteroidaceae.g_Bacteroides.s_Bacteroides_massiliensis)	rs12621563	2	126039243	G	A	-0.119565	0.0242975	8.62e-07	7738	0.00311958	24.2086
GCST90027830	Gut microbiota abundance (k_Bacteria.p_Bacteroidetes.c_Bacteroidia.o_Bacteroidales.f_Bacteroidaceae.g_Bacteroides.s_Bacteroides_massiliensis)	rs6532564	4	96464931	C	G	-0.140127	0.0315704	9.06e-06	7738	0.00253952	19.6958
GCST90027830	Gut microbiota abundance (k_Bacteria.p_Bacteroidetes.c_Bacteroidia.o_Bacteroidales.f_Bacteroidaceae.g_Bacteroides.s_Bacteroides_massiliensis)	rs17807243	4	124386894	T	C	-0.173678	0.0384507	6.28e-06	7738	0.00262971	20.3971
GCST90027830	Gut microbiota abundance (k_Bacteria.p_Bacteroidetes.c_Bacteroidia.o_Bacteroidales.f_Bacteroidaceae.g_Bacteroides.s_Bacteroides_massiliensis)	rs4916966	7	181005	G	C	0.110844	0.0245683	6.43e-06	7738	0.00262363	20.3498
GCST90027830	Gut microbiota abundance (k_Bacteria.p_Bacteroidetes.c_Bacteroidia.o_Bacteroidales.f_Bacteroidaceae.g_Bacteroides.s_Bacteroides_massiliensis)	rs112691179	10	953842	T	C	0.177126	0.0398192	8.66e-06	7738	0.0025506	19.7819
GCST90027830	Gut microbiota abundance (k_Bacteria.p_Bacteroidetes.c_Bacteroidia.o_Bacteroidales.f_Bacteroidaceae.g_Bacteroides.s_Bacteroides_massiliensis)	rs4937922	11	134490977	A	G	-0.237213	0.0522438	5.61e-06	7738	0.0026572	20.6108
GCST90027830	Gut microbiota abundance (k_Bacteria.p_Bacteroidetes.c_Bacteroidia.o_Bacteroidales.f_Bacteroidaceae.g_Bacteroides.s_Bacteroides_massiliensis)	rs61944855	12	101231320	A	G	-0.148523	0.028725	2.33e-07	7738	0.00344302	26.7272
GCST90027831	Gut microbiota abundance (k_Bacteria.p_Bacteroidetes.c_Bacteroidia.o_Bacteroidales.f_Bacteroidaceae.g_Bacteroides.s_Bacteroides_nordii)	rs8098967	18	66126184	A	C	0.572865	0.121851	2.58e-06	7738	0.00284828	22.0972
GCST90027832	Gut microbiota abundance (k_Bacteria.p_Bacteroidetes.c_Bacteroidia.o_Bacteroidales.f_Bacteroidaceae.g_Bacteroides.s_Bacteroides_ovatus)	rs303925	1	48503280	T	C	-0.0840401	0.018326	4.52e-06	7738	0.00271039	21.0245
GCST90027832	Gut microbiota abundance (k_Bacteria.p_Bacteroidetes.c_Bacteroidia.o_Bacteroidales.f_Bacteroidaceae.g_Bacteroides.s_Bacteroides_ovatus)	rs59809293	2	33849581	A	C	-0.0830115	0.0172003	1.39e-06	7738	0.00300104	23.2859
GCST90027832	Gut microbiota abundance (k_Bacteria.p_Bacteroidetes.c_Bacteroidia.o_Bacteroidales.f_Bacteroidaceae.g_Bacteroides.s_Bacteroides_ovatus)	rs190949005	2	56319707	G	A	-0.15371	0.0346341	9.07e-06	7738	0.00253903	19.6919
GCST90027832	Gut microbiota abundance (k_Bacteria.p_Bacteroidetes.c_Bacteroidia.o_Bacteroidales.f_Bacteroidaceae.g_Bacteroides.s_Bacteroides_ovatus)	rs112057053	3	127211963	C	G	0.146038	0.0292312	5.85e-07	7738	0.00321521	24.9531
GCST90027832	Gut microbiota abundance (k_Bacteria.p_Bacteroidetes.c_Bacteroidia.o_Bacteroidales.f_Bacteroidaceae.g_Bacteroides.s_Bacteroides_ovatus)	rs9684138	4	38287192	T	C	-0.0906092	0.0190192	1.9e-06	7738	0.00292454	22.6906
GCST90027832	Gut microbiota abundance (k_Bacteria.p_Bacteroidetes.c_Bacteroidia.o_Bacteroidales.f_Bacteroidaceae.g_Bacteroides.s_Bacteroides_ovatus)	rs73240572	4	57505068	C	T	0.0856274	0.0190584	7.03e-06	7738	0.00260192	20.181
GCST90027832	Gut microbiota abundance (k_Bacteria.p_Bacteroidetes.c_Bacteroidia.o_Bacteroidales.f_Bacteroidaceae.g_Bacteroides.s_Bacteroides_ovatus)	rs72677788	4	126550852	A	G	-0.184455	0.0372574	7.39e-07	7738	0.00315756	24.5043
GCST90027832	Gut microbiota abundance (k_Bacteria.p_Bacteroidetes.c_Bacteroidia.o_Bacteroidales.f_Bacteroidaceae.g_Bacteroides.s_Bacteroides_ovatus)	rs4867356	5	31623146	C	T	0.100289	0.0217126	3.86e-06	7738	0.00274955	21.3291
GCST90027832	Gut microbiota abundance (k_Bacteria.p_Bacteroidetes.c_Bacteroidia.o_Bacteroidales.f_Bacteroidaceae.g_Bacteroides.s_Bacteroides_ovatus)	rs67659622	8	142862278	A	G	0.0993576	0.0195692	3.83e-07	7738	0.00332035	25.7718
GCST90027832	Gut microbiota abundance (k_Bacteria.p_Bacteroidetes.c_Bacteroidia.o_Bacteroidales.f_Bacteroidaceae.g_Bacteroides.s_Bacteroides_ovatus)	rs1021440	9	94379045	G	A	-0.082971	0.0181463	4.82e-06	7738	0.00269448	20.9008
GCST90027832	Gut microbiota abundance (k_Bacteria.p_Bacteroidetes.c_Bacteroidia.o_Bacteroidales.f_Bacteroidaceae.g_Bacteroides.s_Bacteroides_ovatus)	rs10820045	9	104830105	A	C	-0.16593	0.0370648	7.58e-06	7738	0.00258331	20.0362
GCST90027832	Gut microbiota abundance (k_Bacteria.p_Bacteroidetes.c_Bacteroidia.o_Bacteroidales.f_Bacteroidaceae.g_Bacteroides.s_Bacteroides_ovatus)	rs75642318	11	112426121	G	A	-0.127782	0.0277418	4.1e-06	7738	0.00273434	21.2108
GCST90027832	Gut microbiota abundance (k_Bacteria.p_Bacteroidetes.c_Bacteroidia.o_Bacteroidales.f_Bacteroidaceae.g_Bacteroides.s_Bacteroides_ovatus)	rs2642158	17	7630301	G	C	0.0964362	0.0191952	5.06e-07	7738	0.00325127	25.2339
GCST90027832	Gut microbiota abundance (k_Bacteria.p_Bacteroidetes.c_Bacteroidia.o_Bacteroidales.f_Bacteroidaceae.g_Bacteroides.s_Bacteroides_ovatus)	rs11873510	18	5850906	C	T	-0.123755	0.0264539	2.9e-06	7738	0.00282025	21.8792
GCST90027832	Gut microbiota abundance (k_Bacteria.p_Bacteroidetes.c_Bacteroidia.o_Bacteroidales.f_Bacteroidaceae.g_Bacteroides.s_Bacteroides_ovatus)	rs9304475	18	22785354	T	C	-0.087747	0.0172424	3.6e-07	7738	0.00333573	25.8915
GCST90027833	Gut microbiota abundance (k_Bacteria.p_Bacteroidetes.c_Bacteroidia.o_Bacteroidales.f_Bacteroidaceae.g_Bacteroides.s_Bacteroides_plebeius)	rs2432926	5	154996909	A	G	0.367179	0.0767104	1.7e-06	7738	0.00295211	22.9052
GCST90027833	Gut microbiota abundance (k_Bacteria.p_Bacteroidetes.c_Bacteroidia.o_Bacteroidales.f_Bacteroidaceae.g_Bacteroides.s_Bacteroides_plebeius)	rs7070312	10	15798477	G	T	-0.208945	0.0458115	5.09e-06	7738	0.00268114	20.7971
GCST90027833	Gut microbiota abundance (k_Bacteria.p_Bacteroidetes.c_Bacteroidia.o_Bacteroidales.f_Bacteroidaceae.g_Bacteroides.s_Bacteroides_plebeius)	rs12578852	12	108699774	T	C	-0.293991	0.0608828	1.37e-06	7738	0.00300431	23.3114
GCST90027833	Gut microbiota abundance (k_Bacteria.p_Bacteroidetes.c_Bacteroidia.o_Bacteroidales.f_Bacteroidaceae.g_Bacteroides.s_Bacteroides_plebeius)	rs10145379	14	38065813	G	T	0.169767	0.0347573	1.04e-06	7738	0.00307361	23.8508
GCST90027833	Gut microbiota abundance (k_Bacteria.p_Bacteroidetes.c_Bacteroidia.o_Bacteroidales.f_Bacteroidaceae.g_Bacteroides.s_Bacteroides_plebeius)	rs1828518	16	78635193	T	C	-0.202383	0.0449495	6.72e-06	7738	0.00261297	20.2669
GCST90027833	Gut microbiota abundance (k_Bacteria.p_Bacteroidetes.c_Bacteroidia.o_Bacteroidales.f_Bacteroidaceae.g_Bacteroides.s_Bacteroides_plebeius)	rs34375501	19	31280754	C	T	-0.174622	0.0394652	9.66e-06	7738	0.00252373	19.573
GCST90027833	Gut microbiota abundance (k_Bacteria.p_Bacteroidetes.c_Bacteroidia.o_Bacteroidales.f_Bacteroidaceae.g_Bacteroides.s_Bacteroides_plebeius)	rs28681338	22	43881816	A	G	-0.25565	0.0570272	7.36e-06	7738	0.00259044	20.0917
GCST90027834	Gut microbiota abundance (k_Bacteria.p_Bacteroidetes.c_Bacteroidia.o_Bacteroidales.f_Bacteroidaceae.g_Bacteroides.s_Bacteroides_salyersiae)	rs17111728	1	55691384	C	T	0.3336	0.072423	4.1e-06	7738	0.00273452	21.2122
GCST90027834	Gut microbiota abundance (k_Bacteria.p_Bacteroidetes.c_Bacteroidia.o_Bacteroidales.f_Bacteroidaceae.g_Bacteroides.s_Bacteroides_salyersiae)	rs76194327	3	116352196	A	T	0.379903	0.0854692	8.79e-06	7738	0.00254677	19.7521
GCST90027834	Gut microbiota abundance (k_Bacteria.p_Bacteroidetes.c_Bacteroidia.o_Bacteroidales.f_Bacteroidaceae.g_Bacteroides.s_Bacteroides_salyersiae)	rs16845299	4	71520630	T	C	0.266974	0.0538601	7.17e-07	7738	0.00316517	24.5635
GCST90027834	Gut microbiota abundance (k_Bacteria.p_Bacteroidetes.c_Bacteroidia.o_Bacteroidales.f_Bacteroidaceae.g_Bacteroides.s_Bacteroides_salyersiae)	rs3776996	5	153797049	A	G	0.241028	0.0495792	1.17e-06	7738	0.00304498	23.6279
GCST90027834	Gut microbiota abundance (k_Bacteria.p_Bacteroidetes.c_Bacteroidia.o_Bacteroidales.f_Bacteroidaceae.g_Bacteroides.s_Bacteroides_salyersiae)	rs1265300	6	4456400	G	A	-0.177503	0.0385789	4.2e-06	7738	0.00272833	21.1641
GCST90027834	Gut microbiota abundance (k_Bacteria.p_Bacteroidetes.c_Bacteroidia.o_Bacteroidales.f_Bacteroidaceae.g_Bacteroides.s_Bacteroides_salyersiae)	rs412657	6	32211085	G	T	-0.175941	0.0388333	5.88e-06	7738	0.00264572	20.5216
GCST90027834	Gut microbiota abundance (k_Bacteria.p_Bacteroidetes.c_Bacteroidia.o_Bacteroidales.f_Bacteroidaceae.g_Bacteroides.s_Bacteroides_salyersiae)	rs12534702	7	36769290	T	C	0.177922	0.0399738	8.55e-06	7738	0.00255369	19.8059
GCST90027834	Gut microbiota abundance (k_Bacteria.p_Bacteroidetes.c_Bacteroidia.o_Bacteroidales.f_Bacteroidaceae.g_Bacteroides.s_Bacteroides_salyersiae)	rs117662076	10	120769498	A	G	0.40355	0.0882902	4.86e-06	7738	0.00269259	20.8861
GCST90027834	Gut microbiota abundance (k_Bacteria.p_Bacteroidetes.c_Bacteroidia.o_Bacteroidales.f_Bacteroidaceae.g_Bacteroides.s_Bacteroides_salyersiae)	rs12896430	14	21431376	A	G	-0.192312	0.0420479	4.79e-06	7738	0.00269601	20.9127
GCST90027834	Gut microbiota abundance (k_Bacteria.p_Bacteroidetes.c_Bacteroidia.o_Bacteroidales.f_Bacteroidaceae.g_Bacteroides.s_Bacteroides_salyersiae)	rs9960494	18	51206632	C	G	-0.190905	0.042414	6.76e-06	7738	0.00261128	20.2537
GCST90027835	Gut microbiota abundance (k_Bacteria.p_Bacteroidetes.c_Bacteroidia.o_Bacteroidales.f_Bacteroidaceae.g_Bacteroides.s_Bacteroides_stercoris)	rs11125607	2	56090113	A	T	0.0919616	0.0200997	4.76e-06	7738	0.00269794	20.9277
GCST90027835	Gut microbiota abundance (k_Bacteria.p_Bacteroidetes.c_Bacteroidia.o_Bacteroidales.f_Bacteroidaceae.g_Bacteroides.s_Bacteroides_stercoris)	rs9809140	3	19519043	G	A	-0.0966639	0.0217291	8.64e-06	7738	0.00255098	19.7848
GCST90027835	Gut microbiota abundance (k_Bacteria.p_Bacteroidetes.c_Bacteroidia.o_Bacteroidales.f_Bacteroidaceae.g_Bacteroides.s_Bacteroides_stercoris)	rs78677736	4	73807786	C	T	-0.127232	0.0282087	6.47e-06	7738	0.00262215	20.3383
GCST90027835	Gut microbiota abundance (k_Bacteria.p_Bacteroidetes.c_Bacteroidia.o_Bacteroidales.f_Bacteroidaceae.g_Bacteroides.s_Bacteroides_stercoris)	rs73812271	5	179860451	T	C	0.119733	0.0253437	2.31e-06	7738	0.00287615	22.3141
GCST90027835	Gut microbiota abundance (k_Bacteria.p_Bacteroidetes.c_Bacteroidia.o_Bacteroidales.f_Bacteroidaceae.g_Bacteroides.s_Bacteroides_stercoris)	rs1549206	5	180541589	A	G	-0.099745	0.019963	5.84e-07	7738	0.00321591	24.9586
GCST90027835	Gut microbiota abundance (k_Bacteria.p_Bacteroidetes.c_Bacteroidia.o_Bacteroidales.f_Bacteroidaceae.g_Bacteroides.s_Bacteroides_stercoris)	rs12110522	6	153263149	T	A	0.0916145	0.0206942	9.55e-06	7738	0.00252642	19.5939
GCST90027835	Gut microbiota abundance (k_Bacteria.p_Bacteroidetes.c_Bacteroidia.o_Bacteroidales.f_Bacteroidaceae.g_Bacteroides.s_Bacteroides_stercoris)	rs10101109	8	16087631	T	C	-0.0984235	0.0218861	6.89e-06	7738	0.00260674	20.2184
GCST90027835	Gut microbiota abundance (k_Bacteria.p_Bacteroidetes.c_Bacteroidia.o_Bacteroidales.f_Bacteroidaceae.g_Bacteroides.s_Bacteroides_stercoris)	rs3003597	9	130977520	G	C	-0.100342	0.0210076	1.78e-06	7738	0.00293971	22.8086
GCST90027836	Gut microbiota abundance (k_Bacteria.p_Bacteroidetes.c_Bacteroidia.o_Bacteroidales.f_Bacteroidaceae.g_Bacteroides.s_Bacteroides_thetaiotaomicron)	rs4405810	2	45855171	T	C	-0.0909832	0.0197315	4.01e-06	7738	0.00274019	21.2563
GCST90027836	Gut microbiota abundance (k_Bacteria.p_Bacteroidetes.c_Bacteroidia.o_Bacteroidales.f_Bacteroidaceae.g_Bacteroides.s_Bacteroides_thetaiotaomicron)	rs77761288	4	163760671	A	G	-0.178567	0.0360015	7.05e-07	7738	0.00316924	24.5952
GCST90027836	Gut microbiota abundance (k_Bacteria.p_Bacteroidetes.c_Bacteroidia.o_Bacteroidales.f_Bacteroidaceae.g_Bacteroides.s_Bacteroides_thetaiotaomicron)	rs72833501	6	217062	T	C	0.190637	0.0391636	1.13e-06	7738	0.00305274	23.6883
GCST90027836	Gut microbiota abundance (k_Bacteria.p_Bacteroidetes.c_Bacteroidia.o_Bacteroidales.f_Bacteroidaceae.g_Bacteroides.s_Bacteroides_thetaiotaomicron)	rs6596838	6	219474	G	C	0.185546	0.0384001	1.35e-06	7738	0.00300817	23.3414
GCST90027836	Gut microbiota abundance (k_Bacteria.p_Bacteroidetes.c_Bacteroidia.o_Bacteroidales.f_Bacteroidaceae.g_Bacteroides.s_Bacteroides_thetaiotaomicron)	rs74500162	6	107573790	C	T	0.15339	0.0326079	2.55e-06	7738	0.00285156	22.1227
GCST90027836	Gut microbiota abundance (k_Bacteria.p_Bacteroidetes.c_Bacteroidia.o_Bacteroidales.f_Bacteroidaceae.g_Bacteroides.s_Bacteroides_thetaiotaomicron)	rs1811207	7	39816277	G	A	-0.117849	0.0249058	2.23e-06	7738	0.00288516	22.3842
GCST90027836	Gut microbiota abundance (k_Bacteria.p_Bacteroidetes.c_Bacteroidia.o_Bacteroidales.f_Bacteroidaceae.g_Bacteroides.s_Bacteroides_thetaiotaomicron)	rs10144174	14	83577146	A	T	-0.0936504	0.0208602	7.14e-06	7738	0.0025979	20.1497
GCST90027836	Gut microbiota abundance (k_Bacteria.p_Bacteroidetes.c_Bacteroidia.o_Bacteroidales.f_Bacteroidaceae.g_Bacteroides.s_Bacteroides_thetaiotaomicron)	rs12938892	17	10007092	G	A	-0.095204	0.0208389	4.91e-06	7738	0.00269005	20.8664
GCST90027836	Gut microbiota abundance (k_Bacteria.p_Bacteroidetes.c_Bacteroidia.o_Bacteroidales.f_Bacteroidaceae.g_Bacteroides.s_Bacteroides_thetaiotaomicron)	rs62199113	20	59629320	T	A	0.107775	0.021175	3.59e-07	7738	0.00333661	25.8984
GCST90027837	Gut microbiota abundance (k_Bacteria.p_Bacteroidetes.c_Bacteroidia.o_Bacteroidales.f_Bacteroidaceae.g_Bacteroides.s_Bacteroides_uniformis)	rs6694880	1	244471371	G	C	0.0794256	0.0179132	9.25e-06	7738	0.00253422	19.6545
GCST90027837	Gut microbiota abundance (k_Bacteria.p_Bacteroidetes.c_Bacteroidia.o_Bacteroidales.f_Bacteroidaceae.g_Bacteroides.s_Bacteroides_uniformis)	rs12209689	6	41378487	T	C	-0.117475	0.0251846	3.09e-06	7738	0.00280396	21.7524
GCST90027837	Gut microbiota abundance (k_Bacteria.p_Bacteroidetes.c_Bacteroidia.o_Bacteroidales.f_Bacteroidaceae.g_Bacteroides.s_Bacteroides_uniformis)	rs78786599	8	58204133	T	C	-0.144601	0.0327133	9.86e-06	7738	0.00251866	19.5336
GCST90027837	Gut microbiota abundance (k_Bacteria.p_Bacteroidetes.c_Bacteroidia.o_Bacteroidales.f_Bacteroidaceae.g_Bacteroides.s_Bacteroides_uniformis)	rs140675300	8	137699220	G	C	0.156692	0.0341991	4.61e-06	7738	0.00270558	20.9872
GCST90027837	Gut microbiota abundance (k_Bacteria.p_Bacteroidetes.c_Bacteroidia.o_Bacteroidales.f_Bacteroidaceae.g_Bacteroides.s_Bacteroides_uniformis)	rs1865283	11	4830320	G	A	0.0798486	0.0174522	4.76e-06	7738	0.00269794	20.9278
GCST90027837	Gut microbiota abundance (k_Bacteria.p_Bacteroidetes.c_Bacteroidia.o_Bacteroidales.f_Bacteroidaceae.g_Bacteroides.s_Bacteroides_uniformis)	rs140914801	11	46188386	A	G	0.11295	0.0255679	9.98e-06	7738	0.00251571	19.5106
GCST90027837	Gut microbiota abundance (k_Bacteria.p_Bacteroidetes.c_Bacteroidia.o_Bacteroidales.f_Bacteroidaceae.g_Bacteroides.s_Bacteroides_uniformis)	rs11170859	12	39538134	C	T	-0.106241	0.0233689	5.46e-06	7738	0.00266391	20.663
GCST90027837	Gut microbiota abundance (k_Bacteria.p_Bacteroidetes.c_Bacteroidia.o_Bacteroidales.f_Bacteroidaceae.g_Bacteroides.s_Bacteroides_uniformis)	rs61960721	13	88174396	T	G	0.0811147	0.0177843	5.09e-06	7738	0.00268121	20.7976
GCST90027838	Gut microbiota abundance (k_Bacteria.p_Bacteroidetes.c_Bacteroidia.o_Bacteroidales.f_Bacteroidaceae.g_Bacteroides.s_Bacteroides_vulgatus)	rs6732796	2	15240601	T	A	-0.160154	0.036148	9.4e-06	7738	0.00253033	19.6243
GCST90027838	Gut microbiota abundance (k_Bacteria.p_Bacteroidetes.c_Bacteroidia.o_Bacteroidales.f_Bacteroidaceae.g_Bacteroides.s_Bacteroides_vulgatus)	rs56282904	2	57276048	G	A	0.0886546	0.0189872	3.02e-06	7738	0.0028095	21.7955
GCST90027838	Gut microbiota abundance (k_Bacteria.p_Bacteroidetes.c_Bacteroidia.o_Bacteroidales.f_Bacteroidaceae.g_Bacteroides.s_Bacteroides_vulgatus)	rs1498839	3	69516937	T	C	0.0871456	0.0189414	4.21e-06	7738	0.00272805	21.1619
GCST90027838	Gut microbiota abundance (k_Bacteria.p_Bacteroidetes.c_Bacteroidia.o_Bacteroidales.f_Bacteroidaceae.g_Bacteroides.s_Bacteroides_vulgatus)	rs13193662	6	16807562	G	A	0.0948871	0.0213763	9.04e-06	7738	0.0025399	19.6987
GCST90027838	Gut microbiota abundance (k_Bacteria.p_Bacteroidetes.c_Bacteroidia.o_Bacteroidales.f_Bacteroidaceae.g_Bacteroides.s_Bacteroides_vulgatus)	rs1514626	8	132765741	T	C	0.105021	0.0237637	9.9e-06	7738	0.00251766	19.5258
GCST90027838	Gut microbiota abundance (k_Bacteria.p_Bacteroidetes.c_Bacteroidia.o_Bacteroidales.f_Bacteroidaceae.g_Bacteroides.s_Bacteroides_vulgatus)	rs142222485	15	73669313	A	G	0.149921	0.0322005	3.23e-06	7738	0.00279355	21.6714
GCST90027838	Gut microbiota abundance (k_Bacteria.p_Bacteroidetes.c_Bacteroidia.o_Bacteroidales.f_Bacteroidaceae.g_Bacteroides.s_Bacteroides_vulgatus)	rs11646266	16	115817	T	C	0.081255	0.0170316	1.83e-06	7738	0.00293283	22.7551
GCST90027838	Gut microbiota abundance (k_Bacteria.p_Bacteroidetes.c_Bacteroidia.o_Bacteroidales.f_Bacteroidaceae.g_Bacteroides.s_Bacteroides_vulgatus)	rs6044532	20	16934650	C	T	-0.073067	0.01654	9.98e-06	7738	0.00251565	19.5101
GCST90027839	Gut microbiota abundance (k_Bacteria.p_Bacteroidetes.c_Bacteroidia.o_Bacteroidales.f_Bacteroidaceae.g_Bacteroides.s_Bacteroides_xylanisolvens)	rs17565877	2	33380436	G	C	-0.0869066	0.019514	8.45e-06	7738	0.00255665	19.8289
GCST90027839	Gut microbiota abundance (k_Bacteria.p_Bacteroidetes.c_Bacteroidia.o_Bacteroidales.f_Bacteroidaceae.g_Bacteroides.s_Bacteroides_xylanisolvens)	rs1137722	2	193015711	C	T	0.0967949	0.0200587	1.4e-06	7738	0.00300031	23.2803
GCST90027839	Gut microbiota abundance (k_Bacteria.p_Bacteroidetes.c_Bacteroidia.o_Bacteroidales.f_Bacteroidaceae.g_Bacteroides.s_Bacteroides_xylanisolvens)	rs7380390	5	54891954	C	T	0.0951037	0.0210174	6.04e-06	7738	0.00263913	20.4704
GCST90027839	Gut microbiota abundance (k_Bacteria.p_Bacteroidetes.c_Bacteroidia.o_Bacteroidales.f_Bacteroidaceae.g_Bacteroides.s_Bacteroides_xylanisolvens)	rs4869373	5	96941137	C	G	0.18282	0.0410783	8.57e-06	7738	0.00255319	19.802
GCST90027839	Gut microbiota abundance (k_Bacteria.p_Bacteroidetes.c_Bacteroidia.o_Bacteroidales.f_Bacteroidaceae.g_Bacteroides.s_Bacteroides_xylanisolvens)	rs463212	5	100809936	C	T	-0.112837	0.0250366	6.58e-06	7738	0.00261809	20.3067
GCST90027839	Gut microbiota abundance (k_Bacteria.p_Bacteroidetes.c_Bacteroidia.o_Bacteroidales.f_Bacteroidaceae.g_Bacteroides.s_Bacteroides_xylanisolvens)	rs111452233	6	168150936	A	G	0.152257	0.0284751	8.94e-08	7738	0.00368127	28.5835
GCST90027839	Gut microbiota abundance (k_Bacteria.p_Bacteroidetes.c_Bacteroidia.o_Bacteroidales.f_Bacteroidaceae.g_Bacteroides.s_Bacteroides_xylanisolvens)	rs4733774	8	131196683	C	A	-0.100809	0.0222193	5.71e-06	7738	0.00265313	20.5792
GCST90027839	Gut microbiota abundance (k_Bacteria.p_Bacteroidetes.c_Bacteroidia.o_Bacteroidales.f_Bacteroidaceae.g_Bacteroides.s_Bacteroides_xylanisolvens)	rs11522665	11	10489428	T	G	0.205696	0.0457741	7e-06	7738	0.00260287	20.1883
GCST90027839	Gut microbiota abundance (k_Bacteria.p_Bacteroidetes.c_Bacteroidia.o_Bacteroidales.f_Bacteroidaceae.g_Bacteroides.s_Bacteroides_xylanisolvens)	rs12416788	11	107894312	G	A	-0.119958	0.0260995	4.3e-06	7738	0.00272255	21.1192
GCST90027839	Gut microbiota abundance (k_Bacteria.p_Bacteroidetes.c_Bacteroidia.o_Bacteroidales.f_Bacteroidaceae.g_Bacteroides.s_Bacteroides_xylanisolvens)	rs10862904	12	85018579	G	A	-0.0893192	0.0195497	4.9e-06	7738	0.00269036	20.8688
GCST90027839	Gut microbiota abundance (k_Bacteria.p_Bacteroidetes.c_Bacteroidia.o_Bacteroidales.f_Bacteroidaceae.g_Bacteroides.s_Bacteroides_xylanisolvens)	rs12443593	16	20676354	A	C	0.186202	0.040302	3.83e-06	7738	0.00275102	21.3406
GCST90027839	Gut microbiota abundance (k_Bacteria.p_Bacteroidetes.c_Bacteroidia.o_Bacteroidales.f_Bacteroidaceae.g_Bacteroides.s_Bacteroides_xylanisolvens)	rs2302675	16	54060498	A	G	0.0945071	0.0213508	9.58e-06	7738	0.00252566	19.5879
GCST90027839	Gut microbiota abundance (k_Bacteria.p_Bacteroidetes.c_Bacteroidia.o_Bacteroidales.f_Bacteroidaceae.g_Bacteroides.s_Bacteroides_xylanisolvens)	rs34558519	16	56645219	G	A	-0.201166	0.0424561	2.16e-06	7738	0.00289295	22.4448
GCST90027839	Gut microbiota abundance (k_Bacteria.p_Bacteroidetes.c_Bacteroidia.o_Bacteroidales.f_Bacteroidaceae.g_Bacteroides.s_Bacteroides_xylanisolvens)	rs117675525	19	57147233	T	G	0.194145	0.0400209	1.23e-06	7738	0.00303201	23.527
GCST90027840	Gut microbiota abundance (k_Bacteria.p_Firmicutes.c_Clostridia.o_Clostridiales.f_Lachnospiraceae.g_Blautia.s_Ruminococcus_obeum)	rs73098536	3	62161920	G	A	0.148753	0.0333766	8.32e-06	7738	0.00256039	19.858
GCST90027840	Gut microbiota abundance (k_Bacteria.p_Firmicutes.c_Clostridia.o_Clostridiales.f_Lachnospiraceae.g_Blautia.s_Ruminococcus_obeum)	rs36122201	3	118911215	C	T	-0.105631	0.0198455	1.02e-07	7738	0.00364791	28.3236
GCST90027840	Gut microbiota abundance (k_Bacteria.p_Firmicutes.c_Clostridia.o_Clostridiales.f_Lachnospiraceae.g_Blautia.s_Ruminococcus_obeum)	rs6570332	6	139673089	T	C	-0.0874929	0.0196528	8.51e-06	7738	0.00255481	19.8146
GCST90027840	Gut microbiota abundance (k_Bacteria.p_Firmicutes.c_Clostridia.o_Clostridiales.f_Lachnospiraceae.g_Blautia.s_Ruminococcus_obeum)	rs7793841	7	108932001	A	G	-0.0933565	0.019343	1.39e-06	7738	0.0030013	23.288
GCST90027840	Gut microbiota abundance (k_Bacteria.p_Firmicutes.c_Clostridia.o_Clostridiales.f_Lachnospiraceae.g_Blautia.s_Ruminococcus_obeum)	rs28802725	8	57680098	C	T	-0.0921239	0.0200213	4.2e-06	7738	0.00272863	21.1664
GCST90027840	Gut microbiota abundance (k_Bacteria.p_Firmicutes.c_Clostridia.o_Clostridiales.f_Lachnospiraceae.g_Blautia.s_Ruminococcus_obeum)	rs17773250	9	18005232	C	T	-0.185004	0.0370825	6.07e-07	7738	0.00320628	24.8836
GCST90027840	Gut microbiota abundance (k_Bacteria.p_Firmicutes.c_Clostridia.o_Clostridiales.f_Lachnospiraceae.g_Blautia.s_Ruminococcus_obeum)	rs1005544	11	32008642	G	C	0.161728	0.0296976	5.16e-08	7738	0.00381801	29.6493
GCST90027840	Gut microbiota abundance (k_Bacteria.p_Firmicutes.c_Clostridia.o_Clostridiales.f_Lachnospiraceae.g_Blautia.s_Ruminococcus_obeum)	rs12581302	12	13348246	G	T	-0.0966547	0.0217815	9.1e-06	7738	0.00253827	19.686
GCST90027840	Gut microbiota abundance (k_Bacteria.p_Firmicutes.c_Clostridia.o_Clostridiales.f_Lachnospiraceae.g_Blautia.s_Ruminococcus_obeum)	rs4761660	12	95153387	T	G	-0.179485	0.0377167	1.95e-06	7738	0.00291804	22.6401
GCST90027840	Gut microbiota abundance (k_Bacteria.p_Firmicutes.c_Clostridia.o_Clostridiales.f_Lachnospiraceae.g_Blautia.s_Ruminococcus_obeum)	rs140443231	14	90818939	T	C	0.182799	0.0401808	5.38e-06	7738	0.0026676	20.6918
GCST90027840	Gut microbiota abundance (k_Bacteria.p_Firmicutes.c_Clostridia.o_Clostridiales.f_Lachnospiraceae.g_Blautia.s_Ruminococcus_obeum)	rs11072031	15	68758506	T	C	-0.148901	0.0319625	3.18e-06	7738	0.00279686	21.6972
GCST90027840	Gut microbiota abundance (k_Bacteria.p_Firmicutes.c_Clostridia.o_Clostridiales.f_Lachnospiraceae.g_Blautia.s_Ruminococcus_obeum)	rs4445887	16	84374241	T	C	0.0933017	0.0195838	1.9e-06	7738	0.00292473	22.6921
GCST90027840	Gut microbiota abundance (k_Bacteria.p_Firmicutes.c_Clostridia.o_Clostridiales.f_Lachnospiraceae.g_Blautia.s_Ruminococcus_obeum)	rs708686	19	5840619	T	C	-0.100234	0.020876	1.58e-06	7738	0.00297041	23.0475
GCST90027841	Gut microbiota abundance (k_Bacteria.p_Firmicutes.c_Clostridia.o_Clostridiales.f_Lachnospiraceae.g_Blautia.s_Ruminococcus_torques)	rs11161562	1	85710312	G	C	-0.113617	0.0243498	3.07e-06	7738	0.00280577	21.7665
GCST90027841	Gut microbiota abundance (k_Bacteria.p_Firmicutes.c_Clostridia.o_Clostridiales.f_Lachnospiraceae.g_Blautia.s_Ruminococcus_torques)	rs13109150	4	24054917	T	C	0.103254	0.0228214	6.06e-06	7738	0.00263849	20.4654
GCST90027841	Gut microbiota abundance (k_Bacteria.p_Firmicutes.c_Clostridia.o_Clostridiales.f_Lachnospiraceae.g_Blautia.s_Ruminococcus_torques)	rs4457100	5	173534877	G	A	0.124402	0.0268351	3.56e-06	7738	0.00276958	21.485
GCST90027841	Gut microbiota abundance (k_Bacteria.p_Firmicutes.c_Clostridia.o_Clostridiales.f_Lachnospiraceae.g_Blautia.s_Ruminococcus_torques)	rs61213519	8	84262265	T	A	-0.189805	0.0411906	4.07e-06	7738	0.00273652	21.2278
GCST90027841	Gut microbiota abundance (k_Bacteria.p_Firmicutes.c_Clostridia.o_Clostridiales.f_Lachnospiraceae.g_Blautia.s_Ruminococcus_torques)	rs17696544	8	138933940	G	A	-0.161229	0.0334158	1.4e-06	7738	0.00299949	23.2739
GCST90027841	Gut microbiota abundance (k_Bacteria.p_Firmicutes.c_Clostridia.o_Clostridiales.f_Lachnospiraceae.g_Blautia.s_Ruminococcus_torques)	rs2229594	9	104124664	T	C	0.124754	0.0277787	7.09e-06	7738	0.0025997	20.1637
GCST90027841	Gut microbiota abundance (k_Bacteria.p_Firmicutes.c_Clostridia.o_Clostridiales.f_Lachnospiraceae.g_Blautia.s_Ruminococcus_torques)	rs10832975	11	18743180	G	C	-0.112605	0.0220272	3.19e-07	7738	0.00336591	26.1266
GCST90027841	Gut microbiota abundance (k_Bacteria.p_Firmicutes.c_Clostridia.o_Clostridiales.f_Lachnospiraceae.g_Blautia.s_Ruminococcus_torques)	rs775133	20	16019700	G	C	-0.100685	0.0219054	4.3e-06	7738	0.00272282	21.1213
GCST90027842	Gut microbiota abundance (k_Bacteria.p_Firmicutes.c_Clostridia.o_Clostridiales.f_Lachnospiraceae.g_Butyrivibrio.s_Butyrivibrio_crossotus)	rs111544141	1	52053017	T	A	0.433734	0.0876619	7.51e-07	7738	0.00315374	24.4745
[truncated: 139 more rows]

## Sheet: 196GM taxa
Details of Gut microbiota Instrumental Variables Used for Mendelian Randomization Analysis
[truncated: 2,540 more rows]

[truncated: 1 more sheets: Metabolites]
