# Supplementary material for: Microbiota–sphingolipid pathway in generalized epilepsy: evidence from Mendelian randomization and clinical metabolomics
Source: Front Microbiol. 2025 Nov 28;16:1662050. doi: 10.3389/fmicb.2025.1662050 (PMC12698543; doi:10.3389/fmicb.2025.1662050)
Supplement: Supplementary file 5 [file Table_5.xlsx]

## Sheet: Metabolites-Epilepsy MR result
Two-Sample MR Analysis of Metabolites Taxa on Epilepsy and Its Subtypes
Exposure	Outcome	Method	Number of SNPs	Effect Size (Beta)	Standard Error (SE)	P-value	Q-value（Bonferroni）	Q-value（BH-FDR	95% Confidence Interval (Lower, Upper)	Odds Ratio (OR)	95% Confidence Interval of OR (Lower, Upper)	Heterogeneity Q (MR Egger)	Degrees of Freedom (MR Egger)	P-value (MR Egger)	Heterogeneity Q (IVW)	Degrees of Freedom (IVW)	P-value (IVW)	Egger Intercept	Standard Error of Egger Intercept	P-value of Egger Intercept
5-acetylamino-6-formylamino-3-methyluracil levels	Epilepsy	Inverse variance weighted	23	0.0527076	0.0148739	0.000394667	0.552534	0.552534	(0.023554704, 0.081860472)	1.05412	(1.023834307, 1.085304369)	14.1305	21	0.863928	15.737	22	0.828719	-0.00720807	0.00568692	0.218858
Alanine levels	Epilepsy	Inverse variance weighted	20	-0.133684	0.0414336	0.00125324	1	0.758054	(-0.214894232, -0.052474687)	0.874866	(0.806626751, 0.94887834)	16.1825	18	0.579815	17.2792	19	0.570956	-0.0104154	0.00994528	0.308833
3-Hydroxybutyrate levels	Epilepsy	Inverse variance weighted	13	0.16505	0.055186	0.00278255	1	0.758054	(0.056885321, 0.273214515)	1.17945	(1.058534412, 1.314182126)	10.2178	11	0.510912	10.7356	12	0.551702	0.0117928	0.0163876	0.486768
Theobromine levels	Epilepsy	Inverse variance weighted	26	0.110986	0.0373419	0.002957	1	0.758054	(0.037796428, 0.184176499)	1.11738	(1.038519798, 1.202227996)	26.4157	24	0.332415	26.4201	25	0.385462	0.000674095	0.010705	0.950312
2-hydroxybutyrate/2-hydroxyisobutyrate levels	Epilepsy	Inverse variance weighted	14	0.130831	0.0477396	0.00613446	1	0.758054	(0.037261071, 0.224400315)	1.13977	(1.037963968, 1.251571942)	12.2022	12	0.429584	13.0303	13	0.445473	-0.0126301	0.0139952	0.384571
O-cresol sulfate levels	Epilepsy	Inverse variance weighted	20	0.0836225	0.0309096	0.00682248	1	0.758054	(0.023039643, 0.144205415)	1.08722	(1.023307106, 1.155121364)	17.1625	18	0.511962	17.8413	19	0.53306	-0.00635104	0.00770833	0.420769
5alpha-androstan-3alpha,17beta-diol disulfate levels	Epilepsy	Inverse variance weighted	27	-0.0783459	0.0289661	0.00683563	1	0.758054	(-0.135119465, -0.021572422)	0.924644	(0.873611539, 0.978658599)	22.5315	25	0.604901	23.1489	26	0.624508	-0.00621352	0.0079074	0.439378
Urate levels	Epilepsy	Inverse variance weighted	25	-0.0840541	0.0329023	0.0106292	1	0.833939	(-0.148542626, -0.019565589)	0.919382	(0.861963265, 0.980624575)	19.2792	23	0.684905	23.2316	24	0.506162	0.0201237	0.0101223	0.0588349
3-hydroxylaurate levels	Epilepsy	Inverse variance weighted	8	0.15454	0.0613564	0.0117779	1	0.833939	(0.034281705, 0.274798951)	1.16712	(1.034876096, 1.316266014)	6.79841	6	0.339893	7.76933	7	0.353373	-0.0175481	0.0189569	0.390323
N-palmitoyl-heptadecasphingosine (d17:1/16:0) levels	Epilepsy	Inverse variance weighted	23	-0.0898621	0.0360992	0.0127992	1	0.833939	(-0.16061657, -0.019107601)	0.914057	(0.851618545, 0.981073792)	28.0514	21	0.138701	29.6483	22	0.127265	-0.0113373	0.0103688	0.2866
N-acetyltaurine levels	Epilepsy	Inverse variance weighted	18	-0.10116	0.0407166	0.0129742	1	0.833939	(-0.180964052, -0.021354949)	0.903789	(0.834465355, 0.978871453)	7.82209	16	0.953987	16.9681	17	0.456527	-0.0272764	0.00901924	0.00806114
2-oxoarginine levels	Epilepsy	Inverse variance weighted	15	-0.117072	0.0472581	0.0132389	1	0.833939	(-0.209697488, -0.024445547)	0.889522	(0.810829495, 0.975850825)	8.36594	13	0.81897	10.749	14	0.705634	0.0240597	0.0155857	0.146646
Branched-chain, straight-chain, or cyclopropyl 12:1 fatty acid levels	Epilepsy	Inverse variance weighted	7	-0.162842	0.0668535	0.0148586	1	0.833939	(-0.293874879, -0.031809308)	0.849725	(0.745369747, 0.968691286)	2.10508	5	0.834422	2.62469	6	0.854261	0.0107226	0.0148752	0.503295
N-acetyl-L-glutamine levels	Epilepsy	Inverse variance weighted	25	0.0369257	0.0152304	0.0153302	1	0.833939	(0.007074248, 0.066777229)	1.03762	(1.007099329, 1.069057297)	16.0179	23	0.8545	19.0178	24	0.751041	-0.0101054	0.00583448	0.0966648
Cytosine levels	Epilepsy	Inverse variance weighted	14	0.120961	0.0499273	0.0154038	1	0.833939	(0.023103508, 0.218818343)	1.12858	(1.023372461, 1.244605165)	13.1488	12	0.358322	15.0829	13	0.302207	0.0194872	0.0146676	0.208695
Sphingomyelin (d18:0/20:0, d16:0/22:0) levels	Epilepsy	Inverse variance weighted	24	-0.108064	0.0446937	0.015611	1	0.833939	(-0.195663935, -0.020464633)	0.89757	(0.822288531, 0.979743347)	26.6329	22	0.225501	28.2028	23	0.20821	-0.0124574	0.0109394	0.267053
4-allylphenol sulfate levels	Epilepsy	Inverse variance weighted	21	0.0824713	0.0359318	0.0217206	1	0.901242	(0.012045004, 0.152897501)	1.08597	(1.012117837, 1.165205541)	20.0783	19	0.389878	20.2573	20	0.44194	0.00365197	0.00887383	0.685279
Histidine levels	Epilepsy	Inverse variance weighted	20	-0.0728456	0.0317625	0.0218221	1	0.901242	(-0.13510007, -0.010591204)	0.929744	(0.873628484, 0.989464686)	23.6195	18	0.167892	24.6642	19	0.171894	0.00593567	0.00665237	0.384025
2-hydroxyoctanoate levels	Epilepsy	Inverse variance weighted	21	-0.0585497	0.0255909	0.0221427	1	0.901242	(-0.10870789, -0.008391531)	0.943131	(0.8969924, 0.99164358)	14.7062	19	0.741079	15.4601	20	0.7495	0.00684952	0.00788837	0.396063
Chiro-inositol levels	Epilepsy	Inverse variance weighted	14	-0.0837272	0.0369629	0.0235022	1	0.901242	(-0.156174433, -0.011279995)	0.919682	(0.855409966, 0.988783386)	5.25041	12	0.949088	7.26851	13	0.887789	0.0229361	0.0161454	0.180893
Dimethylarginine (sdma + adma) levels	Epilepsy	Inverse variance weighted	18	-0.103765	0.0458615	0.0236625	1	0.901242	(-0.193653211, -0.013876116)	0.901437	(0.823943589, 0.986219714)	9.5957	16	0.886872	12.248	17	0.784893	-0.0196609	0.0120723	0.122927
5-hydroxymethyl-2-furoylcarnitine levels	Epilepsy	Inverse variance weighted	23	0.0723854	0.0321035	0.0241489	1	0.901242	(0.009462553, 0.135308267)	1.07507	(1.009507465, 1.144889662)	25.3612	21	0.231861	25.5996	22	0.269269	-0.0044351	0.00998099	0.661332
N-acetylarginine levels	Epilepsy	Inverse variance weighted	21	0.0384526	0.0171503	0.0249556	1	0.901242	(0.004837934, 0.072067265)	1.0392	(1.004849655, 1.074727633)	22.7901	19	0.246715	23.5629	20	0.262007	-0.00571543	0.00712039	0.432084
Carnitine C4 levels	Epilepsy	Inverse variance weighted	39	0.0465462	0.0209245	0.0261159	1	0.901242	(0.005534204, 0.087558194)	1.04765	(1.005549546, 1.091505782)	34.6246	37	0.580923	35.3502	38	0.592625	0.00489203	0.00574314	0.399802
N-delta-acetylornithine levels	Epilepsy	Inverse variance weighted	24	-0.0417349	0.0187924	0.0263614	1	0.901242	(-0.078567954, -0.004901903)	0.959124	(0.924439238, 0.995110091)	10.5088	22	0.981075	10.6914	23	0.986122	0.00313674	0.00734122	0.67333
Thioproline levels	Epilepsy	Inverse variance weighted	25	0.0719416	0.0326792	0.0277043	1	0.901242	(0.007890346, 0.135992819)	1.07459	(1.007921557, 1.145673666)	14.2217	23	0.920348	14.263	24	0.940486	-0.00168538	0.00829138	0.840713
Gamma-glutamyl-alpha-lysine levels	Epilepsy	Inverse variance weighted	28	-0.053143	0.024431	0.0296131	1	0.901242	(-0.10102784, -0.005258234)	0.948244	(0.903907868, 0.994755566)	15.6158	26	0.945009	15.9362	27	0.954152	-0.00335253	0.00592205	0.576173
Indoleacetate levels	Epilepsy	Inverse variance weighted	28	0.074128	0.0347979	0.0331517	1	0.901242	(0.005924048, 0.142331997)	1.07694	(1.005941629, 1.152959364)	25.3993	26	0.496471	27.7351	27	0.424725	0.014948	0.00978061	0.138506
Dihomo-linoleate (20:2n6) levels	Epilepsy	Inverse variance weighted	3	0.232276	0.109114	0.0332759	1	0.901242	(0.018411812, 0.44614027)	1.26147	(1.018582355, 1.562270591)	0.52622	1	0.468201	1.97487	2	0.372531	-0.316941	0.263327	0.441347
N-formylanthranilic acid levels	Epilepsy	Inverse variance weighted	23	0.0508514	0.0239776	0.0339401	1	0.901242	(0.003855186, 0.097847566)	1.05217	(1.003862627, 1.102794669)	21.4318	21	0.432857	21.4323	22	0.494176	-0.000149229	0.00704646	0.983304
N-formylphenylalanine levels	Epilepsy	Inverse variance weighted	31	0.0666844	0.0316465	0.035103	1	0.901242	(0.004657338, 0.1287115)	1.06896	(1.0046682, 1.137361948)	28.3006	29	0.501887	28.4227	30	0.548045	0.00301171	0.00861734	0.729243
Adenosine 3',5'-cyclic monophosphate (camp) levels	Epilepsy	Inverse variance weighted	28	0.0776414	0.0373415	0.0375966	1	0.901242	(0.004452071, 0.150830763)	1.08074	(1.004461996, 1.162799853)	41.302	26	0.0289298	42.0106	27	0.0328364	-0.00796225	0.011922	0.510106
Glycocholate glucuronide (1) levels	Epilepsy	Inverse variance weighted	21	-0.0612145	0.0295969	0.0386143	1	0.901242	(-0.119224472, -0.003204579)	0.940621	(0.887608535, 0.99680055)	24.016	19	0.195539	24.3292	20	0.228306	0.00481261	0.00966762	0.624333
1-methylxanthine levels	Epilepsy	Inverse variance weighted	22	-0.0547379	0.0264951	0.038832	1	0.901242	(-0.106668361, -0.002807501)	0.946733	(0.898823708, 0.997196436)	16.5921	20	0.679282	16.5936	21	0.735426	-0.000283854	0.00715781	0.96876
1,5-anhydroglucitol (1,5-ag) levels	Epilepsy	Inverse variance weighted	30	-0.0513165	0.0249733	0.0398931	1	0.901242	(-0.100264227, -0.00236882)	0.949978	(0.904598368, 0.997633983)	26.1534	28	0.564614	26.1539	29	0.617256	0.000147985	0.00667613	0.982473
Androsterone glucuronide levels	Epilepsy	Inverse variance weighted	18	0.0606966	0.0295382	0.0398933	1	0.901242	(0.002801761, 0.118591503)	1.06258	(1.002805689, 1.125909893)	8.80224	16	0.921333	9.1769	17	0.934548	0.00383212	0.00626073	0.54908
Glucuronide of piperine metabolite C17H21NO3 (5) levels	Epilepsy	Inverse variance weighted	18	-0.0868757	0.0426701	0.041752	1	0.901242	(-0.170509146, -0.003242235)	0.916791	(0.843235378, 0.996763015)	16.9292	16	0.39019	17.4309	17	0.425564	0.00934814	0.0135769	0.500979
Gamma-glutamyltryptophan levels	Epilepsy	Inverse variance weighted	23	0.0705832	0.0351922	0.0448935	1	0.908064	(0.001606566, 0.139559799)	1.07313	(1.001607857, 1.149767559)	25.014	21	0.246557	25.4727	22	0.275008	-0.00681347	0.0109799	0.54158
7-methylguanine levels	Epilepsy	Inverse variance weighted	22	-0.0742524	0.0371657	0.0457306	1	0.908064	(-0.147097223, -0.001407526)	0.928437	(0.863210049, 0.998593464)	15.7994	20	0.728989	16.2754	21	0.753982	0.00641446	0.00929702	0.498156
Methyl vanillate sulfate levels	Epilepsy	Inverse variance weighted	22	0.0538784	0.0270881	0.0467004	1	0.908064	(0.000785748, 0.106971081)	1.05536	(1.000786057, 1.11290207)	18.796	20	0.535117	19.5166	21	0.552038	-0.0122527	0.0144344	0.406011
Alpha-ketoglutaramate levels	Epilepsy	Inverse variance weighted	18	0.0759509	0.0385104	0.048585	1	0.912374	(0.000470419, 0.151431312)	1.07891	(1.000470529, 1.16349838)	22.6684	16	0.122892	22.7532	17	0.157458	0.00238742	0.00975413	0.809753
Glycosyl ceramide (d18:1/23:1, d17:1/24:1) levels	Generalized Epilepsy	Inverse variance weighted	17	0.367539	0.10322	0.000369842	0.517779	0.269895	(0.165226806, 0.569850928)	1.44418	(1.179660642, 1.768003472)	7.03803	15	0.956586	8.98957	16	0.913842	-0.0486587	0.0348315	0.182747
Glutamine conjugate of C6H10O2 (2) levels	Generalized Epilepsy	Inverse variance weighted	13	0.545626	0.153707	0.000385564	0.53979	0.269895	(0.244359782, 0.846892715)	1.72569	(1.276803618, 2.332388185)	4.85442	11	0.938011	4.94656	12	0.95974	-0.0111539	0.0367466	0.767145
(N(1) + N(8))-acetylspermidine levels	Generalized Epilepsy	Inverse variance weighted	33	0.245124	0.0751286	0.00110348	1	0.514956	(0.097871616, 0.39237554)	1.27778	(1.102821192, 1.480493591)	28.9261	31	0.573083	29.0451	32	0.616872	0.00702144	0.0203514	0.732417
Vanillylmandelate (VMA) levels	Generalized Epilepsy	Inverse variance weighted	31	-0.298929	0.0984144	0.00238592	1	0.668057	(-0.491820768, -0.10603628)	0.741612	(0.611511959, 0.899392018)	15.574	29	0.980005	19.4319	30	0.930499	-0.0555092	0.0282613	0.0591622
Phenylalanine levels	Generalized Epilepsy	Inverse variance weighted	14	0.409211	0.140121	0.00349572	1	0.687365	(0.134573657, 0.683848861)	1.50563	(1.144048923, 1.981489553)	12.19	12	0.43054	13.0978	13	0.440283	0.0378533	0.0400426	0.363139
Alliin levels	Generalized Epilepsy	Inverse variance weighted	18	-0.304487	0.104882	0.00369457	1	0.687365	(-0.510056551, -0.098917395)	0.737502	(0.600461621, 0.90581753)	12.8754	16	0.681849	13.3836	17	0.710152	0.0216243	0.0303322	0.486166
3-formylindole levels	Generalized Epilepsy	Inverse variance weighted	27	-0.212626	0.0737287	0.0039278	1	0.687365	(-0.357134535, -0.068118137)	0.808458	(0.69967836, 0.934150109)	10.0618	25	0.996483	10.1282	26	0.997751	0.00528661	0.0205192	0.798792
Glycocholate glucuronide (1) levels	Generalized Epilepsy	Inverse variance weighted	21	-0.224568	0.079636	0.00480343	1	0.747201	(-0.380654226, -0.068481239)	0.798861	(0.683414155, 0.933810979)	19.208	19	0.443565	20.2105	20	0.444836	0.0253943	0.0255021	0.331874
Theobromine levels	Generalized Epilepsy	Inverse variance weighted	26	0.298605	0.112097	0.00772609	1	0.851267	(0.078895185, 0.518315791)	1.34798	(1.082090897, 1.679197147)	26.4148	24	0.332459	27.2775	25	0.342163	0.0279832	0.0316065	0.384746
S-methylmethionine levels	Generalized Epilepsy	Inverse variance weighted	19	-0.324465	0.123063	0.00837472	1	0.851267	(-0.565668594, -0.083261595)	0.722914	(0.567980271, 0.92011042)	16.727	17	0.473004	16.7285	18	0.54184	-0.00158739	0.0413482	0.969823
Glutamine conjugate of C7H12O2 levels	Generalized Epilepsy	Inverse variance weighted	24	0.289325	0.110704	0.00896188	1	0.851267	(0.07234558, 0.50630505)	1.33553	(1.075026788, 1.659149382)	13.0384	22	0.932085	13.23	23	0.946824	0.0139846	0.0319457	0.665826
Andro steroid monosulfate C19H28O6S (1) levels	Generalized Epilepsy	Inverse variance weighted	35	-0.234447	0.0909243	0.00992331	1	0.86829	(-0.412658891, -0.056235761)	0.791008	(0.66188802, 0.945316241)	35.739	33	0.340949	36.05	34	0.372842	-0.0126803	0.0236616	0.59562
Sphingomyelin (d18:0/20:0, d16:0/22:0) levels	Generalized Epilepsy	Inverse variance weighted	24	-0.30309	0.119081	0.0109204	1	0.888588	(-0.536488927, -0.069690504)	0.738533	(0.58479792, 0.932682437)	21.6151	22	0.483051	21.8597	23	0.528737	-0.0145031	0.029329	0.625856
5alpha-androstan-3beta,17beta-diol monosulfate (2) levels	Generalized Epilepsy	Inverse variance weighted	25	-0.287815	0.11733	0.0141654	1	0.888588	(-0.51778179, -0.057848648)	0.7499	(0.595840783, 0.943792782)	16.6026	23	0.828285	18.1094	24	0.79767	-0.0351964	0.0286732	0.23205
Vanillic alcohol sulfate levels	Generalized Epilepsy	Inverse variance weighted	25	0.219551	0.0898219	0.0145136	1	0.888588	(0.043500134, 0.395601876)	1.24552	(1.044460134, 1.485277876)	23.0463	23	0.458068	23.063	24	0.516082	0.00339961	0.0263652	0.898524
Sphingomyelin (d18:1/22:1, d18:2/22:0, d16:1/24:1) levels	Generalized Epilepsy	Inverse variance weighted	12	-0.399536	0.163618	0.0146107	1	0.888588	(-0.720226637, -0.078845152)	0.670631	(0.486641952, 0.924183021)	6.57193	10	0.765144	6.68478	11	0.824006	-0.0134193	0.0399466	0.743865
Glycoursodeoxycholic acid sulfate (1) levels	Generalized Epilepsy	Inverse variance weighted	26	0.243407	0.0996889	0.0146198	1	0.888588	(0.048016512, 0.43879717)	1.27559	(1.049187979, 1.550840699)	29.3524	24	0.207152	29.3905	25	0.247923	0.00543548	0.0307799	0.861311
Oleoyl-linoleoyl-glycerol (18:1/18:2) [2] levels	Generalized Epilepsy	Inverse variance weighted	24	-0.233196	0.0962932	0.0154469	1	0.888588	(-0.421930427, -0.044461208)	0.791998	(0.655779662, 0.956512704)	13.4466	22	0.919951	13.7664	23	0.933366	-0.0157448	0.0278436	0.577473
Glycoursodeoxycholate levels	Generalized Epilepsy	Inverse variance weighted	25	-0.234381	0.0972833	0.0159846	1	0.888588	(-0.425056698, -0.043706085)	0.79106	(0.653732719, 0.957235262)	16.2429	23	0.844677	16.3909	24	0.873454	-0.00917875	0.0238582	0.703979
(2,4 or 2,5)-dimethylphenol sulfate levels	Generalized Epilepsy	Inverse variance weighted	21	0.232467	0.0979613	0.0176421	1	0.891842	(0.040462364, 0.42447073)	1.26171	(1.041292118, 1.528781067)	18.9977	19	0.456984	19.01	20	0.521173	0.00412783	0.0371392	0.912667
Tryptophan betaine levels	Generalized Epilepsy	Inverse variance weighted	32	-0.211984	0.090239	0.0188167	1	0.891842	(-0.388852671, -0.035115821)	0.808977	(0.677834127, 0.965493585)	31.8171	30	0.376084	31.8702	31	0.423047	-0.00466878	0.0208481	0.82432
Hydroxyasparagine levels	Generalized Epilepsy	Inverse variance weighted	14	0.44559	0.192366	0.0205379	1	0.891842	(0.068553847, 0.822626935)	1.56141	(1.070958291, 2.276472135)	10.0396	12	0.61249	10.0988	13	0.68584	-0.0114084	0.0468918	0.811889
Dopamine 3-o-sulfate levels	Generalized Epilepsy	Inverse variance weighted	18	-0.252137	0.10962	0.0214432	1	0.891842	(-0.466992472, -0.037280603)	0.777139	(0.626884809, 0.963405763)	18.068	16	0.319928	18.5705	17	0.353735	0.0200229	0.0300172	0.514248
3,4-dihydroxybutyrate levels	Generalized Epilepsy	Inverse variance weighted	23	-0.233724	0.101783	0.021659	1	0.891842	(-0.433219578, -0.034229203)	0.79158	(0.648418098, 0.966349989)	14.7492	21	0.835323	15.2784	22	0.850017	-0.0191003	0.0262567	0.474986
Valine levels	Generalized Epilepsy	Inverse variance weighted	18	0.316865	0.143862	0.0276254	1	0.961925	(0.034895881, 0.598834285)	1.37282	(1.035511887, 1.819995967)	12.2084	16	0.729516	12.2281	17	0.786133	0.00614954	0.0437862	0.890062
5alpha-pregnan-3beta,20alpha-diol disulfate levels	Generalized Epilepsy	Inverse variance weighted	26	0.213614	0.0973486	0.0282125	1	0.961925	(0.022810539, 0.404417077)	1.23814	(1.023072689, 1.498428777)	22.0173	24	0.578232	24.4218	25	0.495124	-0.0414944	0.0267599	0.13408
Deoxycholic acid 12-sulfate levels	Generalized Epilepsy	Inverse variance weighted	18	-0.13661	0.0622745	0.0282585	1	0.961925	(-0.258668135, -0.014552194)	0.87231	(0.772079207, 0.985553178)	17.6465	16	0.345002	18.0513	17	0.385611	-0.0105759	0.0174556	0.553097
Tetradecadienoate (14:2) levels	Generalized Epilepsy	Inverse variance weighted	6	0.386637	0.178644	0.0304424	1	0.961925	(0.036494498, 0.736778854)	1.47202	(1.037168598, 2.089195062)	3.58374	4	0.465261	3.93049	5	0.559467	0.0307887	0.0522855	0.587604
Orotate levels	Generalized Epilepsy	Inverse variance weighted	33	0.0999776	0.046591	0.0318843	1	0.961925	(0.008659306, 0.191295875)	1.10515	(1.008696906, 1.21081765)	27.9971	31	0.621315	28.3322	32	0.652836	0.0086422	0.0149287	0.566842
3-hydroxyhexanoate levels	Generalized Epilepsy	Inverse variance weighted	14	0.315857	0.148059	0.0328987	1	0.961925	(0.025661182, 0.606052607)	1.37143	(1.025993264, 1.833180812)	14.1284	12	0.292583	14.1335	13	0.364509	-0.00295938	0.0449813	0.948627
S-adenosylhomocysteine (SAH) levels	Generalized Epilepsy	Inverse variance weighted	22	-0.192701	0.0907151	0.03365	1	0.961925	(-0.370502548, -0.014899162)	0.824729	(0.690387291, 0.985211282)	9.6552	20	0.974002	10.4987	21	0.971683	0.021632	0.0235536	0.369346
Heneicosapentaenoate (21:5n3) levels	Generalized Epilepsy	Inverse variance weighted	17	0.202151	0.0956792	0.0346181	1	0.961925	(0.014619558, 0.389681982)	1.22403	(1.014726946, 1.476511162)	11.7006	15	0.701537	12.9917	16	0.673366	0.0363112	0.0319567	0.273674
Succinylcarnitine levels	Generalized Epilepsy	Inverse variance weighted	25	-0.199569	0.0952073	0.0360689	1	0.961925	(-0.386175, -0.012962504)	0.819084	(0.679651576, 0.987121148)	13.5455	23	0.939151	20.0664	24	0.692993	-0.0730487	0.0286061	0.017756
Plasma lactate levels	Generalized Epilepsy	Inverse variance weighted	18	0.258481	0.123527	0.0363934	1	0.961925	(0.016367892, 0.500594154)	1.29496	(1.01650258, 1.649701155)	15.718	16	0.472807	18.4136	17	0.363208	0.0562096	0.0342361	0.120133
4-allylcatechol sulfate levels	Generalized Epilepsy	Inverse variance weighted	23	-0.224491	0.107296	0.0364157	1	0.961925	(-0.434790797, -0.014190419)	0.798923	(0.647400091, 0.98590979)	14.473	21	0.848435	15.266	22	0.850573	-0.0234284	0.0263104	0.383307
2-methylserine levels	Generalized Epilepsy	Inverse variance weighted	25	-0.0790203	0.0380545	0.0378472	1	0.981225	(-0.153607019, -0.004433548)	0.924021	(0.857608978, 0.995576266)	22.7621	23	0.474735	23.0161	24	0.51885	0.00860034	0.0170649	0.619071
Glycodeoxycholate 3-sulfate levels	Generalized Epilepsy	Inverse variance weighted	24	-0.127432	0.0625022	0.0414658	1	0.992466	(-0.249936303, -0.004927821)	0.880353	(0.778850392, 0.995084301)	13.5788	22	0.915753	13.5793	23	0.938289	0.000454896	0.0199575	0.982021
Theophylline levels	Generalized Epilepsy	Inverse variance weighted	23	-0.229123	0.112446	0.0415882	1	0.992466	(-0.449517753, -0.008727814)	0.795231	(0.63793572, 0.991310163)	13.4848	21	0.890696	15.3714	22	0.845811	0.0442068	0.0321845	0.18407
Androsterone glucuronide levels	Generalized Epilepsy	Inverse variance weighted	18	0.188324	0.0924565	0.0416606	1	0.992466	(0.007109371, 0.369538773)	1.20722	(1.007134702, 1.447067034)	18.5278	16	0.293908	19.5701	17	0.296808	0.0187683	0.0197828	0.356875
Cerotoylcarnitine (C26) levels	Generalized Epilepsy	Inverse variance weighted	24	-0.197088	0.0969205	0.0420018	1	0.992466	(-0.387052439, -0.007123914)	0.821118	(0.679055485, 0.992901401)	15.6959	22	0.830689	17.7481	23	0.771006	0.0370581	0.0258683	0.166039
Dihomo-linoleate (20:2n6) levels	Focal Epilepsy	Inverse variance weighted	3	0.286431	0.141271	0.0426091	1	0.992466	(0.009538818, 0.563322972)	1.33167	(1.009584457, 1.756499613)	0.128086	1	0.720425	1.2645	2	0.531395	-0.365149	0.342533	0.479662
1-oleoyl-GPG (18:1) levels	Generalized Epilepsy	Inverse variance weighted	23	0.202379	0.0998689	0.0427188	1	0.992466	(0.00663621, 0.398122138)	1.22431	(1.006658278, 1.489025885)	23.8029	21	0.302708	23.9299	22	0.350917	-0.0113987	0.0340527	0.741143
Mannose levels	Generalized Epilepsy	Inverse variance weighted	22	-0.259908	0.130542	0.0464818	1	0.992466	(-0.515770024, -0.004045692)	0.771123	(0.597040682, 0.995962481)	17.7574	20	0.603383	17.7669	21	0.663703	-0.00291802	0.0299905	0.923458
Ascorbic acid 3-sulfate levels	Generalized Epilepsy	Inverse variance weighted	20	0.148707	0.0751516	0.047843	1	0.992466	(0.001409841, 0.296004267)	1.16033	(1.001410835, 1.344475894)	15.5864	18	0.621387	15.6203	19	0.682444	0.0033196	0.018043	0.856084
Succinylcarnitine levels	Epilepsy	Inverse variance weighted	25	-0.0635776	0.0322536	0.0487036	1	0.992466	(-0.126794674, -0.000360518)	0.938401	(0.880914528, 0.999639547)	9.925	23	0.991731	10.9608	24	0.989289	-0.00985777	0.00968614	0.319398
3-Hydroxybutyrate levels	Focal Epilepsy	Inverse variance weighted	13	0.290062	0.071399	4.85e-05	0.0679542	0.0679542	(0.15012022, 0.430004254)	1.33651	(1.161973926, 1.537264064)	8.32319	11	0.684094	9.05558	12	0.698176	0.0181846	0.0212487	0.410364
Taurine levels	Focal Epilepsy	Inverse variance weighted	13	0.1778	0.0697936	0.0108495	1	0.995141	(0.041004348, 0.314595181)	1.19459	(1.041856635, 1.369704716)	12.2904	11	0.342213	12.4477	12	0.410424	-0.00672742	0.0179293	0.714632
4-oxo-retinoic acid levels	Focal Epilepsy	Inverse variance weighted	13	-0.154009	0.0726723	0.0340717	1	0.995141	(-0.29644645, -0.011571001)	0.857265	(0.743455438, 0.988495686)	6.56645	11	0.833029	13.4784	12	0.33525	0.0505965	0.0192452	0.0234469
Taurochenodeoxycholate levels	Focal Epilepsy	Inverse variance weighted	15	-0.136576	0.0598602	0.0225139	1	0.995141	(-0.253902017, -0.019250132)	0.87234	(0.775767811, 0.980933969)	9.50654	13	0.733702	9.69173	14	0.784357	-0.00745554	0.0173249	0.673999
Ethylparaben sulfate levels	Focal Epilepsy	Inverse variance weighted	15	0.129573	0.0618218	0.03609	1	0.995141	(0.008402336, 0.250743818)	1.13834	(1.008437734, 1.284980853)	8.08626	13	0.837936	8.79521	14	0.843941	0.0147537	0.0175223	0.415012
N-acetylglucosamine/n-acetylgalactosamine levels	Focal Epilepsy	Inverse variance weighted	16	0.0911348	0.0421709	0.0306889	1	0.995141	(0.008479882, 0.173789742)	1.09542	(1.008515938, 1.189805373)	9.31578	14	0.810306	9.31613	15	0.860416	0.000231056	0.0122011	0.985158
Eicosenoate (20:1) levels	Focal Epilepsy	Inverse variance weighted	17	0.141857	0.067668	0.036049	1	0.995141	(0.009228163, 0.27448667)	1.15241	(1.009270874, 1.315855033)	21.2839	15	0.128	21.5083	16	0.159788	0.00963771	0.0242359	0.696481
1-palmitoyl-2-docosahexaenoyl-gpc (16:0/22:6) levels	Focal Epilepsy	Inverse variance weighted	18	0.110274	0.0491398	0.0248264	1	0.995141	(0.013960283, 0.206588199)	1.11658	(1.014058182, 1.229476169)	9.38931	16	0.896519	10.5861	17	0.877256	-0.0168742	0.0154248	0.290168
Dimethylarginine (sdma + adma) levels	Focal Epilepsy	Inverse variance weighted	18	-0.125518	0.059297	0.0342794	1	0.995141	(-0.24174009, -0.009295959)	0.88204	(0.785260248, 0.990747114)	9.06874	16	0.910556	10.1113	17	0.898879	-0.0159129	0.0155849	0.322422
N-palmitoyl-sphingadienine (d18:2/16:0) levels	Focal Epilepsy	Inverse variance weighted	18	-0.123716	0.0592903	0.036923	1	0.995141	(-0.239925117, -0.007507019)	0.883631	(0.786686769, 0.992521088)	18.9064	16	0.273547	18.9147	17	0.333449	-0.0013631	0.0162282	0.934102
1-oleoyl-GPE (18:1) levels	Focal Epilepsy	Inverse variance weighted	20	-0.156691	0.0551589	0.00450127	1	0.995141	(-0.264801999, -0.048579178)	0.854969	(0.767357872, 0.952581913)	15.4335	18	0.632021	15.7352	19	0.674867	-0.00936901	0.0170562	0.589549
3-methoxycatechol sulfate (2) levels	Focal Epilepsy	Inverse variance weighted	20	0.108196	0.0497208	0.0295501	1	0.995141	(0.010743117, 0.205648819)	1.11427	(1.010801031, 1.228321765)	10.9429	18	0.896763	10.9617	19	0.925119	-0.00174828	0.0127562	0.89251
Hexanoylglycine levels	Focal Epilepsy	Inverse variance weighted	20	-0.0543183	0.0263033	0.0389158	1	0.995141	(-0.105872749, -0.002763846)	0.947131	(0.899539108, 0.99723997)	13.6064	18	0.754368	14.578	19	0.749014	-0.014267	0.0144736	0.337332
Histidine levels	Focal Epilepsy	Inverse variance weighted	20	-0.0742105	0.0359529	0.0390076	1	0.995141	(-0.144678182, -0.003742917)	0.928476	(0.865300718, 0.996264079)	16.7453	18	0.540679	17.3139	19	0.56861	0.00565753	0.00750251	0.46055
Pyrraline levels	Focal Epilepsy	Inverse variance weighted	21	0.105116	0.0465834	0.0240386	1	0.995141	(0.013812545, 0.196419463)	1.11084	(1.013908379, 1.217037301)	12.7982	19	0.848741	14.8841	20	0.783002	-0.0152467	0.0105567	0.164952
Glycocholate glucuronide (1) levels	Focal Epilepsy	Inverse variance weighted	21	-0.0932603	0.0449263	0.0379078	1	0.995141	(-0.181315907, -0.005204722)	0.910956	(0.834171796, 0.994808799)	33.5243	19	0.0208979	33.5669	20	0.0292082	-0.00229563	0.0147753	0.878169
Ximenoylcarnitine (C26:1) levels	Focal Epilepsy	Inverse variance weighted	22	-0.0909586	0.0418032	0.0295644	1	0.995141	(-0.172892899, -0.009024382)	0.913055	(0.841227706, 0.991016216)	21.8831	20	0.346888	21.9194	21	0.404167	0.00247789	0.0136001	0.857262
Gamma-glutamyltryptophan levels	Focal Epilepsy	Inverse variance weighted	23	0.097227	0.04229	0.0215018	1	0.995141	(0.014338619, 0.180115477)	1.10211	(1.01444191, 1.197355623)	20.5341	21	0.487695	21.0981	22	0.51468	-0.00976398	0.0130004	0.460954
N-palmitoyl-heptadecasphingosine (d17:1/16:0) levels	Focal Epilepsy	Inverse variance weighted	23	-0.114748	0.055595	0.0390184	1	0.995141	(-0.223714018, -0.005781504)	0.891591	(0.799543757, 0.994235177)	41.4737	21	0.00489689	42.1033	22	0.00607331	-0.00918962	0.0162758	0.578316
Sphingomyelin (d18:0/20:0, d16:0/22:0) levels	Focal Epilepsy	Inverse variance weighted	24	-0.130709	0.0633125	0.0389701	1	0.995141	(-0.254801364, -0.006616317)	0.877473	(0.77507044, 0.993405523)	32.1442	22	0.0749712	33.838	23	0.0675368	-0.0167358	0.0155434	0.293275
3-methyl catechol sulfate (2) levels	Focal Epilepsy	Inverse variance weighted	24	-0.0660429	0.0325159	0.0422453	1	0.995141	(-0.129774036, -0.002311733)	0.936091	(0.878293871, 0.997690937)	20.4742	22	0.553406	20.7126	23	0.598636	-0.00555211	0.0113714	0.630201
Linoleoyl-arachidonoyl-glycerol (18:2/20:4) [2] levels	Focal Epilepsy	Inverse variance weighted	27	-0.101917	0.0422483	0.0158503	1	0.995141	(-0.184724036, -0.019110757)	0.903104	(0.831333671, 0.981070696)	23.6519	25	0.53955	23.673	26	0.594656	0.00181334	0.0124917	0.885745
Ceramide (d18:1/14:0, d16:1/16:0) levels	Focal Epilepsy	Inverse variance weighted	27	0.0948521	0.0433594	0.0287003	1	0.995141	(0.009867699, 0.179836598)	1.0995	(1.009916545, 1.197021751)	25.0618	25	0.458915	25.5491	26	0.488091	0.00812528	0.0116537	0.492093
Adenosine 3',5'-cyclic monophosphate (camp) levels	Focal Epilepsy	Inverse variance weighted	28	0.0914297	0.0409627	0.0256136	1	0.995141	(0.01114271, 0.171716613)	1.09574	(1.011205021, 1.187341309)	30.0955	26	0.263672	30.1402	27	0.307893	-0.0025884	0.0131834	0.845873
Pregnanediol-3-glucuronide levels	Focal Epilepsy	Inverse variance weighted	29	-0.0956882	0.0421972	0.023351	1	0.995141	(-0.178394793, -0.012981654)	0.908747	(0.836612069, 0.987102244)	18.7702	27	0.878222	19.0937	28	0.895219	-0.0071664	0.0125996	0.574207
1,5-anhydroglucitol (1,5-ag) levels	Focal Epilepsy	Inverse variance weighted	30	-0.0658416	0.0322894	0.0414392	1	0.995141	(-0.129128817, -0.002554364)	0.936279	(0.878860746, 0.997448896)	27.0532	28	0.515352	27.0958	29	0.566539	-0.00178	0.00862805	0.838046
N-formylphenylalanine levels	Focal Epilepsy	Inverse variance weighted	31	0.104169	0.0409464	0.0109578	1	0.995141	(0.023914455, 0.184424473)	1.10979	(1.024202699, 1.202526155)	28.9291	29	0.468764	28.9568	30	0.519866	0.00185671	0.0111485	0.868885
Table columns are defined as follows:
Exposure: The biological trait as the exposure variable.
Outcome: The epilepsy phenotype examined as the outcome variable (Epilepsy, Generalized Epilepsy, or Focal Epilepsy).
Method: MR method used for causal inference use Inverse-Variance Weighted [IVW].
Number of SNPs: Number of single nucleotide polymorphisms used in the MR analysis.
Effect Size (Beta): Estimated causal effect of the exposure on the outcome.
Lower / Upper of 95% CI (OR): Confidence interval of the odds ratio.
P-value: Significance level of the MR estimate.
95% Confidence Interval (Lower, Upper): Confidence interval for the estimated effect size.
Odds Ratio (OR): Exponentiated effect size for binary outcomes.
95% Confidence Interval of OR (Lower, Upper): Confidence interval of the odds ratio.
Heterogeneity Q (MR Egger): Cochran's Q statistic for heterogeneity in MR-Egger regression.
Degrees of Freedom (MR Egger): Degrees of freedom for heterogeneity test in MR-Egger.
P-value (MR Egger): P-value for heterogeneity under MR-Egger.
Heterogeneity Q (IVW): Cochran’s Q statistic for heterogeneity under IVW model.
Degrees of Freedom (IVW): Degrees of freedom for heterogeneity test in IVW.
P-value (IVW): P-value for heterogeneity under the IVW method.
Egger Intercept: Intercept from MR-Egger regression, used to assess directional pleiotropy.
Standard Error of Egger Intercept: Standard error of the Egger intercept.
P-value of Egger Intercept: P-value for the intercept test.
Lower / Upper of 95% CI: Confidence interval for the beta estimate.
Lower / Upper of 95% CI (OR): Confidence interval of the odds ratio.
Standard Error (SE):Standard error of the effect estimate
Data source (MiBioGen / DMP): Indicates the origin of instruments and trait definitions.
Abbreviations: DMP, Dutch Microbiome Project.
Q-value (Bonferroni): Bonferroni-adjusted p-value controlling the family-wise error rate within each test family (metabolites, DMP taxa, MiBioGen taxa)
Q-value (BH-FDR): Benjamini–Hochberg false discovery rate–adjusted q-value computed within each test family

## Sheet: GM taxa-Epilepsy MR result
Two-Sample MR Analysis of Gut Microbial Taxa on Epilepsy and Its Subtypes
Exposure	Outcome	Method	Number of SNPs	Effect Size (Beta)	Standard Error (SE)	P-value	Q-value（Bonferroni）	Q-value（BH-FDR）	95% Confidence Interval (Lower, Upper)	Odds Ratio (OR)	95% Confidence Interval of OR (Lower, Upper)	Heterogeneity Q (MR Egger)	Degrees of Freedom (MR Egger)	P-value (MR Egger)	Heterogeneity Q (IVW)	Degrees of Freedom (IVW)	P-value (IVW)	Egger Intercept	Standard Error of Egger Intercept	P-value of Egger Intercept	Data source
class Betaproteobacteria	Epilepsy	Inverse variance weighted	12	-0.143711	0.0501587	0.00416845	1	0.685703	(-0.242022184, -0.045399931)	0.866138	(0.785038762, 0.955615225)	10.12	11	0.519627	10.457	12	0.575937	0.0118708	0.0204493	0.573279	BMP
family Clostridiales_noname	Epilepsy	Inverse variance weighted	6	-0.128007	0.0618433	0.0384655	1	0.98113	(-0.249219914, -0.006794067)	0.879847	(0.779408552, 0.99322896)	4.36338	4	0.359055	4.67944	5	0.456239	-0.0145579	0.0270457	0.618944	BMP
genus Erysipelotrichaceae_noname	Epilepsy	Inverse variance weighted	11	-0.0847181	0.0323414	0.00880602	1	0.796945	(-0.148107159, -0.021328962)	0.918771	(0.862338703, 0.978896892)	7.09359	9	0.627376	7.51613	10	0.675985	-0.0158539	0.0243897	0.531914	BMP
phylum Proteobacteria	Epilepsy	Inverse variance weighted	9	-0.102022	0.0518579	0.0491449	1	0.98113	(-0.203663295, -0.00038)	0.90301	(0.815736988, 0.99961984)	8.24282	8	0.410118	8.78746	9	0.457121	0.0138069	0.0189904	0.487924	BMP
class Betaproteobacteria	Epilepsy	Inverse variance weighted	10	0.209627	0.0811991	0.0098332	1	0.659283	(0.050476627, 0.368776976)	1.23322	(1.05177228, 1.445965082)	4.35035	8	0.824212	4.94122	9	0.839402	0.0135854	0.0176736	0.464167	MiBioGen
genus Marvinbryantia	Epilepsy	Inverse variance weighted	10	0.195491	0.0720219	0.00664097	1	0.659283	(0.054328362, 0.336654143)	1.21591	(1.055831241, 1.400254692)	5.56983	8	0.695291	5.94539	9	0.745372	-0.0148906	0.0242985	0.557009	MiBioGen
order Burkholderiales	Epilepsy	Inverse variance weighted	10	0.205584	0.0800763	0.0102479	1	0.659283	(0.048634297, 0.362533278)	1.22824	(1.049836352, 1.43696504)	4.40282	8	0.819076	4.92942	9	0.840417	0.0128124	0.0176558	0.48872	MiBioGen
genus Phascolarctobacterium	Epilepsy	Inverse variance weighted	7	-0.182656	0.0778787	0.0190073	1	0.740609	(-0.335298103, -0.030013482)	0.833055	(0.715124874, 0.97043245)	5.05943	5	0.40867	5.4205	6	0.491117	-0.0192821	0.0322797	0.576298	MiBioGen
genus Bifidobacterium	Epilepsy	Inverse variance weighted	12	0.174532	0.0745264	0.0191868	1	0.740609	(0.028460319, 0.320603964)	1.19069	(1.028869183, 1.377959751)	13.3606	10	0.204205	17.7677	11	0.0871296	-0.0236806	0.0130385	0.0993904	MiBioGen
genus Ruminococcaceae UCG009	Epilepsy	Inverse variance weighted	11	-0.110521	0.0512532	0.0310545	1	0.844305	(-0.210977455, -0.010064773)	0.895367	(0.809792324, 0.989985707)	8.22839	9	0.511304	8.32518	10	0.597107	-0.00600306	0.0192956	0.762802	MiBioGen
family Streptococcaceae	Epilepsy	Inverse variance weighted	11	0.167287	0.0779951	0.0319655	1	0.844305	(0.014416767, 0.320157428)	1.18209	(1.01452119, 1.37734458)	3.944	9	0.915059	4.30245	10	0.932673	-0.015473	0.0258438	0.564129	MiBioGen
class Clostridia	Epilepsy	Inverse variance weighted	11	-0.16196	0.077728	0.0371898	1	0.844305	(-0.314306811, -0.009612989)	0.850475	(0.730294931, 0.990433068)	10.6118	9	0.303256	11.0451	10	0.354018	0.00910068	0.0150138	0.559389	MiBioGen
genus Streptococcus	Epilepsy	Inverse variance weighted	12	0.15225	0.0749833	0.042311	1	0.844305	(0.005282431, 0.299216947)	1.16445	(1.005296408, 1.348802211)	4.30232	10	0.93268	4.69989	11	0.944825	-0.0139742	0.0221626	0.542487	MiBioGen
genus Eubacterium nodatum group	Epilepsy	Inverse variance weighted	11	0.0724778	0.0359422	0.0437464	1	0.844305	(0.002031187, 0.142924484)	1.07517	(1.002033252, 1.15364268)	3.39177	9	0.946721	3.71801	10	0.959173	0.0132808	0.0232517	0.581862	MiBioGen
class Betaproteobacteria	Focal Epilepsy	Inverse variance weighted	12	-0.231137	0.0829176	0.00531091	1	0.981139	(-0.393655238, -0.068618073)	0.793631	(0.674586588, 0.933683211)	17.8573	11	0.0849515	18.6691	12	0.0968339	0.0238554	0.0337349	0.494186	BMP
family Porphyromonadaceae	Focal Epilepsy	Inverse variance weighted	17	0.141959	0.0541208	0.00871565	1	0.981139	(0.035882675, 0.248036238)	1.15253	(1.036534228, 1.281506371)	12.8898	15	0.610807	12.8917	16	0.680659	0.00088967	0.0205288	0.966004	BMP
genus Flavonifractor	Focal Epilepsy	Inverse variance weighted	5	0.155367	0.0568767	0.006302	1	0.981139	(0.043888335, 0.266844968)	1.16809	(1.044865673, 1.305837984)	0.799348	3	0.849623	0.820006	4	0.935746	-0.0160347	0.111563	0.894827	BMP
genus Parabacteroides	Focal Epilepsy	Inverse variance weighted	12	-0.143821	0.0653996	0.0278698	1	0.981139	(-0.272004333, -0.015637975)	0.866043	(0.76185096, 0.984483663)	8.26974	12	0.763711	8.28927	13	0.824257	0.00438737	0.0313961	0.891181	BMP
genus Parasutterella	Focal Epilepsy	Inverse variance weighted	12	-0.115049	0.0482205	0.0170378	1	0.981139	(-0.209561134, -0.02053664)	0.891323	(0.810940062, 0.9796728)	6.44607	10	0.776499	6.66657	11	0.825407	0.0134004	0.0285373	0.648731	BMP
order Actinomycetales	Focal Epilepsy	Inverse variance weighted	2	0.190715	0.0909757	0.0360528	1	0.981139	(0.012402844, 0.369027435)	1.21011	(1.012480078, 1.446327283)	3.087	1	0.0789202	3.50481	2	0.173357	0.0529429	0.143909	0.775577	BMP
species Bacteroides_caccae	Focal Epilepsy	Inverse variance weighted	9	-0.116795	0.058193	0.0447464	1	0.981139	(-0.230853388, -0.002736857)	0.889767	(0.793855846, 0.997266885)	4.05506	7	0.773414	4.34133	8	0.82509	-0.01351	0.0252505	0.609192	BMP
species Eubacterium_rectale	Focal Epilepsy	Inverse variance weighted	8	0.172848	0.0807694	0.0323534	1	0.981139	(0.014539838, 0.331155997)	1.18869	(1.014646055, 1.392577013)	1.85195	6	0.932798	2.09239	7	0.95455	0.019882	0.0405469	0.641303	BMP
species Ruminococcus_obeum	Focal Epilepsy	Inverse variance weighted	12	0.120103	0.0567323	0.0342582	1	0.981139	(0.00890809, 0.231298554)	1.12761	(1.008947885, 1.260235431)	10.4076	11	0.494137	11.8852	12	0.45494	-0.0287614	0.0236607	0.24959	BMP
genus Bifidobacterium	Focal Epilepsy	Inverse variance weighted	12	0.228386	0.0949773	0.0161886	1	0.988725	(0.042230341, 0.414541443)	1.25657	(1.043134727, 1.513676475)	16.1355	10	0.0958194	17.0314	11	0.106949	-0.0139724	0.0187508	0.473323	MiBioGen
genus Bilophila	Focal Epilepsy	Inverse variance weighted	13	0.217949	0.0895312	0.0149194	1	0.988725	(0.042467387, 0.393429878)	1.24352	(1.043382028, 1.482055355)	12.6434	11	0.31727	12.9772	12	0.370699	0.0178244	0.0330747	0.600683	MiBioGen
genus Erysipelatoclostridium	Focal Epilepsy	Inverse variance weighted	15	0.13008	0.0654799	0.0469707	1	0.988725	(0.001739431, 0.258420775)	1.13892	(1.001740945, 1.294883558)	9.04644	13	0.769427	9.13363	14	0.822396	-0.00606954	0.0205554	0.772445	MiBioGen
genus Eubacterium nodatum group	Focal Epilepsy	Inverse variance weighted	11	0.0973999	0.0465658	0.036469	1	0.988725	(0.006130846, 0.188668914)	1.1023	(1.006149678, 1.207641053)	4.56567	9	0.870409	5.3209	10	0.868737	0.0261737	0.030118	0.407403	MiBioGen
genus Flavonifractor	Focal Epilepsy	Inverse variance weighted	5	-0.247266	0.1182	0.0364447	1	0.988725	(-0.47893693, -0.015594224)	0.780933	(0.619441551, 0.984526737)	2.17927	3	0.536043	2.42826	4	0.657527	0.0192948	0.0386684	0.652086	MiBioGen
class Bacteroidia	Generalized Epilepsy	Inverse variance weighted	10	-0.337519	0.171203	0.0486714	1	0.918348	(-0.673076537, -0.001961797)	0.713538	(0.510136706, 0.998040126)	9.22432	11	0.601195	12.5366	12	0.403604	0.104098	0.0571981	0.0960583	BMP
family Streptococcaceae	Generalized Epilepsy	Inverse variance weighted	13	0.196427	0.0975572	0.0440667	1	0.918348	(0.005214974, 0.387639306)	1.21705	(1.005228595, 1.473498206)	6.21592	12	0.904809	6.327	13	0.933438	0.0207218	0.0621738	0.744668	BMP
genus Barnesiella	Generalized Epilepsy	Inverse variance weighted	14	-0.248402	0.1264	0.0493915	1	0.918348	(-0.496146505, -0.000657)	0.780047	(0.608872432, 0.999343357)	9.49823	12	0.659889	9.81954	13	0.70862	-0.0288824	0.0509527	0.581266	BMP
genus Paraprevotella	Generalized Epilepsy	Inverse variance weighted	10	-0.264114	0.120388	0.0282456	1	0.918348	(-0.500074556, -0.028153752)	0.767886	(0.606485441, 0.972238872)	7.55647	8	0.477948	7.70825	9	0.563794	-0.0263282	0.0675803	0.70701	BMP
species Bacteroides_xylanisolvens	Generalized Epilepsy	Inverse variance weighted	13	0.251407	0.119891	0.0359958	1	0.918348	(0.016421998, 0.486392839)	1.28583	(1.01655758, 1.626438799)	8.79506	11	0.640803	8.81061	12	0.719016	0.00614909	0.0493078	0.903004	BMP
class Gammaproteobacteria	Generalized Epilepsy	Inverse variance weighted	6	0.718559	0.358144	0.0448198	1	0.991676	(0.016596891, 1.420520436)	2.05147	(1.016735384, 4.139274108)	5.6103	4	0.230203	6.63981	5	0.248836	0.0697691	0.0814351	0.439879	MiBioGen
genus Marvinbryantia	Generalized Epilepsy	Inverse variance weighted	10	0.713198	0.21242	0.000786543	0.1518	0.151803	(0.296854506, 1.129541521)	2.04051	(1.345619505, 3.094237531)	5.68213	8	0.682788	8.26908	9	0.507273	-0.115314	0.0716946	0.146415	MiBioGen
genus Oxalobacter	Generalized Epilepsy	Inverse variance weighted	11	0.263799	0.116495	0.0235448	1	0.991676	(0.035469992, 0.492128971)	1.30187	(1.036106556, 1.635795075)	8.16158	9	0.517948	8.94494	10	0.537336	-0.072305	0.0816934	0.399144	MiBioGen
genus Phascolarctobacterium	Generalized Epilepsy	Inverse variance weighted	7	-0.549188	0.229916	0.0169107	1	0.991676	(-0.999823117, -0.098552062)	0.577419	(0.367944518, 0.906148515)	5.76262	5	0.330007	5.91594	6	0.432672	-0.0370845	0.101674	0.730225	MiBioGen
genus Ruminococcaceae UCG013	Generalized Epilepsy	Inverse variance weighted	11	0.460309	0.223143	0.0391275	1	0.991676	(0.022948859, 0.897669328)	1.58456	(1.02321421, 2.453877257)	10.5494	9	0.307862	10.5585	10	0.392931	-0.00456252	0.0517801	0.931716	MiBioGen
order Mollicutes RF9	Generalized Epilepsy	Inverse variance weighted	12	0.393936	0.185651	0.0338443	1	0.991676	(0.030060821, 0.757811369)	1.48281	(1.030517209, 2.13360144)	12.7175	10	0.2399	12.9024	11	0.299752	-0.0181596	0.0476202	0.710926	MiBioGen

## Sheet: Epilepsy-GM taxa MRresults
Reverse MR Analysis: Effects of Epilepsy and Its Subtypes on Gut Microbial Composition
Exposure	Outcome	Method	NSNP	Effect Size (Beta)	Standard Error (SE）	P-value	Lower of 95% Confidence Interval	Upper of 95% Confidence Interval	Odds Ratio (OR)	Lower of 95% Confidence Interval(OR)	Upper of 95% Confidence Interval (OR)	Data source
Epilepsy	class Betaproteobacteria	Inverse variance weighted	55	0.0931874	0.0359158	0.00946988	0.0227925	0.163582	1.09767	1.02305	1.17772	BMP
Epilepsy	genus Phascolarctobacterium	Inverse variance weighted	55	-0.0740258	0.0302344	0.0143494	-0.133285	-0.0147664	0.928648	0.875215	0.985342	MiBioGen
Epilepsy	genus Ruminococcaceae UCG009	Inverse variance weighted	55	0.0741295	0.0366377	0.0430409	0.00231962	0.145939	1.07695	1.00232	1.15713	MiBioGen
Epilepsy	class Clostridia	Inverse variance weighted	56	-0.0338921	0.0235152	0.149504	-0.0799819	0.0121976	0.966676	0.923133	1.01227	MiBioGen
Epilepsy	genus Streptococcus	Inverse variance weighted	55	0.0326157	0.0250608	0.1931	-0.0165034	0.0817348	1.03315	0.983632	1.08517	MiBioGen
Epilepsy	phylum Proteobacteria	Inverse variance weighted	51	0.0439826	0.0374377	0.240067	-0.0293953	0.11736	1.04496	0.971033	1.12452	BMP
Epilepsy	family Streptococcaceae	Inverse variance weighted	55	0.0238995	0.0248848	0.336851	-0.0248747	0.0726736	1.02419	0.975432	1.07538	MiBioGen
Epilepsy	genus Eubacterium nodatum group	Inverse variance weighted	50	-0.0456204	0.0575334	0.427815	-0.158386	0.0671452	0.955405	0.85352	1.06945	BMP
Epilepsy	family Clostridiales_noname	Inverse variance weighted	57	0.0356464	0.0454626	0.432992	-0.0534602	0.124753	1.03629	0.947944	1.13287	BMP
Epilepsy	genus Erysipelotrichaceae_noname	Inverse variance weighted	59	0.0260038	0.062916	0.67938	-0.0973116	0.149319	1.02634	0.907273	1.16104	MiBioGen
Epilepsy	order Burkholderiales	Inverse variance weighted	56	-0.00712398	0.0243528	0.76988	-0.0548555	0.0406075	0.992901	0.946622	1.04144	MiBioGen
Epilepsy	genus Bifidobacterium	Inverse variance weighted	56	-0.00638702	0.0261231	0.806846	-0.0575882	0.0448142	0.993633	0.944039	1.04583	MiBioGen
Epilepsy	genus Marvinbryantia	Inverse variance weighted	55	-0.00463481	0.029116	0.873524	-0.0617021	0.0524325	0.995376	0.940163	1.05383	MiBioGen
Epilepsy	class Betaproteobacteria	Inverse variance weighted	56	-0.0036573	0.0243145	0.880436	-0.0513137	0.0439991	0.996349	0.949981	1.04498	MiBioGen
Focal Epilepsy	genus Erysipelatoclostridium	Inverse variance weighted	41	-0.0588267	0.0301487	0.0510313	-0.117918	0.000265	0.94287	0.888769	1.00026	MiBioGen
Focal Epilepsy	class Betaproteobacteria	Inverse variance weighted	44	0.0479291	0.0353845	0.17557	-0.0214246	0.117283	1.0491	0.978803	1.12444	BMP
Focal Epilepsy	family Porphyromonadaceae	Inverse variance weighted	46	0.0109802	0.0323293	0.734131	-0.0523852	0.0743456	1.01104	0.948963	1.07718	BMP
Focal Epilepsy	genus Bifidobacterium	Inverse variance weighted	44	0.00981903	0.0245922	0.689691	-0.0383816	0.0580197	1.00987	0.962346	1.05974	MiBioGen
Focal Epilepsy	genus Bilophila	Inverse variance weighted	41	0.0296334	0.0263284	0.260366	-0.0219704	0.0812371	1.03008	0.978269	1.08463	MiBioGen
Focal Epilepsy	genus Eubacterium nodatum group	Inverse variance weighted	36	-0.0600853	0.0541471	0.267142	-0.166214	0.046043	0.941684	0.846865	1.04712	MiBioGen
Focal Epilepsy	genus Flavonifractor	Inverse variance weighted	41	0.0203078	0.032047	0.526283	-0.0425042	0.0831199	1.02052	0.958386	1.08667	BMP
Focal Epilepsy	genus Flavonifractor	Inverse variance weighted	46	-0.0345641	0.0572216	0.545818	-0.146719	0.0775903	0.966026	0.863537	1.08068	MiBioGen
Focal Epilepsy	genus Parabacteroides	Inverse variance weighted	46	-0.0146443	0.0329473	0.656698	-0.0792211	0.0499324	0.985462	0.923836	1.0512	BMP
Focal Epilepsy	genus Parasutterella	Inverse variance weighted	46	-0.0589547	0.0440902	0.181177	-0.145371	0.027462	0.942749	0.864701	1.02784	BMP
Focal Epilepsy	order Actinomycetales	Inverse variance weighted	46	0.00118747	0.0603528	0.984302	-0.117104	0.119479	1.00119	0.889493	1.12691	BMP
Focal Epilepsy	species Bacteroides_caccae	Inverse variance weighted	46	0.00174772	0.0373651	0.962693	-0.0714879	0.0749833	1.00175	0.931008	1.07787	BMP
Focal Epilepsy	species Eubacterium_rectale	Inverse variance weighted	46	-0.022129	0.0321928	0.491837	-0.0852269	0.0409689	0.978114	0.918304	1.04182	BMP
Focal Epilepsy	species Ruminococcus_obeum	Inverse variance weighted	46	0.0250097	0.0366142	0.494568	-0.046754	0.0967735	1.02533	0.954322	1.10161	BMP
Generalized Epilepsy	family Streptococcaceae	Inverse variance weighted	38	0.0510927	0.0216479	0.0182664	0.00866289	0.0935225	1.05242	1.0087	1.09804	BMP
Generalized Epilepsy	genus Marvinbryantia	Inverse variance weighted	32	-0.0275601	0.0129918	0.0338929	-0.053024	-0.00209614	0.972816	0.948357	0.997906	MiBioGen
Generalized Epilepsy	genus Barnesiella	Inverse variance weighted	38	0.0277391	0.0171386	0.105551	-0.00585255	0.0613308	1.02813	0.994165	1.06325	BMP
Generalized Epilepsy	genus Paraprevotella	Inverse variance weighted	38	0.0224721	0.0230406	0.329397	-0.0226874	0.0676316	1.02273	0.977568	1.06997	BMP
Generalized Epilepsy	class Bacteroidia	Inverse variance weighted	38	0.0148489	0.0164711	0.367315	-0.0174344	0.0471323	1.01496	0.982717	1.04826	BMP
Generalized Epilepsy	genus Phascolarctobacterium	Inverse variance weighted	31	-0.0113377	0.0157732	0.472268	-0.0422533	0.0195779	0.988726	0.958627	1.01977	MiBioGen
Generalized Epilepsy	species Bacteroides_xylanisolvens	Inverse variance weighted	37	-0.0129088	0.0202143	0.523085	-0.0525288	0.0267112	0.987174	0.948827	1.02707	BMP
Generalized Epilepsy	class Gammaproteobacteria	Inverse variance weighted	32	-0.00721416	0.0113102	0.523573	-0.0293821	0.0149538	0.992812	0.971045	1.01507	MiBioGen
Generalized Epilepsy	genus Oxalobacter	Inverse variance weighted	31	-0.0144848	0.0243145	0.551359	-0.0621412	0.0331717	0.98562	0.93975	1.03373	MiBioGen
Generalized Epilepsy	genus Ruminococcaceae UCG013	Inverse variance weighted	32	-0.00366384	0.011026	0.739669	-0.0252748	0.0179471	0.996343	0.975042	1.01811	MiBioGen
Generalized Epilepsy	order Mollicutes RF9	Inverse variance weighted	31	-0.0032752	0.014139	0.816815	-0.0309876	0.0244372	0.99673	0.969488	1.02474	MiBioGen
