# Supplementary material for: Microbiota–sphingolipid pathway in generalized epilepsy: evidence from Mendelian randomization and clinical metabolomics
Source: Front Microbiol. 2025 Nov 28;16:1662050. doi: 10.3389/fmicb.2025.1662050 (PMC12698543; doi:10.3389/fmicb.2025.1662050)
Supplement: Supplementary file 6 [file Table_6.xlsx]

## Sheet: SM_stats
Relative Abundance of Differential Sphingomyelin Subtypes Before and After MCT Intervention
Sphingomyelin	1_Pr	2_Pr	3_Pr	4_Pr	5_Pr	6_Pr	7_Pr	8_Pr	9_Pr	MEAN_Pr	1_Po	2_Po	3_Po	4_Po	5_Po	6_Po	7_Po	8_Po	9_Po	MEAN_Po	VIP	P-VALUE	Q-VALUE	FOLD CHANGE	LOG_FOLDCHANGE	DZ	DZ_CI95
d18:1/18:0	2.17948	1.58624	2.77463	3.02866	2.43799	3.24617	2.86529	2.83437	2.47844	2.60347	2.28402	2.58943	3.55514	3.08625	2.69115	3.1683	4.21663	4.22079	2.93903	3.19453	1.00075	0.0133625	0.0721881	1.22702	0.295164	1.05387	(0.6316, 2.0633)
d18:0/14:0	0.0609657	0.0442655	0.0837275	0.132139	0.0560464	0.0755518	0.0213122	0.0927204	0.0243769	0.0656783	0.0427718	0.177627	0.207573	0.28666	0.0704246	0.0730234	0.489153	0.261931	0.0618409	0.185667	1.2073	0.0417942	0.148629	2.82692	1.49923	0.806952	(0.5290, 1.8119)
d18:1/19:0	1.08269e-05	1.0541e-05	0.000970281	1.07036e-05	0.000259637	0.000253398	0.00057064	0.00030701	1.07234e-05	0.000267085	0.0408419	0.0047989	0.00173311	0.00765507	0.0421524	0.00832429	0.00714312	0.0486631	0.010914	0.0191362	1.80903	0.017304	0.0851817	71.6485	6.16286	0.997045	(0.7087, 1.9441)
d18:1/36:8	1.08269e-05	1.0541e-05	1.08447e-05	1.07036e-05	1.08784e-05	1.10573e-05	1.08647e-05	0.000274279	1.07234e-05	4.00799e-05	1.25644	0.580991	0.752983	0.558744	1.38929	0.657984	1.17289	1.42814	0.955665	0.972571	2.11878	3.16908e-05	0.000903862	24265.8	14.5666	2.78758	(2.3090, 4.6266)
d18:1/12:2	1.08269e-05	1.0541e-05	1.08447e-05	1.07036e-05	1.08784e-05	1.10573e-05	1.08647e-05	1.07162e-05	1.07234e-05	1.07951e-05	0.0384706	0.00244594	0.00563329	0.00517995	0.0411911	0.00527671	0.00789088	0.0438682	0.00723227	0.0174654	2.09183	0.0191239	0.0909108	1617.9	10.6599	0.97523	(0.7367, 2.3111)
d18:0/16:0	2.47458	1.96201	2.09942	2.59873	2.16111	2.71804	1.92662	1.89217	2.37345	2.24513	2.5105	3.03383	2.42786	2.46392	2.28408	2.8228	2.74877	3.3584	2.44177	2.67688	1.20435	0.0475494	0.162236	1.19231	0.253755	0.779399	(0.4168, 1.4779)
d18:1/14:3	0.119672	0.00758274	0.00102213	0.750475	0.000970647	1.13142	0.00103748	0.0527008	0.0078858	0.230307	2.03019	0.0597947	0.953072	0.912435	0.230938	1.43512	0.519275	0.249169	0.27762	0.740846	1.40427	0.0313528	0.122656	3.21677	1.68561	0.868472	(0.6847, 2.3317)
Table columns are defined as follows:
Sphingomyelin:Each entry represents a distinct structural subtype of sphingomyelin quantified in the serum samples.
1_Pr to 9_Pr: Relative abundance values of each metabolite in the 9 patients before MCT intervention.
MEAN_Pr: Mean relative abundance of each metabolite across the 9 patients before MCT intervention.
1_Po to 9_Po: Relative abundance values of each metabolite in the same 9 patients after MCT intervention.
MEAN_Po: Mean relative abundance of each metabolite across the 9 patients after MCT intervention.
VIP (Variable Importance in Projection):the importance of the metabolite in distinguishing between samples before and after MCT intervention. A VIP > 1 typically indicates a relevant discriminatory variable.
P-VALUE: The p-value derived from t-test comparing metabolite levels between pre- and post-intervention samples
Q-VALUE: Benjamini–Hochberg FDR–adjusted p-value computed from the paired t-test p-values.
FOLD CHANGE: The ratio of mean abundance after versus before MCT intervention (MEAN_Po / MEAN_Pr)
LOG_FOLDCHANGE: The mean of log(post / pre) across participants (log base as specified in Methods).
DZ: Paired effect size (Cohen’s dz), calculated as mean(post − pre) / sd(post − pre).
DZ_CI95: 95% confidence interval for Cohen’s dz (bootstrap, 10,000 resamples).
LOO_MIN_P: The minimum paired t-test p-value obtained in leave-one-out analysis (removing one participant at a time).
LOO_MAX_P: The maximum paired t-test p-value obtained in leave-one-out analysis.
LOO_DZ_LOW: The lower bound of Cohen’s dz across leave-one-out iterations.
LOO_DZ_HIGH: The upper bound of Cohen’s dz across leave-one-out iterations.

## Sheet: SM_corr
Sphingomyelin(SM) Subtype Dynamics and Seizure Control in Patients Undergoing MCT Intervention
Case	Seizure Control Rate(%)	Pre_intervention relative abundance SM(d18:1/36:8)	Post_intervention relative abundance SM(d18:1/36:8)	Relative Change (%)
1	25-50	1.08269e-05	1.25644	116048
2	25-50	1.07036e-05	0.558744	52200.3
3	50-75	1.08447e-05	0.752983	69432.6
4	50-75	1.07234e-05	0.955665	89118.4
5	0-25	1.0541e-05	0.580991	55116.3
6	0-25	0.000274279	1.42814	5205.9
7	50-75	1.08784e-05	1.38929	127710
8	25-50	1.10573e-05	0.657984	59505.6
9	100	1.08647e-05	1.17289	107954
Case	Seizure Control Rate(%)	Pre_intervention relative abundance SM(d18:1/14:3)	Post_intervention relative abundance SM(d18:1/14:3)	Relative Change (%)
1	25-50	0.119672	2.03019	15.9645
2	25-50	0.750475	0.912435	0.21581
3	50-75	0.00102213	0.953072	931.438
4	50-75	0.0078858	0.27762	34.2051
5	0-25	0.00758274	0.0597947	6.88563
6	0-25	0.0527008	0.249169	3.72799
7	50-75	0.000970647	0.230938	236.921
8	25-50	1.13142	1.43512	0.268428
9	100	0.00103748	0.519275	499.514
Case	Seizure Control Rate(%)	Pre_intervention relative abundance SM(d18:1/18:0)	Post_intervention relative abundance SM(d18:1/18:0)	Relative Change (%)
1	25-50	2.17948	2.28402	0.0479647
2	25-50	3.02866	3.08625	0.0190177
3	50-75	2.77463	3.55514	0.281302
4	50-75	2.47844	2.93903	0.185838
5	0-25	1.58624	2.58943	0.632439
6	0-25	2.83437	4.22079	0.489145
7	50-75	2.43799	2.69115	0.103838
8	25-50	3.24617	3.1683	-0.0239896
9	100	2.86529	4.21663	0.471626
Case	Seizure Control Rate(%)	Pre_intervention relative abundance SM(d18:1/19:0)	Post_intervention relative abundance SM(d18:1/19:0)	Relative Change (%)
1	25-50	1.08269e-05	0.0408419	3771.27
2	25-50	1.07036e-05	0.00765507	714.184
3	50-75	0.000970281	0.00173311	0.786188
4	50-75	1.07234e-05	0.010914	1016.77
5	0-25	1.0541e-05	0.0047989	454.262
6	0-25	0.00030701	0.0486631	157.507
7	50-75	0.000259637	0.0421524	161.351
8	25-50	0.000253398	0.00832429	31.8507
9	100	0.00057064	0.00714312	11.5177
	Seizure Control Rate(%)	Pre_intervention relative abundance SM(d18:0/14:0)	Post_intervention relative abundance SM(d18:0/14:0)	Relative Change (%)
1	25-50	0.0609657	0.0427718	-0.298429
2	25-50	0.132139	0.28666	1.16939
3	50-75	0.0837275	0.207573	1.47915
4	50-75	0.0243769	0.0618409	1.53686
5	0-25	0.0442655	0.177627	3.01277
6	0-25	0.0927204	0.261931	1.82495
7	50-75	0.0560464	0.0704246	0.256542
8	25-50	0.0755518	0.0730234	-0.0334666
9	100	0.0213122	0.489153	21.9517
Case	Seizure Control Rate(%)	Pre_intervention relative abundance SM(d18:1/12:2)	Post_intervention relative abundance SM(d18:1/12:2)	Relative Change (%)
1	25-50	1.08269e-05	0.0384706	3552.26
2	25-50	1.07036e-05	0.00517995	482.943
3	50-75	1.08447e-05	0.00563329	518.453
4	50-75	1.07234e-05	0.00723227	673.436
5	0-25	1.0541e-05	0.00244594	231.041
6	0-25	1.07162e-05	0.0438682	4092.62
7	50-75	1.08784e-05	0.0411911	3785.5
8	25-50	1.10573e-05	0.00527671	476.214
9	100	1.08647e-05	0.00789088	725.287
	Seizure Control Rate(%)	Pre_intervention relative abundance SM(d18:0/16:0)	Post_intervention relative abundance SM(d18:0/16:0)	Relative Change (%)
1	25-50	2.47458	2.5105	0.0145168
2	25-50	2.59873	2.46392	-0.051878
3	50-75	2.09942	2.42786	0.156441
4	50-75	2.37345	2.44177	0.0287838
5	0-25	1.96201	3.03383	0.546283
6	0-25	1.89217	3.3584	0.774893
7	50-75	2.16111	2.28408	0.0569034
8	25-50	2.71804	2.8228	0.038541
9	100	1.92662	2.74877	0.426728
Table columns are defined as follows:
Case: Anonymized patient identifier.
Seizure Control Rate: The percentage reduction in seizure frequency after MCT intervention, calculated as: [(Pre_intervention frequency – Post_intervention frequency) / Pre_intervention frequency] × 100%;
Pre-intervention relative abundance SM: Relative abundance of SM before 12 weeks of MCT intervention.
Post-intervention relative abundance SM: Relative abundance of SM after 12 weeks of MCT intervention.
Relative Change: Percentage change in SM levels, calculated as:[(Post_intervention relative abundance – Pre_intervention relative abundance) / Pre_intervention relative abundance] × 100%
